# Supplementary material for: Salivary gland organoid transplantation as a therapeutic option for radiation-induced xerostomia
Source: Stem Cell Res Ther. 2024 Aug 26;15:265. doi: 10.1186/s13287-024-03833-x (PMC11346288; doi:10.1186/s13287-024-03833-x)
Supplement: Supplementary file 3 — Supplementary Material 3: Additional file 1. Differentiated expressed gene (DEG) analysis for undifferentiated and differentiated hSGOs [file 13287_2024_3833_MOESM3_ESM.xlsx]

## Sheet: Column Information
Column Name	Description
Gene Symbol	Gene name if mRNA corresponds to a known gene
mRNA Accession	Public sequence identifier for mRNA
Gene Accession	Public sequence identifier for mRNA
Gene Description	Description of mRNA from source repository
Chromosome	Chromosome
Strand	Strand (+|-)
Start	Start
Stop	Stop
group2/group1.fc	Fold Change between two samples using normalized value.
	For example, Test/Control.fc has “2” means that probes 2 fold up-regulated in test sample.
	If Test/Control.fc has “-2”, probe 2 fold down-regulated in test sample."
N_sample_name	For sample’s Raw siganl, transformed normalized signal through summarization, background correction, normalization by Affymetrix Power Tools

## Sheet:  Gene expression data
Gene_Symbol	mRNA Accession	Gene Accession	Gene Description	Chromosome	Strand	Start	Stop	#1 DAY15(DM)/DAY5(EM).fc	#2 DAY15(DM)/DAY5(EM).fc	#3 DAY15(DM)/DAY5(EM).fc	#1 DAY5(EM).mean	#2 DAY5(EM).mean	#3 DAY5(EM).mean	#1 DAY15(DM).mean	#2 DAY15(DM).mean	#3 DAY15(DM).mean	N_#1 DAY5(EM)	N_#2 DAY5(EM)	N_#3 DAY5(EM)	N_#1 DAY15(DM)	N_#2 DAY15(DM)	N_#3 DAY15(DM)
A2M	NM_000014	NM_000014	alpha-2-macroglobulin	chr12	-	9220260	9268825	1.20491	1.07788	1.13831	3.83459	3.49164	3.73614	4.10352	3.59983	3.92303	3.83459	3.49164	3.73614	4.10352	3.59983	3.92303
A2M-AS1	NR_026971	NR_026971	A2M antisense RNA 1 (head to head)	chr12	+	9217773	9220651	1.01295	1.11371	1.14731	4.60127	4.44589	4.03886	4.61984	4.60127	4.23712	4.60127	4.44589	4.03886	4.61984	4.60127	4.23712
A2ML1	NM_001282424	NM_001282424	alpha-2-macroglobulin-like 1	chr12	+	8975068	9039597	2.11316	6.74258	1.54007	8.54631	7.25418	9.52742	9.62571	10.0075	10.1504	8.54631	7.25418	9.52742	9.62571	10.0075	10.1504
A4GALT	NM_017436	NM_017436	alpha 1,4-galactosyltransferase	chr22	-	43088127	43117304	-1.51811	1.03543	1.08887	6.9703	6.95502	6.20714	6.36802	7.00525	6.32997	6.9703	6.95502	6.20714	6.36802	7.00525	6.32997
AACSP1	NR_024035	NR_024035	acetoacetyl-CoA synthetase pseudogene 1	chr5	-	178191862	178203277	1.1965	-1.03738	1.20701	3.68659	3.8652	3.59376	3.94541	3.81226	3.8652	3.68659	3.8652	3.59376	3.94541	3.81226	3.8652
AADACL2-AS1	NR_110202	NR_110202	AADACL2 antisense RNA 1	chr3	-	151469231	151645963	1.00269	1.41838	-1.11603	3.21805	2.88588	3.55358	3.22193	3.39012	3.3952	3.21805	2.88588	3.55358	3.22193	3.39012	3.3952
AADACP1	NR_026915	NR_026915	arylacetamide deacetylase pseudogene 1	chr3	+	151488216	151502682	1.2258	1.1358	-1.1904	3.03984	2.66483	3.9209	3.33356	2.84854	3.66945	3.03984	2.66483	3.9209	3.33356	2.84854	3.66945
AAED1	NM_153698	NM_153698	AhpC/TSA antioxidant enzyme domain containing 1	chr9	-	99401859	99417599	-1.48805	1.01395	-1.68327	5.70519	5.12234	5.8122	5.13177	5.14232	5.06093	5.70519	5.12234	5.8122	5.13177	5.14232	5.06093
AAK1	NM_014911	NM_014911	AP2 associated kinase 1	chr2	-	69685127	69901481	-1.39481	-1.5532	1.24158	7.09879	6.93642	6.40027	6.61872	6.30118	6.71245	7.09879	6.93642	6.40027	6.61872	6.30118	6.71245
AARD	NM_001025357	NM_001025357	alanine and arginine rich domain containing protein	chr8	+	117950438	117956726	1.26969	1.22922	-1.07965	5.06779	5.04841	5.47134	5.41227	5.34615	5.36077	5.06779	5.04841	5.47134	5.41227	5.34615	5.36077
AASS	NM_005763	NM_005763	aminoadipate-semialdehyde synthase	chr7	-	121713598	121784344	-2.59947	-2.12731	-1.49567	7.83996	8.10065	7.30323	6.46174	7.01162	6.72244	7.83996	8.10065	7.30323	6.46174	7.01162	6.72244
AATBC	NR_026961	NR_026961	apoptosis associated transcript in bladder cancer	chr21	-	45224585	45232448	-2.44864	-2.44379	-1.42157	6.94486	6.63218	6.16037	5.65288	5.34306	5.65288	6.94486	6.63218	6.16037	5.65288	5.34306	5.65288
AATK-AS1	NR_027255	NR_027255	AATK antisense RNA 1	chr17	+	79139307	79156964	-1.32054	-1.24409	1.07532	4.62669	4.25227	4.28128	4.22556	3.93718	4.38605	4.62669	4.25227	4.28128	4.22556	3.93718	4.38605
ABAT	NM_000663	NM_000663	4-aminobutyrate aminotransferase	chr16	+	8768422	8878432	-2.28926	-1.0598	1.30609	7.57337	7.05276	6.2982	6.37849	6.96897	6.68345	7.57337	7.05276	6.2982	6.37849	6.96897	6.68345
ABCA1	NM_005502	NM_005502	ATP binding cassette subfamily A member 1	chr9	-	107543283	107690527	-1.169	-1.35643	-1.05536	7.13032	7.58596	6.98277	6.90504	7.14615	6.90504	7.13032	7.58596	6.98277	6.90504	7.14615	6.90504
ABCA10	NM_080282	NM_080282	ATP binding cassette subfamily A member 10	chr17	-	67143355	67240987	-1.149	1.20444	-1.131	4.04887	4.4705	4.37302	3.84849	4.73886	4.19542	4.04887	4.4705	4.37302	3.84849	4.73886	4.19542
ABCA12	NM_015657	NM_015657	ATP binding cassette subfamily A member 12	chr2	-	215796266	216003151	4.17145	3.43786	5.6133	6.48975	5.53566	6.12527	8.5503	7.31717	8.61412	6.48975	5.53566	6.12527	8.5503	7.31717	8.61412
ABCA13	NM_152701	NM_152701	ATP binding cassette subfamily A member 13	chr7	+	48211055	48687092	-3.23205	-1.26573	1.16589	8.0974	8.84431	6.35329	6.40495	8.50434	6.57472	8.0974	8.84431	6.35329	6.40495	8.50434	6.57472
ABCA17P	NR_003574	NR_003574	ATP binding cassette subfamily A member 17, pseudogene	chr16	+	2390923	2476700	1.06495	-1.0689	-1.31623	2.9932	3.22973	3.03424	3.08399	3.1336	2.63783	2.9932	3.22973	3.03424	3.08399	3.1336	2.63783
ABCA3	NM_001089	NM_001089	ATP binding cassette subfamily A member 3	chr16	-	2325877	2390747	1.06002	1.17453	-1.53249	4.70338	4.57147	4.94617	4.78747	4.80355	4.33029	4.70338	4.57147	4.94617	4.78747	4.80355	4.33029
ABCA6	NM_080284	NM_080284	ATP binding cassette subfamily A member 6	chr17	-	67074847	67138015	-1.16306	-1.54554	-1.00576	3.14828	3.54888	2.66815	2.93036	2.92077	2.65986	3.14828	3.54888	2.66815	2.93036	2.92077	2.65986
ABCA8	NM_001288985	NM_001288985	ATP binding cassette subfamily A member 8	chr17	-	66863430	66951533	-1.33359	-1.21618	1.06362	2.88353	3.04002	2.75138	2.46821	2.75766	2.84036	2.88353	3.04002	2.75138	2.46821	2.75766	2.84036
ABCA9	NM_080283	NM_080283	ATP binding cassette subfamily A member 9	chr17	-	66970629	67057136	-1.39671	1.03725	-1.02774	3.43256	3.25434	3.2557	2.95053	3.3071	3.21622	3.43256	3.25434	3.2557	2.95053	3.3071	3.21622
ABCA9-AS1	NR_126414	NR_126414	ABCA9 antisense RNA 1	chr17	+	67000855	67014464	-1.41086	-1.08807	1.05098	3.1647	3.07915	3.02523	2.66813	2.95738	3.09696	3.1647	3.07915	3.02523	2.66813	2.95738	3.09696
ABCB11	NM_003742	NM_003742	ATP binding cassette subfamily B member 11	chr2	-	169779448	169887833	1.24871	2.21204	1.9147	4.27752	4.59796	4.59796	4.59796	5.74334	5.53508	4.27752	4.59796	4.59796	4.59796	5.74334	5.53508
ABCB4	NM_000443	NM_000443	ATP binding cassette subfamily B member 4	chr7	-	87031013	87109751	1.00288	-1.04417	-1.31724	3.34161	3.34108	3.33288	3.34576	3.27872	2.93536	3.34161	3.34108	3.33288	3.34576	3.27872	2.93536
ABCB6	NM_005689	NM_005689	ATP binding cassette subfamily B member 6 (Langereis blood group)	chr2	-	220074488	220083712	-1.04089	-1.15707	1.44953	6.0475	5.77222	5.69681	5.98968	5.56175	6.2324	6.0475	5.77222	5.69681	5.98968	5.56175	6.2324
ABCC1	NM_004996	NM_004996	ATP binding cassette subfamily C member 1	chr16	+	16043434	16236931	-1.22049	-1.53509	1.05873	9.17445	9.17373	8.53819	8.88699	8.55541	8.62053	9.17445	9.17373	8.53819	8.88699	8.55541	8.62053
ABCC10	NM_001198934	NM_001198934	ATP binding cassette subfamily C member 10	chr6	+	43395104	43418168	-2.05834	-2.15605	1.18111	7.45619	7.64834	6.17457	6.41471	6.53995	6.41471	7.45619	7.64834	6.17457	6.41471	6.53995	6.41471
ABCC3	NM_001144070	NM_001144070	ATP binding cassette subfamily C member 3	chr17	+	48712138	48769063	2.41521	2.7115	1.53189	5.64421	5.10493	5.96592	6.91636	6.54402	6.58123	5.64421	5.10493	5.96592	6.91636	6.54402	6.58123
ABCC4	NM_001105515	NM_001105515	ATP binding cassette subfamily C member 4	chr13	-	95672083	95953687	-1.13191	-1.45741	-1.04783	6.17709	6.62387	6.59873	5.99833	6.08046	6.53132	6.17709	6.62387	6.59873	5.99833	6.08046	6.53132
ABCC5	NM_001023587	NM_001023587	ATP binding cassette subfamily C member 5	chr3	-	183637722	183735803	-1.49712	-2.00035	1.51179	7.14837	7.4759	6.59478	6.56618	6.47565	7.19104	7.14837	7.4759	6.59478	6.56618	6.47565	7.19104
ABCC6	NM_001171	NM_001171	ATP binding cassette subfamily C member 6	chr16	-	16243422	16317351	1.45993	1.05042	-1.06097	4.93254	4.70455	5.29098	5.47844	4.77551	5.20559	4.93254	4.70455	5.29098	5.47844	4.77551	5.20559
ABCC6P1	NR_003569	NR_003569	ATP binding cassette subfamily C member 6 pseudogene 1 (functional)	chr16	+	18582510	18609611	1.12085	1.38666	-2.50535	4.33298	3.92615	4.93114	4.49757	4.39776	3.60613	4.33298	3.92615	4.93114	4.49757	4.39776	3.60613
ABCC6P2	NR_023387	NR_023387	ATP binding cassette subfamily C member 6 pseudogene 2	chr16	-	14916289	14918559	-1.06735	-1.04719	1.15437	3.67943	3.79742	3.60768	3.5854	3.7309	3.81479	3.67943	3.79742	3.60768	3.5854	3.7309	3.81479
ABCC9	NM_005691	NM_005691	ATP binding cassette subfamily C member 9	chr12	-	21950323	22094336	1.42156	-1.17876	-1.02944	2.59222	2.96802	2.97668	3.09969	2.73075	2.93482	2.59222	2.96802	2.97668	3.09969	2.73075	2.93482
ABCD2	NM_005164	NM_005164	ATP binding cassette subfamily D member 2	chr12	-	39943835	40013843	1.34649	-1.07542	1.01194	2.9374	3.27418	3.0802	3.3666	3.16928	3.09732	2.9374	3.27418	3.0802	3.3666	3.16928	3.09732
ABCG2	NM_001257386	NM_001257386	ATP binding cassette subfamily G member 2 (Junior blood group)	chr4	-	89011416	89152474	1.02425	-1.14965	-1.04372	4.23748	4.48886	4.46419	4.27205	4.28766	4.40246	4.23748	4.48886	4.46419	4.27205	4.28766	4.40246
ABHD17B	NM_001025780	NM_001025780	abhydrolase domain containing 17B	chr9	-	74477368	74526148	1.03956	1.06469	1.15377	7.16276	7.36518	7.16276	7.21873	7.45562	7.36912	7.16276	7.36518	7.16276	7.21873	7.45562	7.36912
ABHD2	NM_007011	NM_007011	abhydrolase domain containing 2	chr15	+	89631381	89745591	1.04863	-1.4774	1.15027	8.43264	9.27172	7.74953	8.50115	8.70866	7.9515	8.43264	9.27172	7.74953	8.50115	8.70866	7.9515
ABHD3	NM_001308256	NM_001308256	abhydrolase domain containing 3	chr18	-	19230858	19284766	1.00205	-1.15458	2.74305	5.89665	5.83437	4.92085	5.89961	5.627	6.37663	5.89665	5.83437	4.92085	5.89961	5.627	6.37663
ABHD4	NM_022060	NM_022060	abhydrolase domain containing 4	chr14	+	23067146	23081265	-1.43381	-1.48024	-1.28456	7.12506	7.19418	7.17646	6.60521	6.62835	6.81519	7.12506	7.19418	7.17646	6.60521	6.62835	6.81519
ABHD5	NM_016006	NM_016006	abhydrolase domain containing 5	chr3	+	43731605	43775863	1.86258	1.76996	2.0997	6.50955	6.519	6.47514	7.40685	7.34272	7.54532	6.50955	6.519	6.47514	7.40685	7.34272	7.54532
ABHD6	NM_020676	NM_020676	abhydrolase domain containing 6	chr3	+	58223233	58281420	1.3726	-1.41037	1.11244	6.24827	6.50629	6.39282	6.70518	6.01022	6.54655	6.24827	6.50629	6.39282	6.70518	6.01022	6.54655
ABI3BP	NM_015429	NM_015429	ABI family, member 3 (NESH) binding protein	chr3	-	100468000	100712359	1.41062	1.86482	-1.13111	3.57042	3.49487	4.09435	4.06675	4.39391	3.91661	3.57042	3.49487	4.09435	4.06675	4.39391	3.91661
ABLIM1	XM_011539805	XM_011539805	actin binding LIM protein 1	chr10	-	116579688	116581199	-1.27203	1.59245	1.04976	4.51013	4.35855	4.02939	4.163	5.0298	4.09945	4.51013	4.35855	4.02939	4.163	5.0298	4.09945
ABLIM3	NM_001301015	NM_001301015	actin binding LIM protein family, member 3	chr5	+	148521046	148640105	9.96562	6.13541	5.10687	4.77995	4.49789	5.8814	8.09691	7.11505	8.23384	4.77995	4.49789	5.8814	8.09691	7.11505	8.23384
ABO	ENST00000453660	ENST00000453660	ABO blood group (transferase A, alpha 1-3-N-acetylgalactosaminyltransferase; transferase B, alpha 1-3-galactosyltransferase)	chr9	-	136125807	136126767	-2.06667	-1.15765	1.04959	5.2556	5.19691	4.19953	4.20829	4.98571	4.26936	5.2556	5.19691	4.19953	4.20829	4.98571	4.26936
ABO	ENST00000453660	ENST00000453660	ABO blood group (transferase A, alpha 1-3-N-acetylgalactosaminyltransferase; transferase B, alpha 1-3-galactosyltransferase)	chr9	-	136130563	136150630	1.72111	-1.06909	2.47222	6.13577	6.05328	5.18011	6.91911	5.9569	6.48592	6.13577	6.05328	5.18011	6.91911	5.9569	6.48592
ABR	NM_001092	NM_001092	active BCR-related	chr17	-	906758	1090616	-1.20405	-1.43701	1.26053	8.45714	8.83849	8.13304	8.18924	8.31542	8.46707	8.45714	8.83849	8.13304	8.18924	8.31542	8.46707
ABRACL	NM_021243	NM_021243	ABRA C-terminal like	chr6	+	139349819	139364439	-1.33668	1.02016	1.05306	6.63531	6.38345	6.10346	6.21666	6.41225	6.17805	6.63531	6.38345	6.10346	6.21666	6.41225	6.17805
ABTB2	NM_145804	NM_145804	ankyrin repeat and BTB (POZ) domain containing 2	chr11	-	34172534	34379555	1.3188	1.29909	2.33814	5.435	5.37199	4.59146	5.83423	5.74949	5.81682	5.435	5.37199	4.59146	5.83423	5.74949	5.81682
ACAA2	NM_006111	NM_006111	acetyl-CoA acyltransferase 2	chr18	-	47309869	47340273	1.32506	1.37887	1.25088	6.61647	5.70754	6.98471	7.02253	6.17103	7.30765	6.61647	5.70754	6.98471	7.02253	6.17103	7.30765
ACACA	NM_198834	NM_198834	acetyl-CoA carboxylase alpha	chr17	-	35441923	35766902	-1.08012	-1.24248	1.11079	8.4248	8.18005	7.91831	8.31361	7.86683	8.0699	8.4248	8.18005	7.91831	8.31361	7.86683	8.0699
ACACB	NM_001093	NM_001093	acetyl-CoA carboxylase beta	chr12	+	109554400	109706031	-1.29225	-1.40027	1.01917	5.87972	5.91373	5.11202	5.50984	5.42802	5.13942	5.87972	5.91373	5.11202	5.50984	5.42802	5.13942
ACACB	XM_011538259	XM_011538259	acetyl-CoA carboxylase beta	chr12	+	109549023	109563369	-2.20708	1.18085	-1.35031	5.16914	4.92931	4.86931	4.027	5.16914	4.43602	5.16914	4.92931	4.86931	4.027	5.16914	4.43602
ACAD10	NM_001136538	NM_001136538	acyl-CoA dehydrogenase family, member 10	chr12	+	112123857	112194911	-1.42871	-1.52196	1.01434	5.96136	6.39007	5.64519	5.44665	5.78414	5.66573	5.96136	6.39007	5.64519	5.44665	5.78414	5.66573
ACAD9	NM_014049	NM_014049	acyl-CoA dehydrogenase family, member 9	chr3	+	128598333	128634910	-1.03093	-1.44179	-1.01871	7.0361	7.33084	6.80298	6.99215	6.80298	6.77624	7.0361	7.33084	6.80298	6.99215	6.80298	6.77624
ACADL	NM_001608	NM_001608	acyl-CoA dehydrogenase, long chain	chr2	-	211052663	211090215	1.48925	1.84233	-1.7254	2.9416	3.00872	3.70469	3.51619	3.89025	2.91776	2.9416	3.00872	3.70469	3.51619	3.89025	2.91776
ACADSB	NM_001609	NM_001609	acyl-CoA dehydrogenase, short/branched chain	chr10	+	124768429	124817827	-1.70011	-1.08404	1.25398	6.51081	6.37873	6.0411	5.74518	6.26231	6.36761	6.51081	6.37873	6.0411	5.74518	6.26231	6.36761
ACAP2	NM_012287	NM_012287	ArfGAP with coiled-coil, ankyrin repeat and PH domains 2	chr3	-	194995465	195163817	-1.04203	-1.01241	1.13167	7.49851	7.5061	7.51268	7.43912	7.4883	7.69113	7.49851	7.5061	7.51268	7.43912	7.4883	7.69113
ACAT1	NM_000019	NM_000019	acetyl-CoA acetyltransferase 1	chr11	+	107992243	108018895	-1.13289	-1.06418	1.21692	4.96823	4.96823	4.63437	4.78822	4.87849	4.9176	4.96823	4.96823	4.63437	4.78822	4.87849	4.9176
ACAT2	NM_001303253	NM_001303253	acetyl-CoA acetyltransferase 2	chr6	+	160181360	160200144	1.38887	1.23994	-1.27346	6.63715	6.39978	6.78225	7.11106	6.71005	6.4335	6.63715	6.39978	6.78225	7.11106	6.71005	6.4335
ACBD6	NM_032360	NM_032360	acyl-CoA binding domain containing 6	chr1	-	180244515	180472089	-1.59158	-1.74617	1.14905	6.88641	6.52162	6.31339	6.21595	5.71743	6.51383	6.88641	6.52162	6.31339	6.21595	5.71743	6.51383
ACBD7	NM_001039844	NM_001039844	acyl-CoA binding domain containing 7	chr10	-	15117474	15130775	-1.6097	-2.02722	-1.4566	5.16914	5.45964	4.73088	4.48235	4.44014	4.18828	5.16914	5.45964	4.73088	4.48235	4.44014	4.18828
ACCS	NM_001127219	NM_001127219	1-aminocyclopropane-1-carboxylate synthase homolog (inactive)	chr11	+	44087475	44105772	-1.53743	-1.3513	-2.19364	6.34059	5.76949	5.90446	5.72007	5.33514	4.77113	6.34059	5.76949	5.90446	5.72007	5.33514	4.77113
ACE2	NM_021804	NM_021804	angiotensin I converting enzyme 2	chrX	-	15579156	15620271	1.02784	1.75361	1.14661	4.88772	4.46953	4.27214	4.92733	5.27986	4.46951	4.88772	4.46953	4.27214	4.92733	5.27986	4.46951
ACER2	NM_001010887	NM_001010887	alkaline ceramidase 2	chr9	+	19408925	19452500	1.13434	1.40182	1.86334	6.94856	6.9718	6.87417	7.13041	7.4591	7.77206	6.94856	6.9718	6.87417	7.13041	7.4591	7.77206
ACER3	NM_001300953	NM_001300953	alkaline ceramidase 3	chr11	+	76571911	76737841	1.13754	1	1.19775	6.81264	6.79555	8.05571	6.99856	6.79555	8.31604	6.81264	6.79555	8.05571	6.99856	6.79555	8.31604
ACHE	NM_000665	NM_000665	acetylcholinesterase (Yt blood group)	chr7	-	100487615	100494594	1.39631	1.15483	-1.37559	5.0776	5.50533	5.67338	5.55922	5.71301	5.21333	5.0776	5.50533	5.67338	5.55922	5.71301	5.21333
ACIN1	NM_001164814	NM_001164814	apoptotic chromatin condensation inducer 1	chr14	-	23527773	23564823	-1.47971	-1.46232	-1.04943	7.62242	7.57725	7.16075	7.05711	7.02899	7.09115	7.62242	7.57725	7.16075	7.05711	7.02899	7.09115
ACKR2	NM_001296	NM_001296	atypical chemokine receptor 2	chr3	+	42850906	42941828	1.24905	1.24309	-1.08288	3.56255	3.60236	3.78085	3.88338	3.91629	3.66598	3.56255	3.60236	3.78085	3.88338	3.91629	3.66598
ACOT11	NM_015547	NM_015547	acyl-CoA thioesterase 11	chr1	+	55007930	55104865	1.90569	1.60848	2.4163	6.25697	5.94591	6.1203	7.18728	6.63161	7.3931	6.25697	5.94591	6.1203	7.18728	6.63161	7.3931
ACP2	NM_001302489	NM_001302489	acid phosphatase 2, lysosomal	chr11	-	47260853	47270457	-1.56673	-1.43859	-1.21898	6.89864	7.37013	6.15923	6.25088	6.84547	5.87355	6.89864	7.37013	6.15923	6.25088	6.84547	5.87355
ACP6	NM_016361	NM_016361	acid phosphatase 6, lysophosphatidic	chr1	-	147119168	147142634	-1.39336	-1.44796	-1.20567	6.93519	6.79333	6.69951	6.45662	6.25931	6.42967	6.93519	6.79333	6.69951	6.45662	6.25931	6.42967
ACPP	NM_001099	NM_001099	acid phosphatase, prostate	chr3	+	132036211	132087146	1.61703	1.26902	1.08901	6.58775	6.92999	7.2811	7.2811	7.27371	7.40412	6.58775	6.92999	7.2811	7.2811	7.27371	7.40412
ACSBG1	NM_001199377	NM_001199377	acyl-CoA synthetase bubblegum family member 1	chr15	-	78459810	78538030	1.69086	1.88053	1	3.55383	3.08501	3.91131	4.31159	3.99615	3.91131	3.55383	3.08501	3.91131	4.31159	3.99615	3.91131
ACSF2	NM_001288968	NM_001288968	acyl-CoA synthetase family member 2	chr17	+	48503519	48552206	-2.16741	-1.7628	-1.46393	5.6304	5.87336	5.84643	4.51443	5.05549	5.29658	5.6304	5.87336	5.84643	4.51443	5.05549	5.29658
ACSL1	NM_001286708	NM_001286708	acyl-CoA synthetase long-chain family member 1	chr4	-	185676749	185747972	-1.06409	2.03497	1.28792	7.90852	7.23962	7.37178	7.8189	8.26463	7.73682	7.90852	7.23962	7.37178	7.8189	8.26463	7.73682
ACSL3	NM_004457	NM_004457	acyl-CoA synthetase long-chain family member 3	chr2	+	223725652	223809357	1.19044	1.62129	1.5577	7.77597	7.56475	7.77539	8.02746	8.26189	8.41481	7.77597	7.56475	7.77539	8.02746	8.26189	8.41481
ACSL4	NM_004458	NM_004458	acyl-CoA synthetase long-chain family member 4	chrX	-	108872579	108976632	-1.85008	-2.39255	-1.33917	7.0355	7.82289	7.87327	6.14791	6.56434	7.45193	7.0355	7.82289	7.87327	6.14791	6.56434	7.45193
ACSL5	NM_016234	NM_016234	acyl-CoA synthetase long-chain family member 5	chr10	+	114133776	114188138	-1.67164	-1.11297	-1.75985	5.2618	5.10034	4.61611	4.52054	4.94592	3.80066	5.2618	5.10034	4.61611	4.52054	4.94592	3.80066
ACSM2A	NM_001308169	NM_001308169	acyl-CoA synthetase medium-chain family member 2A	chr16	+	20462859	20499018	1.53959	1.12789	1	2.93264	3.32155	3.55519	3.55519	3.49518	3.55519	2.93264	3.32155	3.55519	3.55519	3.49518	3.55519
ACSM3	ENST00000501740	ENST00000501740	acyl-CoA synthetase medium-chain family member 3	chr16	+	20685853	20693496	-1.24169	1.06633	-1.64329	3.87634	3.72864	3.28611	3.56403	3.82129	2.56952	3.87634	3.72864	3.28611	3.56403	3.82129	2.56952
ACSS1	NM_001252675	NM_001252675	acyl-CoA synthetase short-chain family member 1	chr20	-	24986866	25039616	-1.79742	-1.80474	-1.61525	6.41839	6.49929	6.34653	5.57246	5.6475	5.65477	6.41839	6.49929	6.34653	5.57246	5.6475	5.65477
ACSS3	NM_024560	NM_024560	acyl-CoA synthetase short-chain family member 3	chr12	+	81331594	81650533	1.17747	1.14151	-1.72582	3.26663	3.24211	3.87697	3.50232	3.43305	3.08969	3.26663	3.24211	3.87697	3.50232	3.43305	3.08969
ACTA1	NM_001100	NM_001100	actin, alpha 1, skeletal muscle	chr1	-	229566992	229569845	1.15445	1.4422	1.29247	4.56904	4.38306	4.91133	4.77625	4.91133	5.28146	4.56904	4.38306	4.91133	4.77625	4.91133	5.28146
ACTA2	NM_001141945	NM_001141945	actin, alpha 2, smooth muscle, aorta	chr10	-	90694831	90751147	1.04334	-1.08497	-1.38508	5.01913	5.33543	5.66076	5.08034	5.21777	5.19079	5.01913	5.33543	5.66076	5.08034	5.21777	5.19079
ACTA2-AS1	NR_125373	NR_125373	ACTA2 antisense RNA 1	chr10	+	90692441	90699731	-1.04249	-1.43139	-1.06988	5.06014	4.95098	5.01607	5.00011	4.43356	4.91862	5.06014	4.95098	5.01607	5.00011	4.43356	4.91862
ACTG1P17	NR_036446	NR_036446	actin gamma 1 pseudogene 17	chr15	-	83394632	83407368	1.39129	-1.34931	-2.10742	4.30596	4.93358	4.96363	4.78238	4.50136	3.88815	4.30596	4.93358	4.96363	4.78238	4.50136	3.88815
ACTG2	NM_001199893	NM_001199893	actin, gamma 2, smooth muscle, enteric	chr2	+	74119441	74146992	1.07499	1.57571	1.08336	3.30259	2.99195	3.06606	3.40691	3.64795	3.18157	3.30259	2.99195	3.06606	3.40691	3.64795	3.18157
ACTL7B	NM_006686	NM_006686	actin-like 7B	chr9	-	111616868	111619239	1.53371	-1.22564	1.21081	4.16687	4.73663	4.58184	4.7839	4.44309	4.85781	4.16687	4.73663	4.58184	4.7839	4.44309	4.85781
ACTN2	NM_001103	NM_001103	actinin, alpha 2	chr1	+	236849754	236927931	1.78383	-1.21434	-1.1759	3.41548	4.00166	4.04632	4.25046	3.72149	3.81255	3.41548	4.00166	4.04632	4.25046	3.72149	3.81255
ACTN4	NM_004924	NM_004924	actinin, alpha 4	chr19	+	39138267	39222223	1.11747	1.0809	1.27907	11.0115	10.952	10.4143	11.1717	11.0643	10.7694	11.0115	10.952	10.4143	11.1717	11.0643	10.7694
ACTR1A	NM_005736	NM_005736	ARP1 actin-related protein 1 homolog A, centractin alpha (yeast)	chr10	-	104238986	104262512	1.18883	1.19602	1.07808	7.34076	7.29415	7.29415	7.5903	7.55239	7.40261	7.34076	7.29415	7.29415	7.5903	7.55239	7.40261
ACTR2	NM_001005386	NM_001005386	ARP2 actin-related protein 2 homolog (yeast)	chr2	+	65454829	65498387	1.2154	1.2254	1.36987	9.84039	9.87708	9.65322	10.1218	10.1703	10.1073	9.84039	9.87708	9.65322	10.1218	10.1703	10.1073
ACTR3B	NM_001040135	NM_001040135	ARP3 actin-related protein 3 homolog B (yeast)	chr7	+	152456834	152552463	-1.51706	-1.85588	-1.02275	6.51324	6.80312	5.94944	5.91196	5.91102	5.91698	6.51324	6.80312	5.94944	5.91196	5.91102	5.91698
ACTR3C	NM_001164458	NM_001164458	ARP3 actin-related protein 3 homolog C (yeast)	chr7	-	149941005	150020814	-2.42361	-2.92752	-1.25809	7.35788	7.54632	6.05948	6.08072	5.99664	5.72825	7.35788	7.54632	6.05948	6.08072	5.99664	5.72825
ACTR3C	XM_011516502	XM_011516502	ARP3 actin-related protein 3 homolog C (yeast)	chr7	-	149927175	149934873	-2.28804	-2.53432	-1.19251	7.8723	8.35194	6.8492	6.67819	7.01034	6.5952	7.8723	8.35194	6.8492	6.67819	7.01034	6.5952
ACTR5	NM_024855	NM_024855	ARP5 actin-related protein 5 homolog (yeast)	chr20	+	37377085	37401089	-1.04475	1.22	1.04757	6.0391	5.74543	5.68399	5.97594	6.03231	5.75103	6.0391	5.74543	5.68399	5.97594	6.03231	5.75103
ACTR5	XM_011529047	XM_011529047	ARP5 actin-related protein 5 homolog (yeast)	chr20	+	37390171	37390485	1.12864	-1.14176	1.10821	3.94257	4.26884	3.98223	4.11715	4.07758	4.13046	3.94257	4.26884	3.98223	4.11715	4.07758	4.13046
ACVR1	NM_001105	NM_001105	activin A receptor type I	chr2	-	158592958	158732374	-1.08332	1.33741	1	5.86089	5.82727	5.74543	5.74543	6.24671	5.74543	5.86089	5.82727	5.74543	5.74543	6.24671	5.74543
ACVRL1	NM_000020	NM_000020	activin A receptor type IL	chr12	+	52300692	52317145	1.03737	1.54347	-1.1219	4.75655	4.13785	4.84518	4.80948	4.76403	4.67923	4.75655	4.13785	4.84518	4.80948	4.76403	4.67923
ACYP1	NM_001107	NM_001107	acylphosphatase 1, erythrocyte (common) type	chr14	-	75519924	75536186	-1.0546	-2.17923	-1.00412	5.67492	5.74605	5.05293	5.59823	4.62223	5.047	5.67492	5.74605	5.05293	5.59823	4.62223	5.047
ADAM10	NM_001110	NM_001110	ADAM metallopeptidase domain 10	chr15	-	58887403	59042177	-1.301	1.06959	1.22361	8.40335	8.14598	8.14328	8.02373	8.24304	8.43442	8.40335	8.14598	8.14328	8.02373	8.24304	8.43442
ADAM12	NM_001288973	NM_001288973	ADAM metallopeptidase domain 12	chr10	-	127700950	128077127	1.34109	1.16629	-1.69992	3.59488	3.56245	4.59528	4.01829	3.78438	3.82981	3.59488	3.56245	4.59528	4.01829	3.78438	3.82981
ADAM17	NM_003183	NM_003183	ADAM metallopeptidase domain 17	chr2	-	9628615	9695921	-1.10213	1.0779	1.05346	7.84181	7.65821	7.78987	7.70152	7.76643	7.865	7.84181	7.65821	7.78987	7.70152	7.76643	7.865
ADAM20P1	NR_037933	NR_037933	ADAM metallopeptidase domain 20 pseudogene 1	chr14	-	70935593	70950473	-1.02119	-1.46245	1.34871	5.21044	4.32885	4.84074	5.18019	3.78046	5.27232	5.21044	4.32885	4.84074	5.18019	3.78046	5.27232
ADAM28	NM_001304351	NM_001304351	ADAM metallopeptidase domain 28	chr8	+	24151553	24216531	-2.18938	-1.97441	2.18709	6.11822	7.01083	4.55502	4.9877	6.02941	5.68403	6.11822	7.01083	4.55502	4.9877	6.02941	5.68403
ADAM9	NM_003816	NM_003816	ADAM metallopeptidase domain 9	chr8	+	38854388	38962780	1.08409	1.73693	1.81499	8.02855	7.93062	7.96815	8.14503	8.72716	8.82811	8.02855	7.93062	7.96815	8.14503	8.72716	8.82811
ADAMTS1	NM_006988	NM_006988	ADAM metallopeptidase with thrombospondin type 1 motif 1	chr21	-	28208606	28217728	1.20872	-2.25583	1.01476	4.50274	5.25731	4.59321	4.77622	4.08365	4.61435	4.50274	5.25731	4.59321	4.77622	4.08365	4.61435
ADAMTS15	NM_139055	NM_139055	ADAM metallopeptidase with thrombospondin type 1 motif 15	chr11	+	130318869	130346539	2.6965	1.83417	1.74595	5.04153	5.22506	5.32211	6.47262	6.10019	6.12612	5.04153	5.22506	5.32211	6.47262	6.10019	6.12612
ADAMTS18	NM_199355	NM_199355	ADAM metallopeptidase with thrombospondin type 1 motif 18	chr16	-	77316025	77469011	-1.73745	-1.767	-9.44565	5.12803	4.97295	6.85058	4.33106	4.15165	3.61093	5.12803	4.97295	6.85058	4.33106	4.15165	3.61093
ADAMTS19	NM_133638	NM_133638	ADAM metallopeptidase with thrombospondin type 1 motif 19	chr5	+	128795958	129074376	-1.22278	-2.07266	1.03525	4.34907	4.66761	3.51168	4.0589	3.61613	3.56166	4.34907	4.66761	3.51168	4.0589	3.61613	3.56166
ADAMTS9	NM_182920	NM_182920	ADAM metallopeptidase with thrombospondin type 1 motif 9	chr3	-	64501333	64673676	-1.14976	1.14856	-1.41358	4.40915	3.83556	4.41682	4.20782	4.03539	3.91747	4.40915	3.83556	4.41682	4.20782	4.03539	3.91747
ADAMTS9-AS2	NR_038264	NR_038264	ADAMTS9 antisense RNA 2	chr3	+	64670546	64997143	-1.17289	-1.28888	1.16677	4.38383	4.21197	3.93653	4.15376	3.84585	4.15905	4.38383	4.21197	3.93653	4.15376	3.84585	4.15905
ADAMTSL3	NM_001301110	NM_001301110	ADAMTS like 3	chr15	+	84322838	84708594	1.76522	2.04613	2.2546	4.52115	4.65007	4.38057	5.341	5.68297	5.55344	4.52115	4.65007	4.38057	5.341	5.68297	5.55344
ADAMTSL4	NM_001288607	NM_001288607	ADAMTS like 4	chr1	+	150521884	150533413	1.21324	1.14401	2.18153	5.30509	5.16955	5.06957	5.58395	5.36365	6.19491	5.30509	5.16955	5.06957	5.58395	5.36365	6.19491
ADAMTSL5	NM_213604	NM_213604	ADAMTS like 5	chr19	-	1505017	1513188	-1.20164	1.24582	1.52832	6.94336	6.18268	6.37957	6.67836	6.49977	6.99152	6.94336	6.18268	6.37957	6.67836	6.49977	6.99152
ADAP2	NM_018404	NM_018404	ArfGAP with dual PH domains 2	chr17	+	29248698	29286340	3.00695	1.95171	2.42982	5.39137	5.03407	5.71395	6.97967	5.99881	6.9948	5.39137	5.03407	5.71395	6.97967	5.99881	6.9948
ADAR	NM_001025107	NM_001025107	adenosine deaminase, RNA-specific	chr1	-	154554533	154600475	-2.8911	-1.62128	-1.07082	9.3109	8.51485	7.71164	7.77928	7.81772	7.61293	9.3109	8.51485	7.71164	7.77928	7.81772	7.61293
ADARB1	NM_001112	NM_001112	adenosine deaminase, RNA-specific, B1	chr21	+	46493768	46646478	1.52793	1.49382	1.73816	6.4099	6.2329	6.62431	7.02148	6.81191	7.42187	6.4099	6.2329	6.62431	7.02148	6.81191	7.42187
ADAT2	NM_001286259	NM_001286259	adenosine deaminase, tRNA-specific 2	chr6	-	143743969	143771841	-1.16726	-1.15151	-1.20952	6.3325	6.25297	6.55122	6.10937	6.04944	6.27679	6.3325	6.25297	6.55122	6.10937	6.04944	6.27679
ADCK3	NM_020247	NM_020247	aarF domain containing kinase 3	chr1	+	227085237	227175246	1.01802	-1.06332	-1.49069	5.71737	5.6373	6.0623	5.74313	5.54873	5.48632	5.71737	5.6373	6.0623	5.74313	5.54873	5.48632
ADCY4	NM_001198568	NM_001198568	adenylate cyclase 4	chr14	-	24787555	24804299	1.28559	1.52914	1	3.83285	3.47345	4.21661	4.19528	4.08617	4.21661	3.83285	3.47345	4.21661	4.19528	4.08617	4.21661
ADCY6	NM_015270	NM_015270	adenylate cyclase 6	chr12	-	49159975	49182820	-1.36152	-1.15221	1.26442	6.37653	6.68921	6.35073	5.93131	6.48481	6.68921	6.37653	6.68921	6.35073	5.93131	6.48481	6.68921
ADCY7	NM_001114	NM_001114	adenylate cyclase 7	chr16	+	50300462	50352046	-1.0485	2.09916	-1.21112	5.41263	4.45595	5.85075	5.3443	5.52576	5.57441	5.41263	4.45595	5.85075	5.3443	5.52576	5.57441
ADCY8	NM_001115	NM_001115	adenylate cyclase 8 (brain)	chr8	-	131792547	132054672	1.47952	1.19817	-1.18128	2.66483	2.97624	3.33796	3.22996	3.23707	3.09761	2.66483	2.97624	3.33796	3.22996	3.23707	3.09761
ADCY9	NM_001116	NM_001116	adenylate cyclase 9	chr16	-	4012650	4166186	-1.28809	-1.59567	1.21457	6.32262	6.2508	5.91376	5.95739	5.57664	6.19421	6.32262	6.2508	5.91376	5.95739	5.57664	6.19421
ADGRA2	NM_032777	NM_032777	adhesion G protein-coupled receptor A2	chr8	+	37641709	37702414	1.2688	1.0857	-1.08417	4.89602	4.83001	5.29904	5.23949	4.94864	5.18245	4.89602	4.83001	5.29904	5.23949	4.94864	5.18245
ADGRB3	NM_001704	NM_001704	adhesion G protein-coupled receptor B3	chr6	+	69345259	70099403	1.61315	1.13287	1.37077	2.37487	2.78265	2.6735	3.06475	2.96263	3.12849	2.37487	2.78265	2.6735	3.06475	2.96263	3.12849
ADGRE5	NM_001025160	NM_001025160	adhesion G protein-coupled receptor E5	chr19	+	14491956	14519537	-1.47596	1.21727	1.24406	5.62935	5.35516	5.29772	5.0677	5.63881	5.61278	5.62935	5.35516	5.29772	5.0677	5.63881	5.61278
ADGRF1	NM_025048	NM_025048	adhesion G protein-coupled receptor F1	chr6	-	46963107	47010099	-1.43577	1.24936	2.85187	7.24796	7.36518	6.23083	6.72614	7.68637	7.74274	7.24796	7.36518	6.23083	6.72614	7.68637	7.74274
ADGRF4	NM_153838	NM_153838	adhesion G protein-coupled receptor F4	chr6	+	47666289	47689757	4.91987	7.52437	3.25593	5.30367	4.42281	6.07415	7.60229	7.33438	7.77722	5.30367	4.42281	6.07415	7.60229	7.33438	7.77722
ADGRF5	NM_001098518	NM_001098518	adhesion G protein-coupled receptor F5	chr6	-	46820242	46922680	-1.12152	1.09361	-1.36234	3.94967	4.54442	4.54442	3.78422	4.67352	4.09833	3.94967	4.54442	4.54442	3.78422	4.67352	4.09833
ADGRG2	NM_001079858	NM_001079858	adhesion G protein-coupled receptor G2	chrX	-	19007425	19140755	-1.092	1.27198	1.15828	3.87215	3.62065	3.61156	3.74518	3.96773	3.82355	3.87215	3.62065	3.61156	3.74518	3.96773	3.82355
ADGRG5	NM_001304376	NM_001304376	adhesion G protein-coupled receptor G5	chr16	+	57576550	57625593	1.17284	1.32984	1	4.43091	4.35513	4.81468	4.66092	4.76638	4.81468	4.43091	4.35513	4.81468	4.66092	4.76638	4.81468
ADGRG6	NM_001032394	NM_001032394	adhesion G protein-coupled receptor G6	chr6	+	142622991	142767403	-1.09317	1.01792	-1.00925	7.95393	7.69724	7.84113	7.82541	7.72286	7.82785	7.95393	7.69724	7.84113	7.82541	7.72286	7.82785
ADGRL3	NM_015236	NM_015236	adhesion G protein-coupled receptor L3	chr4	+	62066976	62938184	-6.56429	-4.55654	-3.53018	7.41475	7.04418	6.46435	4.70011	4.85624	4.64461	7.41475	7.04418	6.46435	4.70011	4.85624	4.64461
ADGRL4	NM_022159	NM_022159	adhesion G protein-coupled receptor L4	chr1	-	79355449	79472495	1.39741	-1.03872	-1.0149	2.44533	2.66483	2.66119	2.92809	2.61003	2.63985	2.44533	2.66483	2.66119	2.92809	2.61003	2.63985
ADH1B	NM_000668	NM_000668	alcohol dehydrogenase 1B (class I), beta polypeptide	chr4	-	100226121	100242572	-1.22296	1.39686	1.22281	5.17284	4.74922	4.57466	4.88246	5.23141	4.86486	5.17284	4.74922	4.57466	4.88246	5.23141	4.86486
ADH1C	NM_000669	NM_000669	alcohol dehydrogenase 1C (class I), gamma polypeptide	chr4	-	100257649	100273917	-2.03836	-2.07942	1.20907	7.38325	8.17067	5.89058	6.35584	7.11449	6.16448	7.38325	8.17067	5.89058	6.35584	7.11449	6.16448
ADH5	NM_000671	NM_000671	alcohol dehydrogenase 5 (class III), chi polypeptide	chr4	-	99992129	100009952	-1.46045	-1.40301	-1.08117	6.4942	6.4044	6.16213	5.94779	5.91587	6.04954	6.4942	6.4044	6.16213	5.94779	5.91587	6.04954
ADH7	NM_000673	NM_000673	alcohol dehydrogenase 7 (class IV), mu or sigma polypeptide	chr4	-	100333418	100356894	-1.30969	-1.61584	1.14975	8.00801	7.86269	7.63792	7.61879	7.17041	7.83924	8.00801	7.86269	7.63792	7.61879	7.17041	7.83924
ADHFE1	NM_144650	NM_144650	alcohol dehydrogenase, iron containing 1	chr8	+	67342420	67383853	-2.77905	-3.26669	-1.06038	6.75923	7.57213	6.20882	5.28464	5.8643	6.12424	6.75923	7.57213	6.20882	5.28464	5.8643	6.12424
ADIPOQ	NM_001177800	NM_001177800	adiponectin, C1Q and collagen domain containing	chr3	+	186560463	186576252	1.02747	1	-1.08832	3.76281	3.86485	3.65515	3.80191	3.86485	3.53305	3.76281	3.86485	3.65515	3.80191	3.86485	3.53305
ADIPOR2	NM_024551	NM_024551	adiponectin receptor 2	chr12	+	1797740	1897845	1.059	-1.30299	1.74411	7.47792	7.30503	6.80141	7.56062	6.9232	7.6039	7.47792	7.30503	6.80141	7.56062	6.9232	7.6039
ADIRF	NM_006829	NM_006829	adipogenesis regulatory factor	chr10	+	88727949	88730672	1.29062	-1.08278	2.30609	6.72053	7.02956	7.27178	7.08859	6.91482	8.47723	6.72053	7.02956	7.27178	7.08859	6.91482	8.47723
ADK	NM_001123	NM_001123	adenosine kinase	chr10	+	75910943	76469061	-1.10091	-1.12137	1.52482	8.16172	7.8841	8.0474	8.02303	7.71884	8.65604	8.16172	7.8841	8.0474	8.02303	7.71884	8.65604
ADNP	NM_001282531	NM_001282531	activity-dependent neuroprotector homeobox	chr20	-	49505585	49547958	-1.75019	-1.38498	-1.13141	8.49172	8.49787	8.15758	7.68421	8.028	7.97946	8.49172	8.49787	8.15758	7.68421	8.028	7.97946
ADORA2B	NM_000676	NM_000676	adenosine A2b receptor	chr17	+	15848231	15879210	1.05849	1	1.43206	7.52079	7.52079	7.52079	7.6028	7.52079	8.03888	7.52079	7.52079	7.52079	7.6028	7.52079	8.03888
ADPRH	NM_001125	NM_001125	ADP-ribosylarginine hydrolase	chr3	+	119298115	119308792	1.41254	1.12413	-1.29448	3.44818	3.57954	3.91671	3.94647	3.74835	3.54434	3.44818	3.57954	3.91671	3.94647	3.74835	3.54434
ADPRHL2	NM_017825	NM_017825	ADP-ribosylhydrolase like 2	chr1	+	36554453	36559533	1.24764	-1.14415	-1.02173	5.74504	5.57388	5.8964	6.06424	5.3796	5.86539	5.74504	5.57388	5.8964	6.06424	5.3796	5.86539
ADRA1A	NM_000680	NM_000680	adrenoceptor alpha 1A	chr8	-	26605667	26724790	1.17097	1.17444	1.16285	3.1765	3.40891	3.43518	3.40421	3.64088	3.65285	3.1765	3.40891	3.43518	3.40421	3.64088	3.65285
ADRA2A	NM_000681	NM_000681	adrenoceptor alpha 2A	chr10	+	112836790	112840665	1.45747	1.74638	-1.50266	3.72864	3.7843	4.04142	4.27211	4.58867	3.4539	3.72864	3.7843	4.04142	4.27211	4.58867	3.4539
ADRB1	NM_000684	NM_000684	adrenoceptor beta 1	chr10	+	115803806	115806667	1.2659	1.32586	-1.00439	4.76316	4.94307	4.98289	5.10332	5.35	4.97657	4.76316	4.94307	4.98289	5.10332	5.35	4.97657
ADRB2	NM_000024	NM_000024	adrenoceptor beta 2, surface	chr5	+	148206156	148208197	-1.79222	-1.23516	2.76634	7.86022	8.68303	5.45268	7.01847	8.37833	6.92066	7.86022	8.68303	5.45268	7.01847	8.37833	6.92066
ADRBK2	NM_005160	NM_005160	adrenergic, beta, receptor kinase 2	chr22	+	25960816	26125259	-1.54513	-2.37988	1.22415	6.47137	7.30449	6.20071	5.84364	6.0536	6.49249	6.47137	7.30449	6.20071	5.84364	6.0536	6.49249
AFAP1L1	NM_001146337	NM_001146337	actin filament associated protein 1-like 1	chr5	+	148651401	148721368	-1.3672	-1.12488	1.2673	6.17271	6.35294	5.73271	5.72149	6.18317	6.07447	6.17271	6.35294	5.73271	5.72149	6.18317	6.07447
AFAP1L2	NM_001001936	NM_001001936	actin filament associated protein 1-like 2	chr10	-	116054583	116164515	2.82208	2.02886	-1.07812	4.77333	4.9621	5.36983	6.27009	5.98277	5.26131	4.77333	4.9621	5.36983	6.27009	5.98277	5.26131
AGA	NM_000027	NM_000027	aspartylglucosaminidase	chr4	-	178351603	178363657	1.46283	1.03438	1.05876	5.25857	5.76325	6.06075	5.80733	5.81201	6.14313	5.25857	5.76325	6.06075	5.80733	5.81201	6.14313
AGAP1	NM_001037131	NM_001037131	ArfGAP with GTPase domain, ankyrin repeat and PH domain 1	chr2	+	236402733	237040444	-1.88565	-1.86133	1.07782	7.73297	7.71424	6.76929	6.81791	6.81791	6.8774	7.73297	7.71424	6.76929	6.81791	6.81791	6.8774
AGAP11	NM_133447	NM_133447	ankyrin repeat and GTPase domain Arf GTPase activating protein 11	chr10	+	88730498	88769960	-2.74176	-1.55963	1.57145	5.80398	5.39607	5.02745	4.34888	4.75487	5.67955	5.80398	5.39607	5.02745	4.34888	4.75487	5.67955
AGAP1-IT1	NR_131900	NR_131900	AGAP1 intronic transcript 1	chr2	+	236414395	236416210	-2.80797	-2.14047	1.08871	6.20038	5.95896	4.63955	4.71085	4.86103	4.76217	6.20038	5.95896	4.63955	4.71085	4.86103	4.76217
AGAP4	NM_001276343	NM_001276343	ArfGAP with GTPase domain, ankyrin repeat and PH domain 4	chr10	-	46321042	46349323	-1.29228	-1.51365	-1.0567	8.36361	8.49406	8.22995	7.99369	7.89603	8.15038	8.36361	8.49406	8.22995	7.99369	7.89603	8.15038
AGAP6	NM_001077665	NM_001077665	ArfGAP with GTPase domain, ankyrin repeat and PH domain 6	chr10	+	51748078	51770259	-1.45588	-1.61863	1.21005	7.10469	7.31261	6.52203	6.5628	6.61784	6.7971	7.10469	7.31261	6.52203	6.5628	6.61784	6.7971
AGAP7P	NR_126580	NR_126580	ArfGAP with GTPase domain, ankyrin repeat and PH domain 7, pseudogene	chr10	-	51464162	51486327	-1.21736	-1.3292	1.1226	8.47095	8.6	8.38302	8.1872	8.18944	8.54986	8.47095	8.6	8.38302	8.1872	8.18944	8.54986
AGBL3	NM_178563	NM_178563	ATP/GTP binding protein-like 3	chr7	+	134671259	134832715	1.08352	1.192	-1.02343	3.34662	3.18047	3.48695	3.46234	3.43385	3.45354	3.34662	3.18047	3.48695	3.46234	3.43385	3.45354
AGFG1	NM_001135187	NM_001135187	ArfGAP with FG repeats 1	chr2	+	228336868	228425938	-1.13281	1.15994	1.08391	8.50657	8.32266	8.29401	8.32667	8.53671	8.41025	8.50657	8.32266	8.29401	8.32667	8.53671	8.41025
AGFG2	NM_006076	NM_006076	ArfGAP with FG repeats 2	chr7	+	100136834	100165843	-1.19537	1.00606	1.32458	8.5474	8.53868	7.27729	8.28994	8.5474	7.68283	8.5474	8.53868	7.27729	8.28994	8.5474	7.68283
AGL	NM_000028	NM_000028	amylo-alpha-1, 6-glucosidase, 4-alpha-glucanotransferase	chr1	+	100315640	100389579	-2.27912	-1.22743	-1.07767	7.85939	7.84222	7.40328	6.67091	7.54658	7.29536	7.85939	7.84222	7.40328	6.67091	7.54658	7.29536
AGMAT	NM_024758	NM_024758	agmatinase	chr1	-	15898194	15911605	1.31028	1.27404	1.51553	4.78815	4.7281	4.43445	5.17802	5.07751	5.03427	4.78815	4.7281	4.43445	5.17802	5.07751	5.03427
AGO2	NM_001164623	NM_001164623	argonaute RISC catalytic component 2	chr8	-	141541264	141645718	-1.09082	-1.17549	1.47089	7.62627	7.62727	6.89051	7.50086	7.39401	7.4472	7.62627	7.62727	6.89051	7.50086	7.39401	7.4472
AGO3	NM_024852	NM_024852	argonaute RISC catalytic component 3	chr1	+	36396319	36522063	-1.37073	-1.59149	1.01749	8.14173	8.30669	7.6484	7.68679	7.63631	7.67342	8.14173	8.30669	7.6484	7.68679	7.63631	7.67342
AGO4	NM_017629	NM_017629	argonaute RISC catalytic component 4	chr1	+	36273773	36323491	-2.07054	-2.09194	-1.10696	8.01163	8.20938	7.38952	6.96162	7.14454	7.24292	8.01163	8.20938	7.38952	6.96162	7.14454	7.24292
AGPAT3	XM_006724029	XM_006724029	1-acylglycerol-3-phosphate O-acyltransferase 3	chr21	+	45336782	45360185	-1.54159	-1.54171	-1.21987	6.19834	6.2429	5.62984	5.57392	5.61837	5.34311	6.19834	6.2429	5.62984	5.57392	5.61837	5.34311
AGPAT4	NM_020133	NM_020133	1-acylglycerol-3-phosphate O-acyltransferase 4	chr6	-	161551011	161695107	-1.16802	-1.06683	1.74319	5.71885	5.58811	5.49478	5.49478	5.49478	6.29651	5.71885	5.58811	5.49478	5.49478	5.49478	6.29651
AGPAT5	NM_018361	NM_018361	1-acylglycerol-3-phosphate O-acyltransferase 5	chr8	+	6565878	6619024	1.01974	1.1203	-1.0842	6.8396	6.48768	7.20876	6.8678	6.65157	7.09213	6.8396	6.48768	7.20876	6.8678	6.65157	7.09213
AGPS	NM_003659	NM_003659	alkylglycerone phosphate synthase	chr2	+	178257372	178408564	1.12097	1.23045	1.19328	7.15345	6.90335	7.02472	7.3182	7.20254	7.27965	7.15345	6.90335	7.02472	7.3182	7.20254	7.27965
AGR2	NM_006408	NM_006408	anterior gradient 2, protein disulphide isomerase family member	chr7	-	16831435	16873057	-4.27594	-1.45857	-1.3729	6.36844	7.16713	6.08465	4.2722	6.62258	5.62742	6.36844	7.16713	6.08465	4.2722	6.62258	5.62742
AGRN	NM_001305275	NM_001305275	agrin	chr1	+	955503	991499	-1.65188	-1.11105	-1.11902	8.0329	7.74128	7.25087	7.30879	7.58936	7.08864	8.0329	7.74128	7.25087	7.30879	7.58936	7.08864
AGTPBP1	NM_001286715	NM_001286715	ATP/GTP binding protein 1	chr9	-	88161454	88356944	-1.00608	1.38747	-1.06853	5.89291	5.58126	6.3334	5.88416	6.05372	6.23777	5.89291	5.58126	6.3334	5.88416	6.05372	6.23777
AHNAK	NM_001620	NM_001620	AHNAK nucleoprotein	chr11	-	62201016	62323719	1.1422	1.3663	1.70503	8.66299	8.19265	8.47279	8.85481	8.64292	9.24259	8.66299	8.19265	8.47279	8.85481	8.64292	9.24259
AHNAK2	NM_138420	NM_138420	AHNAK nucleoprotein 2	chr14	-	105403581	105444694	2.44601	5.63975	2.65463	7.12951	6.16712	7.17971	8.41994	8.66275	8.58822	7.12951	6.16712	7.17971	8.41994	8.66275	8.58822
AHR	NM_001621	NM_001621	aryl hydrocarbon receptor	chr7	+	17338246	17385776	-1.82909	-1.63165	-1.70326	9.9236	10.1716	9.57544	9.05247	9.46523	8.80714	9.9236	10.1716	9.57544	9.05247	9.46523	8.80714
AHSA2	NM_152392	NM_152392	AHA1, activator of heat shock 90kDa protein ATPase homolog 2 (yeast)	chr2	+	61404553	61414686	-2.28653	-1.28125	-1.44497	6.89506	6.57668	6.48842	5.7019	6.21913	5.95738	6.89506	6.57668	6.48842	5.7019	6.21913	5.95738
AICDA	NM_020661	NM_020661	activation-induced cytidine deaminase	chr12	-	8754762	8765467	1.15759	1.00936	-1.09148	2.73942	2.72536	3.06005	2.95054	2.7388	2.93376	2.73942	2.72536	3.06005	2.95054	2.7388	2.93376
AIF1	NM_001623	NM_001623	allograft inflammatory factor 1	chr6	+	31582961	31584798	-1.069	-1.02611	-1.17884	3.83285	3.56803	3.94865	3.73659	3.53085	3.71128	3.83285	3.56803	3.94865	3.73659	3.53085	3.71128
AIF1L	NM_001185095	NM_001185095	allograft inflammatory factor 1-like	chr9	+	133971863	133998539	2.40246	1.897	1.52456	4.0551	4.32144	5.02398	5.31961	5.24516	5.63237	4.0551	4.32144	5.02398	5.31961	5.24516	5.63237
AIM1	NM_001624	NM_001624	absent in melanoma 1	chr6	+	106808784	107018335	1.49585	1.65594	1.50312	9.00754	8.62874	9.17946	9.58851	9.35639	9.76742	9.00754	8.62874	9.17946	9.58851	9.35639	9.76742
AIM1L	NM_001039775	NM_001039775	absent in melanoma 1-like	chr1	-	26648350	26680621	1.9535	2.84077	1.57541	5.05881	4.59695	5.28468	6.02487	6.10323	5.94041	5.05881	4.59695	5.28468	6.02487	6.10323	5.94041
AIM2	NM_004833	NM_004833	absent in melanoma 2	chr1	-	159032274	159116886	-1.52519	1.07927	1.03476	3.69966	3.16813	3.26479	3.09067	3.27819	3.31408	3.69966	3.16813	3.26479	3.09067	3.27819	3.31408
AIMP2	NM_006303	NM_006303	aminoacyl tRNA synthetase complex-interacting multifunctional protein 2	chr7	+	6048876	6063465	1.1359	-1.14688	-1.33069	7.20204	7.298	6.80397	7.38587	7.10029	6.3918	7.20204	7.298	6.80397	7.38587	7.10029	6.3918
AJUBA	NM_001289097	NM_001289097	ajuba LIM protein	chr14	-	23440383	23451851	-1.30085	-1.50386	1.03048	7.39535	7.36517	6.59512	7.01589	6.7765	6.63843	7.39535	7.36517	6.59512	7.01589	6.7765	6.63843
AK2	NM_001199199	NM_001199199	adenylate kinase 2	chr1	-	33473541	33546597	-1.21196	-1.0068	-1.1012	8.27853	8.01236	8.02649	8.00119	8.00259	7.88741	8.27853	8.01236	8.02649	8.00119	8.00259	7.88741
AKAP12	NM_005100	NM_005100	A kinase (PRKA) anchor protein 12	chr6	+	151561134	151679694	1.47115	1.32718	-1.30772	4.19478	4.34336	4.67003	4.75172	4.75172	4.28298	4.19478	4.34336	4.67003	4.75172	4.75172	4.28298
AKAP2	NM_001004065	NM_001004065	A kinase (PRKA) anchor protein 2	chr9	+	112403068	112934792	1.38897	1.8988	1.49428	4.96633	4.37758	4.51063	5.44035	5.30267	5.09008	4.96633	4.37758	4.51063	5.44035	5.30267	5.09008
AKAP6	NM_004274	NM_004274	A kinase (PRKA) anchor protein 6	chr14	+	32798479	33302268	-1.26939	-1.33137	1.00389	7.14811	7.15411	6.85204	6.80397	6.7412	6.85764	7.14811	7.15411	6.85204	6.80397	6.7412	6.85764
AKAP9	NM_005751	NM_005751	A kinase (PRKA) anchor protein 9	chr7	+	91570181	91739987	-1.22042	1.31096	1.48071	6.83739	6.74016	6.69799	6.55001	7.13078	7.26428	6.83739	6.74016	6.69799	6.55001	7.13078	7.26428
AKIRIN2	NM_018064	NM_018064	akirin 2	chr6	-	88384578	88411985	1.95563	1.2493	1.51039	6.77548	6.80974	7.03846	7.74311	7.13086	7.63338	6.77548	6.80974	7.03846	7.74311	7.13086	7.63338
AKR1B1	NM_001628	NM_001628	aldo-keto reductase family 1, member B1 (aldose reductase)	chr7	-	134127107	134144036	1.49948	1.11156	1.88596	6.49325	5.98619	6.21921	7.07771	6.13878	7.13451	6.49325	5.98619	6.21921	7.07771	6.13878	7.13451
AKR1B10	NM_020299	NM_020299	aldo-keto reductase family 1, member B10 (aldose reductase)	chr7	+	134212344	134226166	5.38423	1.9946	2.59947	6.94417	5.77495	8.72521	9.37291	6.77105	10.1034	6.94417	5.77495	8.72521	9.37291	6.77105	10.1034
AKR1C1	ENST00000380859	ENST00000380859	aldo-keto reductase family 1, member C1	chr10	+	4934796	5022159	-2.28292	-2.2969	1.26757	7.60368	7.80596	6.27348	6.4128	6.60627	6.61555	7.60368	7.80596	6.27348	6.4128	6.60627	6.61555
AKR1C2	NM_001135241	NM_001135241	aldo-keto reductase family 1, member C2	chr10	-	5029967	5060225	-1.71023	-1.71349	-1.25398	6.46559	7.21035	6.01791	5.6914	6.43341	5.6914	6.46559	7.21035	6.01791	5.6914	6.43341	5.6914
AKR7A2P1	NR_002796	NR_002796	aldo-keto reductase family 7, member A2 pseudogene 1	chr1	+	113465972	113467295	-1.04435	-1.24422	1.7435	5.43237	5.45514	5.16327	5.36976	5.1399	5.96526	5.43237	5.45514	5.16327	5.36976	5.1399	5.96526
AKR7A3	NM_012067	NM_012067	aldo-keto reductase family 7, member A3 (aflatoxin aldehyde reductase)	chr1	-	19609052	19615744	-1.22273	1.50508	1.16288	5.5457	4.69979	5.2556	5.2556	5.28963	5.4733	5.5457	4.69979	5.2556	5.2556	5.28963	5.4733
AKT2	NM_001243027	NM_001243027	v-akt murine thymoma viral oncogene homolog 2	chr19	-	40736224	40791302	1.1413	-1.27962	1	6.18677	6.33986	5.98415	6.37745	5.98415	5.98415	6.18677	6.33986	5.98415	6.37745	5.98415	5.98415
AKT3	NM_001206729	NM_001206729	v-akt murine thymoma viral oncogene homolog 3	chr1	-	243651535	244014381	1.03276	1.15406	1.15406	3.87239	3.92881	3.36208	3.9189	4.13553	3.5688	3.87239	3.92881	3.36208	3.9189	4.13553	3.5688
ALAD	NM_000031	NM_000031	aminolevulinate dehydratase	chr9	-	116148592	116163618	-1.06493	1.08848	1.33482	6.35223	6.03489	5.9334	6.26147	6.1572	6.35005	6.35223	6.03489	5.9334	6.26147	6.1572	6.35005
ALCAM	NM_001243280	NM_001243280	activated leukocyte cell adhesion molecule	chr3	+	105085557	105295757	-2.27307	-1.36789	1.02186	7.09531	7.53484	5.7372	5.91067	7.08289	5.7684	7.09531	7.53484	5.7372	5.91067	7.08289	5.7684
ALDH18A1	NM_001017423	NM_001017423	aldehyde dehydrogenase 18 family, member A1	chr10	-	97365686	97416567	-1.34915	-1.14379	-1.55491	7.61823	7.60142	7.64051	7.18618	7.4076	7.00368	7.61823	7.60142	7.64051	7.18618	7.4076	7.00368
ALDH1A1	NM_000689	NM_000689	aldehyde dehydrogenase 1 family, member A1	chr9	-	75515578	75695358	-1.49896	-1.25187	-1.19426	6.29527	5.78262	5.01601	5.71131	5.45854	4.75989	6.29527	5.78262	5.01601	5.71131	5.45854	4.75989
ALDH1L1	NM_001270364	NM_001270364	aldehyde dehydrogenase 1 family, member L1	chr3	-	125822408	125916837	-1.6487	-1.09806	-1.20703	5.47886	5.59887	5.25123	4.75753	5.46391	4.97977	5.47886	5.59887	5.25123	4.75753	5.46391	4.97977
ALDH1L2	NM_001034173	NM_001034173	aldehyde dehydrogenase 1 family, member L2	chr12	-	105413562	105478355	1.50957	1.50207	1.49377	3.37148	2.91728	4.59217	3.96562	3.50423	5.17113	3.37148	2.91728	4.59217	3.96562	3.50423	5.17113
ALDH2	ENST00000261733	ENST00000261733	aldehyde dehydrogenase 2 family (mitochondrial)	chr12	+	112250597	112251224	1.15361	-1.92166	1.15658	4.10963	4.89531	3.06606	4.31579	3.95296	3.27592	4.10963	4.89531	3.06606	4.31579	3.95296	3.27592
ALDH3A1	NM_000691	NM_000691	aldehyde dehydrogenase 3 family, member A1	chr17	-	19641297	19651746	-3.25198	-3.89437	-1.21458	7.62745	8.13065	6.51048	5.92613	6.16926	6.23002	7.62745	8.13065	6.51048	5.92613	6.16926	6.23002
ALDH3A2	NM_000382	NM_000382	aldehyde dehydrogenase 3 family, member A2	chr17	+	19551459	19580909	-1.87469	-2.097	-1.08073	8.48225	8.33294	7.96471	7.5756	7.26461	7.85271	8.48225	8.33294	7.96471	7.5756	7.26461	7.85271
ALDH3B2	NM_000695	NM_000695	aldehyde dehydrogenase 3 family, member B2	chr11	-	67429633	67448685	1.87464	1.70278	1.22877	8.24016	7.77788	8.49694	9.14677	8.54577	8.79415	8.24016	7.77788	8.49694	9.14677	8.54577	8.79415
ALDH4A1	NM_001161504	NM_001161504	aldehyde dehydrogenase 4 family, member A1	chr1	-	19197924	19229293	-1.44814	-1.18157	-1.6197	7.87614	7.60774	8.03767	7.34194	7.36704	7.34194	7.87614	7.60774	8.03767	7.34194	7.36704	7.34194
ALDH6A1	NM_001278593	NM_001278593	aldehyde dehydrogenase 6 family, member A1	chr14	-	74523553	74551196	-1.5688	-1.3351	-1.42281	7.48813	7.79126	7.48813	6.83847	7.37431	6.97939	7.48813	7.79126	7.48813	6.83847	7.37431	6.97939
ALDH7A1	NM_001182	NM_001182	aldehyde dehydrogenase 7 family, member A1	chr5	-	125877533	125931110	-2.0921	-2.05362	-1.89738	7.84001	7.50488	7.82128	6.77506	6.46671	6.89727	7.84001	7.50488	7.82128	6.77506	6.46671	6.89727
ALDOC	NM_005165	NM_005165	aldolase C, fructose-bisphosphate	chr17	-	26900133	26903952	-1.19613	1.46403	-1.01806	6.27606	5.32528	6.93265	6.01768	5.87523	6.90683	6.27606	5.32528	6.93265	6.01768	5.87523	6.90683
ALG10	NM_032834	NM_032834	ALG10, alpha-1,2-glucosyltransferase	chr12	+	34175216	34182629	-1.48726	-1.17647	-1.47144	6.36353	6.41382	6.45584	5.79087	6.17935	5.89861	6.36353	6.41382	6.45584	5.79087	6.17935	5.89861
ALG13	NM_001039210	NM_001039210	ALG13, UDP-N-acetylglucosaminyltransferase subunit	chrX	+	110909043	111003877	-1.46233	-1.72	-1.26445	7.08605	7.31695	7.19346	6.53778	6.53454	6.85495	7.08605	7.31695	7.19346	6.53778	6.53454	6.85495
ALG14	NM_001305242	NM_001305242	ALG14, UDP-N-acetylglucosaminyltransferase subunit	chr1	-	95448279	95538507	1.24455	-1.04728	1.64676	5.90462	6.1615	5.49616	6.22024	6.09485	6.21579	5.90462	6.1615	5.49616	6.22024	6.09485	6.21579
ALG6	NM_013339	NM_013339	ALG6, alpha-1,3-glucosyltransferase	chr1	+	63833261	63904233	-1.55095	-1.34622	-1.11098	6.42773	6.13023	5.97164	5.79458	5.70132	5.81981	6.42773	6.13023	5.97164	5.79458	5.70132	5.81981
ALOX12	NM_000697	NM_000697	arachidonate 12-lipoxygenase	chr17	+	6899384	6914055	5.56021	1.6401	2.32932	3.84756	4.35614	5.1637	6.3227	5.06992	6.38361	3.84756	4.35614	5.1637	6.3227	5.06992	6.38361
ALOX12B	NM_001139	NM_001139	arachidonate 12-lipoxygenase, 12R type	chr17	-	7975954	7991022	3.56487	1.39874	4.56053	3.98937	4.08581	4.56994	5.82322	4.56994	6.75914	3.98937	4.08581	4.56994	5.82322	4.56994	6.75914
ALOX12P2	ENST00000574183	ENST00000574183	arachidonate 12-lipoxygenase pseudogene 2	chr17	+	6840594	6857728	-1.84454	-1.70004	1.32825	6.09831	5.84192	4.76071	5.21505	5.07635	5.17024	6.09831	5.84192	4.76071	5.21505	5.07635	5.17024
ALOX12P2	NR_002710	NR_002710	arachidonate 12-lipoxygenase pseudogene 2	chr17	+	6756895	6803668	-2.08477	-1.9596	1.17513	7.44805	7.35872	6.38816	6.38816	6.38816	6.62098	7.44805	7.35872	6.38816	6.38816	6.38816	6.62098
ALOX15	NM_001140	NM_001140	arachidonate 15-lipoxygenase	chr17	-	4534214	4545589	-3.96038	-6.94363	1.0537	6.24988	9.13738	5.18836	4.26424	6.34169	5.26383	6.24988	9.13738	5.18836	4.26424	6.34169	5.26383
ALOX15B	NM_001039130	NM_001039130	arachidonate 15-lipoxygenase, type B	chr17	+	7942358	7952615	1.02444	1.21198	1.89918	6.05934	5.403	7.0619	6.09418	5.68037	7.98728	6.05934	5.403	7.0619	6.09418	5.68037	7.98728
ALOX5	NM_000698	NM_000698	arachidonate 5-lipoxygenase	chr10	+	45869629	45941565	-1.04945	1.41888	-1.25902	4.81905	4.77155	4.76362	4.74942	5.2763	4.43132	4.81905	4.77155	4.76362	4.74942	5.2763	4.43132
ALOX5AP	NM_001204406	NM_001204406	arachidonate 5-lipoxygenase-activating protein	chr13	+	31287615	31338565	1.33957	1.03259	-1.13062	4.65619	4.63464	4.84277	5.07796	4.68091	4.66566	4.65619	4.63464	4.84277	5.07796	4.68091	4.66566
ALPK1	NM_001102406	NM_001102406	alpha kinase 1	chr4	+	113206665	113363776	-2.03072	-1.65101	1.01831	6.11439	6.28075	5.96969	5.0924	5.5574	5.99587	6.11439	6.28075	5.96969	5.0924	5.5574	5.99587
ALPL	NM_000478	NM_000478	alkaline phosphatase, liver/bone/kidney	chr1	+	21835858	21904905	-1.30889	2.51861	-1.23455	5.63114	6.32066	5.23683	5.2428	7.65329	4.93285	5.63114	6.32066	5.23683	5.2428	7.65329	4.93285
ALS2	NM_001135745	NM_001135745	ALS2, alsin Rho guanine nucleotide exchange factor	chr2	-	202564986	202645912	-1.16917	-1.14911	-1.0709	6.59631	6.71126	6.54735	6.37083	6.51074	6.44852	6.59631	6.71126	6.54735	6.37083	6.51074	6.44852
ALS2CL	NM_001190707	NM_001190707	ALS2 C-terminal like	chr3	-	46710485	46735194	1.47272	1.29378	1.90473	5.80398	5.43239	5.93257	6.36246	5.80398	6.86216	5.80398	5.43239	5.93257	6.36246	5.80398	6.86216
ALX3	NM_006492	NM_006492	ALX homeobox 3	chr1	-	110602616	110613322	1.02474	1.91409	-2.08441	4.79927	4.19542	5.4504	4.83453	5.13208	4.39076	4.79927	4.19542	5.4504	4.83453	5.13208	4.39076
ALX4	NM_021926	NM_021926	ALX homeobox 4	chr11	-	44281994	44331716	1.10306	1.24444	1.01638	4.51401	5.13939	5.46216	4.65552	5.45489	5.4856	4.51401	5.13939	5.46216	4.65552	5.45489	5.4856
ALYREF	NM_005782	NM_005782	Aly/REF export factor	chr17	-	79845711	79849462	1.48157	1.05913	-1.11397	6.3259	6.33774	6.35258	6.89303	6.42062	6.19687	6.3259	6.33774	6.35258	6.89303	6.42062	6.19687
AMACR	NM_001167595	NM_001167595	alpha-methylacyl-CoA racemase	chr5	-	33986283	34124633	1.24275	1.0921	-1.04232	4.91859	5.08278	5.37115	5.23213	5.20988	5.31135	4.91859	5.08278	5.37115	5.23213	5.20988	5.31135
AMFR	NM_001144	NM_001144	autocrine motility factor receptor, E3 ubiquitin protein ligase	chr16	-	56395364	56459448	1.4657	1.94422	1.1011	8.27562	7.75002	8.6835	8.82721	8.70921	8.82244	8.27562	7.75002	8.6835	8.82721	8.70921	8.82244
AMICA1	NM_001098526	NM_001098526	adhesion molecule, interacts with CXADR antigen 1	chr11	-	118064442	118095809	1.10444	-1.03819	-1.09844	3.90432	4.00703	3.96749	4.04764	3.95296	3.83204	3.90432	4.00703	3.96749	4.04764	3.95296	3.83204
AMIGO1	NM_020703	NM_020703	adhesion molecule with Ig-like domain 1	chr1	-	110046797	110052360	-1.04972	-1.09175	-1.32954	5.27828	5.10611	5.24784	5.20828	4.97947	4.83691	5.27828	5.10611	5.24784	5.20828	4.97947	4.83691
AMIGO2	NM_001143668	NM_001143668	adhesion molecule with Ig-like domain 2	chr12	-	47469490	47473734	4.63282	3.31457	2.38421	3.66387	3.45089	4.40904	5.87576	5.17971	5.66255	3.66387	3.45089	4.40904	5.87576	5.17971	5.66255
AMMECR1	NM_001025580	NM_001025580	Alport syndrome, mental retardation, midface hypoplasia and elliptocytosis chromosomal region gene 1	chrX	-	109437414	109683461	1.01093	1.22346	1.41641	6.7088	6.53038	6.31022	6.72448	6.82135	6.81246	6.7088	6.53038	6.31022	6.72448	6.82135	6.81246
AMMECR1L	NM_001199140	NM_001199140	AMMECR1 like	chr2	-	128619204	128643514	-1.02798	-1.04055	1.44804	7.62177	7.81711	7.30384	7.58196	7.75976	7.83794	7.62177	7.81711	7.30384	7.58196	7.75976	7.83794
AMOT	NM_001113490	NM_001113490	angiomotin	chrX	-	112017731	112084043	-5.33945	-2.98121	-1.63242	6.61226	7.13251	5.67993	4.19557	5.55661	4.97292	6.61226	7.13251	5.67993	4.19557	5.55661	4.97292
AMOTL1	NM_001301007	NM_001301007	angiomotin like 1	chr11	+	94439597	94609918	1.04323	-1.13369	1.1086	8.62316	8.45965	8.52594	8.68422	8.27862	8.67468	8.62316	8.45965	8.52594	8.68422	8.27862	8.67468
AMOTL2	NM_001278683	NM_001278683	angiomotin like 2	chr3	-	134074190	134094321	1.3815	1.45355	1.52467	6.35951	6.19422	6.35951	6.82575	6.7338	6.96801	6.35951	6.19422	6.35951	6.82575	6.7338	6.96801
AMPD1	NM_000036	NM_000036	adenosine monophosphate deaminase 1	chr1	-	115215719	115238239	1.12502	1.07319	-1.14468	2.65298	2.48374	2.76694	2.82293	2.58564	2.57199	2.65298	2.48374	2.76694	2.82293	2.58564	2.57199
AMTN	NM_001286731	NM_001286731	amelotin	chr4	+	71384257	71398459	4.85836	55.1879	1.39096	2.78467	2.38099	2.92976	5.06514	8.16727	3.40584	2.78467	2.38099	2.92976	5.06514	8.16727	3.40584
AMY1B	NM_001008218	NM_001008218	amylase, alpha 1B (salivary)	chr1	+	104197912	104207173	10.4068	1.45162	3.85617	5.05946	5.0125	5.47145	8.43892	5.55016	7.41862	5.05946	5.0125	5.47145	8.43892	5.55016	7.41862
AMY1B	NM_001008218	NM_001008218	amylase, alpha 1B (salivary)	chr1	+	104292279	104301312	17.0363	1.43881	4.01319	4.69167	5.13052	5.58752	8.78221	5.6554	7.59227	4.69167	5.13052	5.58752	8.78221	5.6554	7.59227
AMY1B	NM_001008218	NM_001008218	amylase, alpha 1B (salivary)	chr1	-	104230037	104239302	10.6524	1.41524	3.8562	5.16056	5.05884	5.57255	8.57366	5.55989	7.51973	5.16056	5.05884	5.57255	8.57366	5.55989	7.51973
AMY2A	NM_000699	NM_000699	amylase, alpha 2A (pancreatic)	chr1	+	104159999	104168402	1.33883	1.25875	1.36452	2.48394	2.46355	1.92314	2.90491	2.79554	2.37153	2.48394	2.46355	1.92314	2.90491	2.79554	2.37153
AMY2B	NM_020978	NM_020978	amylase, alpha 2B (pancreatic)	chr1	+	104096437	104122156	1.2551	-1.13551	1.1901	3.45621	4.08182	3.84306	3.78401	3.89848	4.09414	3.45621	4.08182	3.84306	3.78401	3.89848	4.09414
ANAPC1	NM_022662	NM_022662	anaphase promoting complex subunit 1	chr2	-	112523848	112642267	-1.02136	-1.49555	-1.11889	6.26936	6.3395	6.21505	6.23887	5.75882	6.05298	6.26936	6.3395	6.21505	6.23887	5.75882	6.05298
ANAPC10	NM_001256706	NM_001256706	anaphase promoting complex subunit 10	chr4	-	145888264	146019693	-1.67201	-1.46949	1.05921	5.83677	5.64213	5.09519	5.09519	5.08681	5.17818	5.83677	5.64213	5.09519	5.09519	5.08681	5.17818
ANAPC16	NM_001242546	NM_001242546	anaphase promoting complex subunit 16	chr10	+	73975758	73995618	-1.18628	-1.06722	1	6.86393	7.06534	7.07779	6.61749	6.97148	7.07779	6.86393	7.06534	7.07779	6.61749	6.97148	7.07779
ANAPC4	NM_001286756	NM_001286756	anaphase promoting complex subunit 4	chr4	+	25378835	25420120	-1.57454	-1.44769	-1.16157	5.83147	5.82642	5.54562	5.17654	5.29267	5.32954	5.83147	5.82642	5.54562	5.17654	5.29267	5.32954
ANAPC7	NM_001137664	NM_001137664	anaphase promoting complex subunit 7	chr12	-	110810705	110841535	-1.20714	-1.23164	1	7.70559	7.69279	7.33769	7.434	7.39221	7.33769	7.70559	7.69279	7.33769	7.434	7.39221	7.33769
ANG	NM_001097577	NM_001097577	angiogenin, ribonuclease, RNase A family, 5	chr14	+	21152259	21168761	-1.05656	1.2658	-1.14752	4.3603	4.39988	5.22974	4.28093	4.73993	5.03122	4.3603	4.39988	5.22974	4.28093	4.73993	5.03122
ANGEL2	NM_001300753	NM_001300753	angel homolog 2 (Drosophila)	chr1	-	213165524	213189168	-1.3301	-1.47755	-1.09754	6.36227	6.50396	5.9923	5.95074	5.94075	5.85802	6.36227	6.50396	5.9923	5.95074	5.94075	5.85802
ANGPT1	NM_001146	NM_001146	angiopoietin 1	chr8	-	108261710	108510283	-1.60616	-1.10109	1	5.31682	5.3686	5.50363	4.6332	5.22967	5.50363	5.31682	5.3686	5.50363	4.6332	5.22967	5.50363
ANGPTL1	NM_004673	NM_004673	angiopoietin like 1	chr1	-	178818670	178840215	-1.54129	2.01764	1.04232	3.68481	3.15964	3.58074	3.06067	4.17231	3.64054	3.68481	3.15964	3.58074	3.06067	4.17231	3.64054
ANGPTL2	NM_012098	NM_012098	angiopoietin like 2	chr9	-	129849611	129885162	-1.25506	1.07319	1.02594	4.95332	4.61986	4.70754	4.62556	4.72177	4.74449	4.95332	4.61986	4.70754	4.62556	4.72177	4.74449
ANK1	NM_000037	NM_000037	ankyrin 1, erythrocytic	chr8	-	41510739	41754280	1.24714	1.13882	1.18722	5.98179	6.05984	5.50808	6.30041	6.24738	5.75567	5.98179	6.05984	5.50808	6.30041	6.24738	5.75567
ANK2	NM_001127493	NM_001127493	ankyrin 2, neuronal	chr4	+	113739239	114309884	1.19103	1.12954	1.18016	3.45669	3.78549	3.83267	3.7089	3.96122	4.07165	3.45669	3.78549	3.83267	3.7089	3.96122	4.07165
ANKFY1	NM_001257999	NM_001257999	ankyrin repeat and FYVE domain containing 1	chr17	-	4066665	4167274	-1.5857	-1.54852	1.08966	8.64193	8.45161	7.66098	7.97681	7.82072	7.78486	8.64193	8.45161	7.66098	7.97681	7.82072	7.78486
ANKH	NM_054027	NM_054027	ANKH inorganic pyrophosphate transport regulator	chr5	-	14704909	14871887	3.91994	7.65865	-1.26896	7.09501	5.27901	8.3447	9.06584	8.2161	8.00105	7.09501	5.27901	8.3447	9.06584	8.2161	8.00105
ANKLE2	NM_015114	NM_015114	ankyrin repeat and LEM domain containing 2	chr12	-	133302254	133338474	-1.07646	1.26944	1.01161	6.86052	6.54745	6.54745	6.75423	6.89164	6.56411	6.86052	6.54745	6.54745	6.75423	6.89164	6.56411
ANKMY2	NM_020319	NM_020319	ankyrin repeat and MYND domain containing 2	chr7	-	16639401	16685442	-1.54124	-1.0809	-1.32568	6.51419	6.40531	6.89833	5.8901	6.29308	6.4916	6.51419	6.40531	6.89833	5.8901	6.29308	6.4916
ANKRA2	NM_023039	NM_023039	ankyrin repeat, family A (RFXANK-like), 2	chr5	-	72848025	72861511	-1.39205	-1.2192	-1.64487	6.1252	6.04968	6.44512	5.64799	5.76375	5.72715	6.1252	6.04968	6.44512	5.64799	5.76375	5.72715
ANKRD1	NM_014391	NM_014391	ankyrin repeat domain 1 (cardiac muscle)	chr10	-	92671853	92681033	2.28191	3.94939	-1.31321	3.74956	3.44976	3.91148	4.9398	5.43139	3.51838	3.74956	3.44976	3.91148	4.9398	5.43139	3.51838
ANKRD10	NM_001286721	NM_001286721	ankyrin repeat domain 10	chr13	-	111530887	111567416	-2.24826	-2.13396	-1.12638	8.01885	8.27888	7.56594	6.85004	7.18535	7.39425	8.01885	8.27888	7.56594	6.85004	7.18535	7.39425
ANKRD10	NR_104586	NR_104586	ankyrin repeat domain 10	chr13	-	111530887	111567416	-2.89066	-2.22573	-1.21203	7.97214	8.17197	7.17603	6.44074	7.01769	6.8986	7.97214	8.17197	7.17603	6.44074	7.01769	6.8986
ANKRD11	NM_001256182	NM_001256182	ankyrin repeat domain 11	chr16	-	89334035	89556969	-1.49171	-1.36235	1.11477	7.70802	7.45205	6.81272	7.13105	7.00595	6.96947	7.70802	7.45205	6.81272	7.13105	7.00595	6.96947
ANKRD16	NM_001009941	NM_001009941	ankyrin repeat domain 16	chr10	-	5903689	5931869	-1.27071	-1.43505	1	6.37255	6.4141	5.893	6.02691	5.893	5.893	6.37255	6.4141	5.893	6.02691	5.893	5.893
ANKRD18B	NM_001244752	NM_001244752	ankyrin repeat domain 18B	chr9	+	33524392	33573007	1.01816	-3.04956	-1.63966	2.91476	4.91018	3.55175	2.94072	3.30158	2.83835	2.91476	4.91018	3.55175	2.94072	3.30158	2.83835
ANKRD20A5P	NR_040113	NR_040113	ankyrin repeat domain 20 family, member A5, pseudogene	chr18	+	14179096	14227049	-1.21012	1.33644	1.31117	5.87877	5.7232	5.5028	5.60362	6.14159	5.89365	5.87877	5.7232	5.5028	5.60362	6.14159	5.89365
ANKRD20A5P	OTTHUMT00000442839	OTTHUMT00000442839	ankyrin repeat domain 20 family, member A5, pseudogene	chr18	+	14234721	14249475	-1.54377	1.11971	1.60252	6.91318	6.52696	6.49137	6.28672	6.69008	7.17171	6.91318	6.52696	6.49137	6.28672	6.69008	7.17171
ANKRD20A7P	OTTHUMT00000143108	OTTHUMT00000143108	ankyrin repeat domain 20 family, member A7, pseudogene	chr9	-	44109390	44118705	-1.44992	-1.13929	1.06469	3.12501	2.94738	2.24473	2.58904	2.75924	2.33517	3.12501	2.94738	2.24473	2.58904	2.75924	2.33517
ANKRD22	NM_144590	NM_144590	ankyrin repeat domain 22	chr10	-	90579656	90611732	2.08242	1.03178	1.47404	6.80961	7.0216	7.53362	7.86787	7.06674	8.0934	6.80961	7.0216	7.53362	7.86787	7.06674	8.0934
ANKRD26	NM_001256053	NM_001256053	ankyrin repeat domain 26	chr10	-	27280843	27389427	-1.52915	-1.21537	-1.21045	6.78893	6.70437	6.81779	6.1762	6.42297	6.54225	6.78893	6.70437	6.81779	6.1762	6.42297	6.54225
ANKRD26	XM_011519416	XM_011519416	ankyrin repeat domain 26	chr10	-	27269561	27271723	-1.8888	-1.47671	-1.21943	5.14609	5.0469	5.36077	4.22862	4.48451	5.07456	5.14609	5.0469	5.36077	4.22862	4.48451	5.07456
ANKRD29	NM_001308238	NM_001308238	ankyrin repeat domain 29	chr18	-	21178890	21242851	-1.06272	1.37505	2.48213	5.47072	4.94037	5.43743	5.38296	5.39985	6.74901	5.47072	4.94037	5.43743	5.38296	5.39985	6.74901
ANKRD30BP2	NR_026916	NR_026916	ankyrin repeat domain 30B pseudogene 2	chr21	+	14410487	14490572	1.69429	1.83556	1.14723	2.71455	2.83929	3.20975	3.47523	3.71551	3.40791	2.71455	2.83929	3.20975	3.47523	3.71551	3.40791
ANKRD35	NM_001280799	NM_001280799	ankyrin repeat domain 35	chr1	+	145549209	145568526	1.89488	2.32223	2.12929	5.41727	5.32922	5.41727	6.33938	6.54473	6.50764	5.41727	5.32922	5.41727	6.33938	6.54473	6.50764
ANKRD36BP1	NR_026844	NR_026844	ankyrin repeat domain 36B pseudogene 1	chr1	-	168214803	168216668	1.1521	1.20005	2.38656	6.28092	6.20736	5.49434	6.48518	6.47046	6.74927	6.28092	6.20736	5.49434	6.48518	6.47046	6.74927
ANKRD36BP2	ENST00000393515	ENST00000393515	ankyrin repeat domain 36B pseudogene 2	chr2	+	89065324	89106126	-1.22533	1.43669	-1.25959	3.18636	2.9464	3.30711	2.89319	3.46915	2.97416	3.18636	2.9464	3.30711	2.89319	3.46915	2.97416
ANKRD44	NM_001195144	NM_001195144	ankyrin repeat domain 44	chr2	-	197831741	198175897	-1.62731	-1.43375	1.18604	5.25365	5.55168	4.85212	4.55116	5.03189	5.09827	5.25365	5.55168	4.85212	4.55116	5.03189	5.09827
ANKRD45	NM_198493	NM_198493	ankyrin repeat domain 45	chr1	-	173577475	173644582	-1.53464	1.29119	-1.13667	3.09864	3.2239	3.40871	2.48074	3.5926	3.2239	3.09864	3.2239	3.40871	2.48074	3.5926	3.2239
ANKRD50	NM_001167882	NM_001167882	ankyrin repeat domain 50	chr4	-	125585203	125633887	-1.71081	-1.79655	1.02841	8.91482	9.27949	8.80502	8.14014	8.43426	8.84543	8.91482	9.27949	8.80502	8.14014	8.43426	8.84543
ANKRD52	NM_173595	NM_173595	ankyrin repeat domain 52	chr12	-	56631591	56652175	-1.13706	-1.11403	1.4786	7.89757	8.00067	6.95355	7.71226	7.84488	7.51778	7.89757	8.00067	6.95355	7.71226	7.84488	7.51778
ANKRD62P1-PARP4P3	NR_040115	NR_040115	ANKRD62P1-PARP4P3 readthrough, transcribed pseudogene	chr22	-	17134598	17175538	-1.26852	1.24473	1.24564	2.83203	2.56863	2.39546	2.48888	2.88446	2.71235	2.83203	2.56863	2.39546	2.48888	2.88446	2.71235
ANKRD66	NM_001162435	NM_001162435	ankyrin repeat domain 66	chr6	+	46714654	46726955	1.35546	1.55549	-1.09647	3.22052	3.44378	3.97689	3.6593	4.08115	3.84402	3.22052	3.44378	3.97689	3.6593	4.08115	3.84402
ANKS1B	NM_001204065	NM_001204065	ankyrin repeat and sterile alpha motif domain containing 1B	chr12	-	99120235	100378432	1.00009	-1.18127	-1.07979	4.00178	4.1403	3.98958	4.00191	3.89996	3.87883	4.00178	4.1403	3.98958	4.00191	3.89996	3.87883
ANKS6	NM_173551	NM_173551	ankyrin repeat and sterile alpha motif domain containing 6	chr9	-	101493611	101559247	1.0047	1.34567	1.54213	5.88144	5.84083	5.07404	5.88821	6.26916	5.69896	5.88144	5.84083	5.07404	5.88821	6.26916	5.69896
ANLN	NM_001284301	NM_001284301	anillin actin binding protein	chr7	+	36429415	36493400	-1.11095	-1.00824	-1.0303	7.38698	6.55586	7.21356	7.23519	6.54402	7.1705	7.38698	6.55586	7.21356	7.23519	6.54402	7.1705
ANO1	NM_018043	NM_018043	anoctamin 1, calcium activated chloride channel	chr11	+	69924408	70035651	1.31303	2.32175	-2.6695	7.08533	6.08705	7.93979	7.47823	7.30226	6.52322	7.08533	6.08705	7.93979	7.47823	7.30226	6.52322
ANO4	NM_001286615	NM_001286615	anoctamin 4	chr12	+	101111304	101522419	1.29488	1	1.0947	3.25887	3.49405	3.33956	3.63169	3.49405	3.47009	3.25887	3.49405	3.33956	3.63169	3.49405	3.47009
ANO5	NM_001142649	NM_001142649	anoctamin 5	chr11	+	22214722	22304913	-1.78124	-1.33642	1.42104	4.87036	5.0806	3.9646	4.03748	4.66223	4.47155	4.87036	5.0806	3.9646	4.03748	4.66223	4.47155
ANO7P1	XR_933823	XR_933823	anoctamin 7 pseudogene 1	chr1	-	16542404	16543823	3.35114	2.45231	1.98412	6.23833	5.46049	5.97441	7.98298	6.75463	6.96291	6.23833	5.46049	5.97441	7.98298	6.75463	6.96291
ANOS2P	OTTHUMT00000088533	OTTHUMT00000088533	anosmin 2, pseudogene	chrY	+	15863673	15970474	-2.4499	1.70496	-1.21737	7.00795	3.69647	6.27679	5.71523	4.46621	5.99302	7.00795	3.69647	6.27679	5.71523	4.46621	5.99302
ANP32A-IT1	NR_026808	NR_026808	ANP32A intronic transcript 1	chr15	-	69096160	69099440	-1.66192	-1.49492	-1.27514	6.27902	6.30139	5.88888	5.54617	5.72132	5.53823	6.27902	6.30139	5.88888	5.54617	5.72132	5.53823
ANP32E	NM_001136478	NM_001136478	acidic nuclear phosphoprotein 32 family member E	chr1	-	150190717	150208504	-1.38681	-1.08189	1.08184	7.03076	6.48245	6.40885	6.55899	6.36889	6.52234	7.03076	6.48245	6.40885	6.55899	6.36889	6.52234
ANPEP	NM_001150	NM_001150	alanyl (membrane) aminopeptidase	chr15	-	90328120	90358633	-1.06419	1.03236	1.00663	4.35911	4.36605	4.52417	4.26936	4.41199	4.53371	4.35911	4.36605	4.52417	4.26936	4.41199	4.53371
ANTXR1	NM_018153	NM_018153	anthrax toxin receptor 1	chr2	+	69240276	69476459	1.03657	-1.41688	1.08477	7.92199	8.34332	7.8502	7.97381	7.8406	7.96759	7.92199	8.34332	7.8502	7.97381	7.8406	7.96759
ANXA1	NM_000700	NM_000700	annexin A1	chr9	+	75766673	75785309	3.8114	5.3423	1.48248	9.32636	8.81232	10.7161	11.2567	11.2298	11.2842	9.32636	8.81232	10.7161	11.2567	11.2298	11.2842
ANXA10	NM_007193	NM_007193	annexin A10	chr4	+	169013666	169108893	-1.31428	1.20901	2.17534	3.67246	3.00436	3.03912	3.27819	3.27819	4.16036	3.67246	3.00436	3.03912	3.27819	3.27819	4.16036
ANXA2	XM_011521475	XM_011521475	annexin A2	chr15	-	60639333	60695082	1.192	1.15593	1.42999	7.1079	7.02481	6.27501	7.36128	7.23387	6.79102	7.1079	7.02481	6.27501	7.36128	7.23387	6.79102
ANXA2P2	NR_003573	NR_003573	annexin A2 pseudogene 2	chr9	+	33624223	33625532	1.47784	1.77914	1.13836	10.9457	10.6142	11.1464	11.5091	11.4454	11.3334	10.9457	10.6142	11.1464	11.5091	11.4454	11.3334
ANXA2R	NM_001014279	NM_001014279	annexin A2 receptor	chr5	-	43039182	43043272	-1.63386	-1.68207	-1.03178	5.44712	5.64638	4.80295	4.73884	4.89614	4.75782	5.44712	5.64638	4.80295	4.73884	4.89614	4.75782
ANXA3	NM_005139	NM_005139	annexin A3	chr4	+	79472673	79531605	1.49378	2.19532	1.12698	6.99162	6.07412	7.49591	7.57059	7.20855	7.66837	6.99162	6.07412	7.49591	7.57059	7.20855	7.66837
ANXA4	NM_001153	NM_001153	annexin A4	chr2	+	69871557	70053928	-1.34612	-1.36467	-1.19636	7.81754	7.98018	7.58843	7.38873	7.53163	7.32978	7.81754	7.98018	7.58843	7.38873	7.53163	7.32978
ANXA5	NM_001154	NM_001154	annexin A5	chr4	-	122589110	122618268	1.22963	1.46854	-1.47932	7.19596	7.07174	7.81585	7.49419	7.62612	7.25092	7.19596	7.07174	7.81585	7.49419	7.62612	7.25092
ANXA6	NM_001155	NM_001155	annexin A6	chr5	-	150480267	150537443	1.29598	1.2448	-1.39339	5.25636	5.30573	5.29123	5.6304	5.62164	4.81263	5.25636	5.30573	5.29123	5.6304	5.62164	4.81263
ANXA8	AK296976	AK296976	annexin A8	chr10	-	47157983	47174093	1.64423	2.70862	-1.50832	8.25187	7.31034	9.21209	8.96928	8.7479	8.61915	8.25187	7.31034	9.21209	8.96928	8.7479	8.61915
ANXA8	NM_001040084	NM_001040084	annexin A8	chr10	+	48255225	48279199	1.6716	2.59413	-1.36264	8.34578	7.48025	9.23389	9.08701	8.8555	8.78749	8.34578	7.48025	9.23389	9.08701	8.8555	8.78749
ANXA8L1	NM_001098845	NM_001098845	annexin A8-like 1	chr10	+	47740330	47770876	1.64695	2.30028	-1.32739	8.0654	7.3737	8.80226	8.7852	8.57551	8.39367	8.0654	7.3737	8.80226	8.7852	8.57551	8.39367
ANXA8L1	OTTHUMT00000047846	OTTHUMT00000047846	annexin A8-like 1	chr10	-	47072857	47072979	-1.10379	1.54079	2.0838	4.35483	3.7958	2.85974	4.21236	4.41947	3.91896	4.35483	3.7958	2.85974	4.21236	4.41947	3.91896
ANXA9	NM_003568	NM_003568	annexin A9	chr1	+	150954493	150968114	7.62961	7.24005	6.63888	5.00164	4.78537	5.40924	7.93325	7.64137	8.14018	5.00164	4.78537	5.40924	7.93325	7.64137	8.14018
AOAH	NM_001177506	NM_001177506	acyloxyacyl hydrolase (neutrophil)	chr7	-	36552456	36764154	-1.77539	-1.65015	-1.07326	4.13122	3.70945	3.4566	3.30308	2.98685	3.3546	4.13122	3.70945	3.4566	3.30308	2.98685	3.3546
AOC3	NM_001277731	NM_001277731	amine oxidase, copper containing 3	chr17	+	41003201	41010141	-1.05211	1.18264	-1.42697	4.78069	4.72291	4.73478	4.7074	4.96492	4.22182	4.78069	4.72291	4.73478	4.7074	4.96492	4.22182
AOX1	NM_001159	NM_001159	aldehyde oxidase 1	chr2	+	201450591	201541787	1.02099	1.11964	1	3.56716	3.11516	3.51893	3.59713	3.27819	3.51893	3.56716	3.11516	3.51893	3.59713	3.27819	3.51893
AP1G2	NM_001282474	NM_001282474	adaptor-related protein complex 1, gamma 2 subunit	chr14	-	24028774	24037279	-1.40003	-1.18323	1.07395	7.12564	6.92527	6.68254	6.64018	6.68254	6.78547	7.12564	6.92527	6.68254	6.64018	6.68254	6.78547
AP1S1	NM_001283	NM_001283	adaptor-related protein complex 1 sigma 1 subunit	chr7	+	100797678	100804877	1.05692	1.12904	1.09542	6.96349	7.19498	7.43168	7.04335	7.37008	7.56316	6.96349	7.19498	7.43168	7.04335	7.37008	7.56316
AP1S3	NM_001039569	NM_001039569	adaptor-related protein complex 1 sigma 3 subunit	chr2	-	224616403	224702744	1.29968	1.17779	1.31579	5.88766	5.79165	5.78062	6.26582	6.02773	6.17655	5.88766	5.79165	5.78062	6.26582	6.02773	6.17655
AP2A1	NM_014203	NM_014203	adaptor-related protein complex 2, alpha 1 subunit	chr19	+	50270180	50310369	1.08785	1.22524	-1.3149	7.03931	6.72002	7.25205	7.16079	7.01309	6.8571	7.03931	6.72002	7.25205	7.16079	7.01309	6.8571
AP2B1	NM_001030006	NM_001030006	adaptor-related protein complex 2, beta 1 subunit	chr17	+	33914282	34053436	-1.58003	-1.90591	1.14176	9.09173	9.40368	8.52957	8.43178	8.4732	8.72083	9.09173	9.40368	8.52957	8.43178	8.4732	8.72083
AP2S1	NM_001301076	NM_001301076	adaptor-related protein complex 2 sigma 1 subunit	chr19	-	47341423	47354203	1.43388	1.15865	1.30275	6.86681	6.67831	7.22113	7.38673	6.89076	7.60269	6.86681	6.67831	7.22113	7.38673	6.89076	7.60269
AP3M2	NM_001134296	NM_001134296	adaptor-related protein complex 3, mu 2 subunit	chr8	+	42010464	42029191	1.04277	1.12191	1.05457	6.01704	5.64598	5.56932	6.07746	5.81194	5.64598	6.01704	5.64598	5.56932	6.07746	5.81194	5.64598
AP4B1	NM_001253852	NM_001253852	adaptor-related protein complex 4, beta 1 subunit	chr1	-	114437370	114447823	-1.42169	-1.64295	-1.00496	5.96603	5.93552	5.14637	5.45842	5.21923	5.13923	5.96603	5.93552	5.14637	5.45842	5.21923	5.13923
AP4E1	NM_001252127	NM_001252127	adaptor-related protein complex 4, epsilon 1 subunit	chr15	+	51200869	51298097	-1.05887	1.12747	1.3649	7.21898	6.98451	6.81077	7.13646	7.1576	7.25956	7.21898	6.98451	6.81077	7.13646	7.1576	7.25956
AP5B1	NM_138368	NM_138368	adaptor-related protein complex 5, beta 1 subunit	chr11	-	65543364	65547822	-1.06501	1.18793	2.07749	6.54044	6.11565	5.31145	6.44957	6.3641	6.36629	6.54044	6.11565	5.31145	6.44957	6.3641	6.36629
APBA1	NM_001163	NM_001163	amyloid beta (A4) precursor protein-binding, family A, member 1	chr9	-	72042448	72287275	1.10489	1.05242	-1.00694	4.48727	4.83564	5.03827	4.63117	4.90935	5.02829	4.48727	4.83564	5.03827	4.63117	4.90935	5.02829
APBB1IP	NM_019043	NM_019043	amyloid beta (A4) precursor protein-binding, family B, member 1 interacting protein	chr10	+	26726706	26856732	1.07968	1.25371	-1.01783	3.42627	3.8195	4.04632	3.53688	4.1457	4.02083	3.42627	3.8195	4.04632	3.53688	4.1457	4.02083
APCDD1	NM_153000	NM_153000	adenomatosis polyposis coli down-regulated 1	chr18	+	10454625	10488698	-7.01323	-7.9459	-2.08077	7.90199	8.20609	6.4774	5.09191	5.21588	5.42028	7.90199	8.20609	6.4774	5.09191	5.21588	5.42028
APCDD1L	NM_001304787	NM_001304787	adenomatosis polyposis coli down-regulated 1-like	chr20	-	57034157	57090187	1.27455	1.57229	-1.48147	4.1533	4.01606	4.69323	4.50329	4.66893	4.1262	4.1533	4.01606	4.69323	4.50329	4.66893	4.1262
APEX1	NM_001244249	NM_001244249	APEX nuclease (multifunctional DNA repair enzyme) 1	chr14	+	20923290	20925931	-1.37238	-1.44366	-1.25132	7.92667	8.08796	8.01291	7.46999	7.55823	7.68946	7.92667	8.08796	8.01291	7.46999	7.55823	7.68946
APEX2	NM_001271748	NM_001271748	APEX nuclease (apurinic/apyrimidinic endonuclease) 2	chrX	+	55026780	55035490	1.11477	-1.1565	1.62484	6.1951	6.16659	5.70128	6.35185	5.95683	6.40158	6.1951	6.16659	5.70128	6.35185	5.95683	6.40158
APLNR	NM_005161	NM_005161	apelin receptor	chr11	-	57001051	57004927	1.53526	-1.00276	-1.09123	3.86665	4.53075	4.39683	4.48513	4.52678	4.27088	3.86665	4.53075	4.39683	4.48513	4.52678	4.27088
APOA4	NM_000482	NM_000482	apolipoprotein A-IV	chr11	-	116691418	116694022	1.34016	1.58302	-1.017	4.63336	4.40519	5.06787	5.05576	5.06787	5.04355	4.63336	4.40519	5.06787	5.05576	5.06787	5.04355
APOBEC1	NM_001304566	NM_001304566	apolipoprotein B mRNA editing enzyme, catalytic polypeptide 1	chr12	-	7801996	7818502	-1.18325	1.10356	1.22881	3.28123	3.2213	2.82615	3.03847	3.36346	3.12341	3.28123	3.2213	2.82615	3.03847	3.36346	3.12341
APOBEC3C	NM_014508	NM_014508	apolipoprotein B mRNA editing enzyme, catalytic polypeptide-like 3C	chr22	+	39410088	39414931	-2.03696	-2.00601	-1.26198	10.2562	10.3543	10.2167	9.22976	9.34999	9.88101	10.2562	10.3543	10.2167	9.22976	9.34999	9.88101
APOBEC3D	NM_152426	NM_152426	apolipoprotein B mRNA editing enzyme, catalytic polypeptide-like 3D	chr22	+	39417118	39429256	-3.15647	-2.28313	-1.37714	7.398	7.4301	6.31756	5.73969	6.23909	5.85588	7.398	7.4301	6.31756	5.73969	6.23909	5.85588
APOBEC3G	NM_021822	NM_021822	apolipoprotein B mRNA editing enzyme, catalytic polypeptide-like 3G	chr22	+	39473010	39483748	-2.14487	-1.24841	-1.46689	6.62035	6.10094	6.33361	5.51946	5.78085	5.78085	6.62035	6.10094	6.33361	5.51946	5.78085	5.78085
APOC1	NM_001645	NM_001645	apolipoprotein C-I	chr19	+	45417921	45422606	2.49753	1.56135	-1.14704	3.02887	3.49894	4.28589	4.34937	4.14173	4.08798	3.02887	3.49894	4.28589	4.34937	4.14173	4.08798
APOD	NM_001647	NM_001647	apolipoprotein D	chr3	-	195295573	195311076	1.44532	1.05673	-1.04198	3.29809	3.80496	3.98708	3.82948	3.88457	3.92775	3.29809	3.80496	3.98708	3.82948	3.88457	3.92775
APOL1	NM_001136540	NM_001136540	apolipoprotein L1	chr22	+	36649056	36663577	-3.71984	1.58355	1.58971	5.88859	4.72453	3.70583	3.99335	5.38769	4.37459	5.88859	4.72453	3.70583	3.99335	5.38769	4.37459
APOL6	NM_030641	NM_030641	apolipoprotein L, 6	chr22	+	36044424	36064456	-2.05244	1	1.69011	7.95994	7.39501	6.23574	6.9226	7.39501	6.99286	7.95994	7.39501	6.23574	6.9226	7.39501	6.99286
APOLD1	ENST00000534843	ENST00000534843	apolipoprotein L domain containing 1	chr12	+	12879231	12879307	-1.75248	-2.13686	-2.307	5.63228	5.12642	5.79735	4.82288	4.03093	4.59133	5.63228	5.12642	5.79735	4.82288	4.03093	4.59133
APOO	NM_024122	NM_024122	apolipoprotein O	chrX	-	23851465	23926057	-1.37343	-1.03103	-1.45043	4.48027	4.51724	4.01028	4.02249	4.47315	3.4738	4.48027	4.51724	4.01028	4.02249	4.47315	3.4738
APOOP5	NR_028471	NR_028471	apolipoprotein O pseudogene 5	chr16	-	59788036	59789095	1.00509	2.79909	1.24761	3.65788	3.87282	4.14603	3.66521	5.35778	4.4652	3.65788	3.87282	4.14603	3.66521	5.35778	4.4652
APP	NM_000484	NM_000484	amyloid beta (A4) precursor protein	chr21	-	27252861	27543446	-1.37021	-1.31626	1.22092	10.8926	11.0816	10.0611	10.4382	10.6852	10.3491	10.8926	11.0816	10.0611	10.4382	10.6852	10.3491
APTX	NM_001195248	NM_001195248	aprataxin	chr9	-	32972604	33025166	-1.04852	-1.26425	-1.12633	6.32071	6.56606	6.6241	6.25235	6.22778	6.45247	6.32071	6.56606	6.6241	6.25235	6.22778	6.45247
AQP1	NM_001185060	NM_001185060	aquaporin 1 (Colton blood group)	chr7	+	30951415	30965131	1.18701	-1.2337	1.32327	4.95259	4.91752	4.82357	5.19992	4.61453	5.22768	4.95259	4.91752	4.82357	5.19992	4.61453	5.22768
AQP3	NM_004925	NM_004925	aquaporin 3 (Gill blood group)	chr9	-	33441152	33447631	-1.38872	-1.63578	1.11408	9.7622	9.98535	9.1528	9.28844	9.27537	9.30865	9.7622	9.98535	9.1528	9.28844	9.27537	9.30865
AQP4-AS1	NR_026908	NR_026908	AQP4 antisense RNA 1	chr18	+	24445272	24515910	-2.12709	1	-1.52364	3.07487	2.91112	3.32882	1.98599	2.91112	2.7213	3.07487	2.91112	3.32882	1.98599	2.91112	2.7213
AQP5	NM_001651	NM_001651	aquaporin 5	chr12	+	50355279	50359461	1.4035	1.82398	1.43627	5.8818	6.1682	5.49563	6.37083	7.03529	6.01796	5.8818	6.1682	5.49563	6.37083	7.03529	6.01796
AQP7P1	NR_002817	NR_002817	aquaporin 7 pseudogene 1	chr9	-	67270215	67289492	-1.28099	1.03993	2.16058	5.81438	5.57392	4.19027	5.45712	5.6304	5.30169	5.81438	5.57392	4.19027	5.45712	5.6304	5.30169
AQP7P3	NR_026558	NR_026558	aquaporin 7 pseudogene 3	chr9	+	42858152	42893138	-1.68003	1.21595	1.17572	4.20405	3.92497	3.78093	3.45556	4.20705	4.01448	4.20405	3.92497	3.78093	3.45556	4.20705	4.01448
AR	NM_000044	NM_000044	androgen receptor	chrX	+	66763874	66950718	1.31018	-1.26839	1.03058	3.60246	3.72272	3.85793	3.99222	3.37972	3.90139	3.60246	3.72272	3.85793	3.99222	3.37972	3.90139
ARAP2	NM_015230	NM_015230	ArfGAP with RhoGAP domain, ankyrin repeat and PH domain 2	chr4	-	35949843	36246131	1.38874	1.84739	1.80208	6.04222	5.88713	6.04696	6.516	6.77262	6.89662	6.04222	5.88713	6.04696	6.516	6.77262	6.89662
AREG	ENST00000511560	ENST00000511560	amphiregulin	chr4	+	75480629	75490486	1.24819	2.12901	1.90316	5.18809	4.61455	5.95114	5.50793	5.70473	6.87954	5.18809	4.61455	5.95114	5.50793	5.70473	6.87954
AREG	NM_001657	NM_001657	amphiregulin	chr4	+	75310851	75320726	1.0645	1.82118	2.3877	4.89276	4.37532	5.36077	4.98294	5.24019	6.61639	4.89276	4.37532	5.36077	4.98294	5.24019	6.61639
ARF4	NM_001660	NM_001660	ADP-ribosylation factor 4	chr3	-	57557090	57583947	1.14468	1.39949	1.15706	7.64442	7.44996	7.62674	7.83937	7.93486	7.8372	7.64442	7.44996	7.62674	7.83937	7.93486	7.8372
ARFGAP3	NM_001142293	NM_001142293	ADP-ribosylation factor GTPase activating protein 3	chr22	-	43192508	43267429	-1.37248	1.10152	-1.11914	7.34666	7.14586	7.20657	6.88988	7.28536	7.04418	7.34666	7.14586	7.20657	6.88988	7.28536	7.04418
ARFGEF2	NM_006420	NM_006420	ADP-ribosylation factor guanine nucleotide-exchange factor 2 (brefeldin A-inhibited)	chr20	+	47538275	47653230	1.0426	1.00481	1.51926	7.28245	7.39495	6.70574	7.34264	7.40187	7.30911	7.28245	7.39495	6.70574	7.34264	7.40187	7.30911
ARFGEF3	NM_020340	NM_020340	ARFGEF family member 3	chr6	+	138483053	138665800	-2.07345	-1.06938	1.23427	6.65963	6.98325	5.91398	5.6076	6.88647	6.21764	6.65963	6.98325	5.91398	5.6076	6.88647	6.21764
ARG1	NM_000045	NM_000045	arginase 1	chr6	+	131894284	131905472	2.22972	1.46451	-1.07136	4.09874	3.92942	4.67901	5.2556	4.47984	4.57957	4.09874	3.92942	4.67901	5.2556	4.47984	4.57957
ARGFX	NM_001012659	NM_001012659	arginine-fifty homeobox	chr3	+	121286778	121309469	1.8777	1.67494	1.63949	3.53692	3.79514	3.75792	4.44589	4.53925	4.47117	3.53692	3.79514	3.75792	4.44589	4.53925	4.47117
ARHGAP10	NM_024605	NM_024605	Rho GTPase activating protein 10	chr4	+	148653214	148993931	2.64156	1.54378	1.17403	5.28375	5.04355	6.16142	6.68514	5.67002	6.39289	5.28375	5.04355	6.16142	6.68514	5.67002	6.39289
ARHGAP11A	NM_001286479	NM_001286479	Rho GTPase activating protein 11A	chr15	+	32907691	32932150	-1.18317	-1.61635	-1.16032	6.95875	6.39384	6.54321	6.71609	5.7011	6.32869	6.95875	6.39384	6.54321	6.71609	5.7011	6.32869
ARHGAP11B	NM_001039841	NM_001039841	Rho GTPase activating protein 11B	chr15	+	30918879	30931013	-1.42069	-1.84821	1.23999	7.09819	6.74875	6.30156	6.5916	5.86262	6.61189	7.09819	6.74875	6.30156	6.5916	5.86262	6.61189
ARHGAP11B	OTTHUMT00000430733	OTTHUMT00000430733	Rho GTPase activating protein 11B	chr15	+	30938318	31065212	1.25859	-1.55221	1.37798	5.32354	5.32922	4.66765	5.65535	4.6949	5.1302	5.32354	5.32922	4.66765	5.65535	4.6949	5.1302
ARHGAP15	NM_018460	NM_018460	Rho GTPase activating protein 15	chr2	+	143848931	144525921	1.01405	-1.00427	-1.34219	3.14264	3.33684	3.42275	3.16277	3.33069	2.99816	3.14264	3.33684	3.42275	3.16277	3.33069	2.99816
ARHGAP21	NM_020824	NM_020824	Rho GTPase activating protein 21	chr10	-	24872538	25012597	-1.32707	-1.18849	1.03729	7.35106	7.24278	7.30079	6.94282	6.99365	7.35361	7.35106	7.24278	7.30079	6.94282	6.99365	7.35361
ARHGAP23	NM_001199417	NM_001199417	Rho GTPase activating protein 23	chr17	+	36584720	36668628	-1.54923	-1.55001	-1.02521	7.95429	8.04434	7.29035	7.32274	7.41206	7.25443	7.95429	8.04434	7.29035	7.32274	7.41206	7.25443
ARHGAP24	NM_001025616	NM_001025616	Rho GTPase activating protein 24	chr4	+	86396267	86923823	-1.47696	-1.64669	-1.9445	6.6235	6.56295	7.10461	6.06087	5.84338	6.14521	6.6235	6.56295	7.10461	6.06087	5.84338	6.14521
ARHGAP26	NM_001135608	NM_001135608	Rho GTPase activating protein 26	chr5	+	142149949	142608576	-1.33484	-1.22625	2.17187	6.59494	6.88919	5.01228	6.17827	6.59494	6.13122	6.59494	6.88919	5.01228	6.17827	6.59494	6.13122
ARHGAP26-IT1	NR_046816	NR_046816	ARHGAP26 intronic transcript 1	chr5	+	142572065	142573731	-1.44224	1.0154	-1.18293	4.64312	4.48886	3.81344	4.11481	4.51091	3.57107	4.64312	4.48886	3.81344	4.11481	4.51091	3.57107
ARHGAP28	NM_001010000	NM_001010000	Rho GTPase activating protein 28	chr18	+	6729821	6915715	-1.79984	1.16539	-6.39649	5.53353	4.87801	7.50155	4.68566	5.09882	4.82427	5.53353	4.87801	7.50155	4.68566	5.09882	4.82427
ARHGAP29	NM_004815	NM_004815	Rho GTPase activating protein 29	chr1	-	94614544	94740624	1.6788	1.3069	1.52656	3.92263	3.69279	4.40487	4.67006	4.07894	5.01515	3.92263	3.69279	4.40487	4.67006	4.07894	5.01515
ARHGAP31	NM_020754	NM_020754	Rho GTPase activating protein 31	chr3	+	119013220	119139561	1.30686	1.27439	-1.24171	4.84388	5.01727	5.20316	5.22998	5.36708	4.89083	4.84388	5.01727	5.20316	5.22998	5.36708	4.89083
ARHGAP32	NM_001142685	NM_001142685	Rho GTPase activating protein 32	chr11	-	128834955	129149219	-1.05052	-1.09605	1.29914	9.31828	9.41244	8.62196	9.24718	9.28013	8.99952	9.31828	9.41244	8.62196	9.24718	9.28013	8.99952
ARHGAP35	NM_004491	NM_004491	Rho GTPase activating protein 35	chr19	+	47421933	47508334	-1.57569	-1.64253	1.21699	9.38476	9.50863	8.74944	8.72878	8.79271	9.03276	9.38476	9.50863	8.74944	8.72878	8.79271	9.03276
ARHGAP44	NM_014859	NM_014859	Rho GTPase activating protein 44	chr17	+	12692829	12894960	-1.06577	1.1758	-1.10816	4.1537	4.08648	4.13541	4.0618	4.32012	3.98725	4.1537	4.08648	4.13541	4.0618	4.32012	3.98725
ARHGAP5	NM_001030055	NM_001030055	Rho GTPase activating protein 5	chr14	+	32543521	32628934	-1.08304	-1.07005	1.05235	8.03145	8.20265	8.0037	7.91636	8.10497	8.07731	8.03145	8.20265	8.0037	7.91636	8.10497	8.07731
ARHGDIB	NM_001175	NM_001175	Rho GDP dissociation inhibitor (GDI) beta	chr12	-	15094950	15114662	1.63365	2.29889	1.3731	4.78279	5.16795	4.62651	5.49089	6.36889	5.08395	4.78279	5.16795	4.62651	5.49089	6.36889	5.08395
ARHGDIG	ENST00000464609	ENST00000464609	Rho GDP dissociation inhibitor (GDI) gamma	chr16	+	321881	322182	-1.17329	-1.73145	1.15212	8.05123	8.4387	7.59826	7.82067	7.64672	7.80255	8.05123	8.4387	7.59826	7.82067	7.64672	7.80255
ARHGEF25	NM_001111270	NM_001111270	Rho guanine nucleotide exchange factor 25	chr12	+	58003963	58017959	1.33062	1.63629	1	4.49923	4.36327	5.12831	4.91133	5.0737	5.12831	4.49923	4.36327	5.12831	4.91133	5.0737	5.12831
ARHGEF26-AS1	NR_037901	NR_037901	ARHGEF26 antisense RNA 1	chr3	-	153742190	153839121	-1.03163	1.45098	1.61245	3.75232	3.19409	3.27452	3.70739	3.73112	3.96377	3.75232	3.19409	3.27452	3.70739	3.73112	3.96377
ARHGEF3	NM_001128615	NM_001128615	Rho guanine nucleotide exchange factor 3	chr3	-	56761446	57113357	-1.6382	-1.3468	1.14624	6.45546	6.37369	5.81546	5.74335	5.94415	6.01237	6.45546	6.37369	5.81546	5.74335	5.94415	6.01237
ARHGEF37	NM_001001669	NM_001001669	Rho guanine nucleotide exchange factor 37	chr5	+	148931510	149014531	1.15743	1.19883	-1.02327	6.86374	6.42896	6.79363	7.07466	6.69059	6.76044	6.86374	6.42896	6.79363	7.07466	6.69059	6.76044
ARHGEF38	NM_001242729	NM_001242729	Rho guanine nucleotide exchange factor 38	chr4	+	106473777	106629250	-1.11246	1.08196	1.46664	3.9439	4.4425	3.78643	3.79015	4.55615	4.33894	3.9439	4.4425	3.78643	3.79015	4.55615	4.33894
ARHGEF38-IT1	NR_046840	NR_046840	ARHGEF38 intronic transcript 1	chr4	+	106482748	106491395	1.01044	1.03831	-1.06176	2.88609	3.11791	2.96797	2.90108	3.17215	2.88151	2.88609	3.11791	2.96797	2.90108	3.17215	2.88151
ARHGEF4	NM_015320	NM_015320	Rho guanine nucleotide exchange factor 4	chr2	+	131594489	131804836	1.25711	1.41616	1.43804	6.35533	5.74722	6.43138	6.68544	6.2492	6.95548	6.35533	5.74722	6.43138	6.68544	6.2492	6.95548
ARHGEF40	NM_001278529	NM_001278529	Rho guanine nucleotide exchange factor (GEF) 40	chr14	+	21538429	21558399	1.38377	1.13958	-1.20827	4.73506	4.93596	5.06686	5.20366	5.12446	4.79392	4.73506	4.93596	5.06686	5.20366	5.12446	4.79392
ARHGEF6	NM_001306177	NM_001306177	Rac/Cdc42 guanine nucleotide exchange factor 6	chrX	-	135747706	135864247	1.2957	-1.18107	-1.1139	3.15488	3.85881	3.44663	3.52861	3.61872	3.29101	3.15488	3.85881	3.44663	3.52861	3.61872	3.29101
ARID1A	NM_006015	NM_006015	AT rich interactive domain 1A (SWI-like)	chr1	+	27022522	27108601	-1.26784	-1.59914	1.06615	7.78386	8.11899	7.3945	7.44149	7.44169	7.48691	7.78386	8.11899	7.3945	7.44149	7.44169	7.48691
ARID2	NM_152641	NM_152641	AT rich interactive domain 2 (ARID, RFX-like)	chr12	+	46123448	46301823	-1.46547	-1.48824	-1.11196	9.16311	9.16255	8.73637	8.61175	8.58894	8.58326	9.16311	9.16255	8.73637	8.61175	8.58894	8.58326
ARID5B	NM_001244638	NM_001244638	AT rich interactive domain 5B (MRF1-like)	chr10	+	63661013	63856707	-2.19925	-2.33015	-1.51453	9.33641	9.68364	9.20104	8.1994	8.46322	8.60217	9.33641	9.68364	9.20104	8.1994	8.46322	8.60217
ARIH2	XM_011533269	XM_011533269	ariadne RBR E3 ubiquitin protein ligase 2	chr3	+	48971456	48975098	-1.43774	-1.56666	1.09121	6.48327	6.47158	5.84141	5.95947	5.82389	5.96734	6.48327	6.47158	5.84141	5.95947	5.82389	5.96734
ARIH2OS	NM_001123040	NM_001123040	ariadne homolog 2 opposite strand	chr3	-	48955221	48956818	1.0488	-2.54164	-1.01582	4.39089	4.53338	4.55602	4.45963	3.18762	4.53338	4.39089	4.53338	4.55602	4.45963	3.18762	4.53338
ARL17A	uc010wwt.2	uc010wwt.2	ADP-ribosylation factor like GTPase 17A	chr17_ctg5_hap1	+	236229	253572	-1.78093	-1.94909	-1.23111	6.67064	6.42996	5.66872	5.83801	5.46716	5.36876	6.67064	6.42996	5.66872	5.83801	5.46716	5.36876
ARL17A	uc010wyn.1	uc010wyn.1	ADP-ribosylation factor like GTPase 17A	chr17_ctg5_hap1	-	1433997	1513884	-1.94284	-1.43748	1.09001	8.2388	7.64165	6.8263	7.28063	7.11811	6.95064	8.2388	7.64165	6.8263	7.28063	7.11811	6.95064
ARL17A	XM_011524877	XM_011524877	ADP-ribosylation factor like GTPase 17A	chr17	-	44624890	44628278	-1.61587	-1.73039	-1.31846	8.21011	8.26566	7.48097	7.5178	7.47456	7.08212	8.21011	8.26566	7.48097	7.5178	7.47456	7.08212
ARL17A	XM_011547492	XM_011547492	ADP-ribosylation factor like GTPase 17A	chr17	-	44636196	44640161	-1.73041	-1.79137	1.37829	6.26304	5.86228	4.59998	5.47193	5.02122	5.06286	6.26304	5.86228	4.59998	5.47193	5.02122	5.06286
ARL17B	NM_001039083	NM_001039083	ADP-ribosylation factor like GTPase 17B	chr17	-	44376501	44439163	-1.79686	-1.73981	1.07511	8.51811	8.31383	7.20115	7.67263	7.5149	7.30564	8.51811	8.31383	7.20115	7.67263	7.5149	7.30564
ARL17B	NM_001039083	NM_001039083	ADP-ribosylation factor like GTPase 17B	chr17	-	44594068	44657088	-1.69873	-1.81945	1.06237	8.90551	8.83783	7.71636	8.14105	7.97433	7.80365	8.90551	8.83783	7.71636	8.14105	7.97433	7.80365
ARL17B	NM_001103154	NM_001103154	ADP-ribosylation factor like GTPase 17B	chr17_ctg5_hap1	+	391612	471507	-1.64853	-1.85277	-1.00802	8.27241	8.05391	7.02117	7.55123	7.16423	7.00964	8.27241	8.05391	7.02117	7.55123	7.16423	7.00964
ARL4A	NM_001037164	NM_001037164	ADP-ribosylation factor like GTPase 4A	chr7	+	12726452	12730559	1.25763	1.20083	-2.20096	6.17282	6.29291	7.12397	6.50353	6.55694	5.98584	6.17282	6.29291	7.12397	6.50353	6.55694	5.98584
ARL4C	NM_001282431	NM_001282431	ADP-ribosylation factor like GTPase 4C	chr2	-	235401685	235405697	-1.99697	-1.95541	1.48635	8.72298	8.69264	7.74398	7.72517	7.72517	8.31575	8.72298	8.69264	7.74398	7.72517	7.72517	8.31575
ARL4D	NM_001661	NM_001661	ADP-ribosylation factor like GTPase 4D	chr17	+	41476353	41478504	1.45213	1.01917	1.6034	6.74423	6.67295	6.85437	7.2824	6.70035	7.5355	6.74423	6.67295	6.85437	7.2824	6.70035	7.5355
ARL5B	NM_178815	NM_178815	ADP-ribosylation factor like GTPase 5B	chr10	+	18948313	18970568	-1.34578	-1.19908	1.06211	8.6558	8.61039	8.40428	8.22736	8.34846	8.49121	8.6558	8.61039	8.40428	8.22736	8.34846	8.49121
ARL6	NM_001278293	NM_001278293	ADP-ribosylation factor like GTPase 6	chr3	+	97483365	97519953	-1.51847	-1.46823	1.18989	4.58952	4.58952	4.10531	3.9869	4.03544	4.35614	4.58952	4.58952	4.10531	3.9869	4.03544	4.35614
ARL6IP5	NM_006407	NM_006407	ADP-ribosylation factor like GTPase 6 interacting protein 5	chr3	+	69134090	69155514	-1.4441	1.22631	1.08818	8.38308	8.34152	8.18081	7.85291	8.63584	8.30273	8.38308	8.34152	8.18081	7.85291	8.63584	8.30273
ARL6IP6	NM_152522	NM_152522	ADP-ribosylation factor like GTPase 6 interacting protein 6	chr2	+	153574407	153617767	-1.39895	-1.54399	-1.26868	6.41094	6.4644	6.10217	5.9266	5.83774	5.75884	6.41094	6.4644	6.10217	5.9266	5.83774	5.75884
ARL8B	NM_018184	NM_018184	ADP-ribosylation factor like GTPase 8B	chr3	+	5163905	5222601	1.92502	1.82692	1.85433	6.67196	6.46618	6.80959	7.61683	7.33559	7.70049	6.67196	6.46618	6.80959	7.61683	7.33559	7.70049
ARMC2-AS1	NR_104137	NR_104137	ARMC2 antisense RNA 1	chr6	-	109244179	109245306	-1.10547	-1.06437	1.30357	2.47791	2.06191	2.01305	2.33325	1.97191	2.39552	2.47791	2.06191	2.01305	2.33325	1.97191	2.39552
ARMCX1	NM_016608	NM_016608	armadillo repeat containing, X-linked 1	chrX	+	100805514	100809683	1.18505	-1.00128	1.00814	4.44832	5.10774	5.29799	4.69327	5.1059	5.30969	4.44832	5.10774	5.29799	4.69327	5.1059	5.30969
ARMCX2	NM_001282231	NM_001282231	armadillo repeat containing, X-linked 2	chrX	-	100910267	100914876	1.09103	1.21505	-1.17299	2.8769	3.14535	3.55526	3.00259	3.42637	3.32507	2.8769	3.14535	3.55526	3.00259	3.42637	3.32507
ARMCX3	NM_016607	NM_016607	armadillo repeat containing, X-linked 3	chrX	+	100878118	100882833	-1.22241	-1.10318	1.60134	5.94023	6.0537	5.17811	5.6505	5.91203	5.85739	5.94023	6.0537	5.17811	5.6505	5.91203	5.85739
ARMT1	NM_001286562	NM_001286562	acidic residue methyltransferase 1	chr6	+	151773422	151791236	-1.03772	-1.30806	1.05688	6.33544	6.15242	6.17057	6.28202	5.76499	6.25038	6.33544	6.15242	6.17057	6.28202	5.76499	6.25038
ARNT2	NM_014862	NM_014862	aryl-hydrocarbon receptor nuclear translocator 2	chr15	+	80696692	80890278	1	1.88782	-1.44149	4.25374	4.25374	4.30607	4.25374	5.17046	3.77851	4.25374	4.25374	4.30607	4.25374	5.17046	3.77851
ARNTL	NM_001030272	NM_001030272	aryl hydrocarbon receptor nuclear translocator-like	chr11	+	13298199	13408813	-1.04773	1.19043	-1.01565	6.18575	6.21556	6.3738	6.11848	6.46704	6.35139	6.18575	6.21556	6.3738	6.11848	6.46704	6.35139
ARNTL2	NM_001248002	NM_001248002	aryl hydrocarbon receptor nuclear translocator-like 2	chr12	+	27485787	27578746	2.0821	1.92825	2.79661	7.37003	7.02168	7.00804	8.42807	7.96897	8.49172	7.37003	7.02168	7.00804	8.42807	7.96897	8.49172
ARPC1A	ENST00000441989	ENST00000441989	actin related protein 2/3 complex subunit 1A	chr7	+	98937481	98937632	1.17135	-1.99146	1.00289	6.46457	7.02558	6.35109	6.69274	6.03175	6.35525	6.46457	7.02558	6.35109	6.69274	6.03175	6.35525
ARPC2	NM_005731	NM_005731	actin related protein 2/3 complex subunit 2	chr2	+	219081817	219119079	1.35325	1.31963	1.39955	7.9118	7.7805	7.91346	8.34823	8.18063	8.39842	7.9118	7.7805	7.91346	8.34823	8.18063	8.39842
ARPC3	NM_001278556	NM_001278556	actin related protein 2/3 complex subunit 3	chr12	-	110872630	110888227	1.09729	1.65456	1.29124	5.58771	5.52347	5.85254	5.72166	6.24992	6.2213	5.58771	5.52347	5.85254	5.72166	6.24992	6.2213
ARPC5	NM_001270439	NM_001270439	actin related protein 2/3 complex subunit 5	chr1	-	183592401	183604985	1.34647	1.45896	1.35328	7.33059	6.95102	7.25719	7.75977	7.49596	7.69365	7.33059	6.95102	7.25719	7.75977	7.49596	7.69365
ARPP19	NM_001306191	NM_001306191	cAMP-regulated phosphoprotein 19kDa	chr15	-	52839432	52861213	1.29849	1.06858	1.08576	8.6007	8.55966	8.82326	8.97754	8.65536	8.94197	8.6007	8.55966	8.82326	8.97754	8.65536	8.94197
ARRB1	NM_004041	NM_004041	arrestin, beta 1	chr11	-	74971166	75062875	1.31647	-1.04716	2.44379	6.58623	7.12034	5.4632	6.98291	7.05386	6.75232	6.58623	7.12034	5.4632	6.98291	7.05386	6.75232
ARRDC3	NM_020801	NM_020801	arrestin domain containing 3	chr5	-	90664541	90679176	1.21324	2.08819	1.12153	9.41403	9.20254	9.83184	9.6929	10.2648	9.99731	9.41403	9.20254	9.83184	9.6929	10.2648	9.99731
ARRDC4	NM_183376	NM_183376	arrestin domain containing 4	chr15	+	98462784	98517135	1.47757	2.00348	1.35126	6.34511	6.29189	7.75049	6.90834	7.2944	8.1848	6.34511	6.29189	7.75049	6.90834	7.2944	8.1848
ARSD	NM_001669	NM_001669	arylsulfatase D	chrX	-	2822011	2847416	-1.87364	-1.33798	-1.03457	7.16179	7.3759	6.82136	6.25595	6.95584	6.77233	7.16179	7.3759	6.82136	6.25595	6.95584	6.77233
ARSG	NM_001267727	NM_001267727	arylsulfatase G	chr17	+	66255323	66418872	-1.09959	1.22273	-1.03956	5.21031	5.35054	5.38351	5.07334	5.64064	5.32754	5.21031	5.35054	5.38351	5.07334	5.64064	5.32754
ARSJ	NM_024590	NM_024590	arylsulfatase family, member J	chr4	-	114821440	114900883	-1.82817	-2.4614	-1.21573	6.8275	6.6442	6.21635	5.9571	5.34472	5.93453	6.8275	6.6442	6.21635	5.9571	5.34472	5.93453
ART4	NM_021071	NM_021071	ADP-ribosyltransferase 4 (Dombrock blood group)	chr12	-	14978503	14996429	1.23713	1.14138	-1.44257	3.22975	3.10992	3.68007	3.53675	3.3007	3.15143	3.22975	3.10992	3.68007	3.53675	3.3007	3.15143
ASAP1	NM_001247996	NM_001247996	ArfGAP with SH3 domain, ankyrin repeat and PH domain 1	chr8	-	131064350	131455971	-1.49333	-1.60362	1.05844	7.78529	7.67489	7.44004	7.20676	6.99356	7.52198	7.78529	7.67489	7.44004	7.20676	6.99356	7.52198
ASAP1-IT2	NR_045385	NR_045385	ASAP1 intronic transcript 2	chr8	-	131094984	131097014	-1.48858	-2.11648	1.28585	4.47292	4.30101	3.8437	3.89898	3.21934	4.20642	4.47292	4.30101	3.8437	3.89898	3.21934	4.20642
ASAP2	NM_001135191	NM_001135191	ArfGAP with SH3 domain, ankyrin repeat and PH domain 2	chr2	+	9346894	9545871	-1.38861	-1.77144	-1.32301	7.16856	7.05655	7.18372	6.69492	6.23163	6.7799	7.16856	7.05655	7.18372	6.69492	6.23163	6.7799
ASAP3	NM_001143778	NM_001143778	ArfGAP with SH3 domain, ankyrin repeat and PH domain 3	chr1	-	23750352	23810750	1.22366	1.0296	1.25975	6.46977	6.14679	6.4202	6.76097	6.18888	6.75334	6.46977	6.14679	6.4202	6.76097	6.18888	6.75334
ASB5	NM_080874	NM_080874	ankyrin repeat and SOCS box containing 5	chr4	-	177134824	177198722	1.30571	-1.04606	-1.65226	3.08969	3.1683	3.36358	3.47452	3.10334	2.63914	3.08969	3.1683	3.36358	3.47452	3.10334	2.63914
ASB9	NM_001031739	NM_001031739	ankyrin repeat and SOCS box containing 9	chrX	-	15252900	15288589	-1.24792	-2.7962	-1.27902	3.89135	4.25191	3.57183	3.57183	2.76844	3.21679	3.89135	4.25191	3.57183	3.57183	2.76844	3.21679
ASB9P1	NR_033769	NR_033769	ankyrin repeat and SOCS box containing 9 pseudogene 1	chr15	+	93338714	93340338	1.70535	-1.19586	-1.12106	3.94728	4.62161	4.36356	4.71735	4.36356	4.1987	3.94728	4.62161	4.36356	4.71735	4.36356	4.1987
ASCC1	NM_001198798	NM_001198798	activating signal cointegrator 1 complex subunit 1	chr10	-	73855790	73980083	-1.34136	1.17275	-1.3016	6.54979	6.22163	6.68943	6.12609	6.45153	6.30914	6.54979	6.22163	6.68943	6.12609	6.45153	6.30914
ASCC3	NM_001284271	NM_001284271	activating signal cointegrator 1 complex subunit 3	chr6	-	100956070	101329248	-1.0908	1.08052	1.31647	7.91333	7.74208	7.74208	7.78794	7.85381	8.13875	7.91333	7.74208	7.74208	7.78794	7.85381	8.13875
ASCL2	NM_005170	NM_005170	achaete-scute family bHLH transcription factor 2	chr11	-	2289725	2292182	-1.04556	-1.11106	-1.0666	6.1787	6.25387	5.97324	6.11442	6.10193	5.88022	6.1787	6.25387	5.97324	6.11442	6.10193	5.88022
ASF1B	NM_018154	NM_018154	anti-silencing function 1B histone chaperone	chr19	-	14230321	14247768	1.49833	-1.2443	-1.11562	5.19125	5.41136	5.25387	5.77461	5.09602	5.09602	5.19125	5.41136	5.25387	5.77461	5.09602	5.09602
ASGR1	NM_001197216	NM_001197216	asialoglycoprotein receptor 1	chr17	-	7076750	7082883	1.29408	1	-1.31137	4.94459	5.21877	5.2259	5.31652	5.21877	4.83482	4.94459	5.21877	5.2259	5.31652	5.21877	4.83482
ASNS	NM_001178075	NM_001178075	asparagine synthetase (glutamine-hydrolyzing)	chr7	-	97481429	97501854	1.61808	-1.43597	1.53818	5.38374	5.87286	5.69464	6.07802	5.35083	6.31586	5.38374	5.87286	5.69464	6.07802	5.35083	6.31586
ASPA	NM_000049	NM_000049	aspartoacylase	chr17	+	3377404	3406713	-1.24405	1.13138	-1.3047	3.05063	2.87988	3.12416	2.73558	3.05796	2.74044	3.05063	2.87988	3.12416	2.73558	3.05796	2.74044
ASPH	NM_001164750	NM_001164750	aspartate beta-hydroxylase	chr8	-	62413115	62627199	-3.60965	-1.79904	-1.15738	8.07849	8.21268	7.58659	6.22663	7.36545	7.37573	8.07849	8.21268	7.58659	6.22663	7.36545	7.37573
ASPM	NM_001206846	NM_001206846	abnormal spindle microtubule assembly	chr1	-	197053257	197115824	-1.13276	1.06883	1.26177	6.93829	6.01203	6.63458	6.75845	6.10806	6.97003	6.93829	6.01203	6.63458	6.75845	6.10806	6.97003
ASRGL1	NM_001083926	NM_001083926	asparaginase like 1	chr11	+	62104774	62161148	1.33676	1.19266	-1.05022	3.67093	3.89379	4.14797	4.08967	4.14797	4.07728	3.67093	3.89379	4.14797	4.08967	4.14797	4.07728
ASS1	NM_000050	NM_000050	argininosuccinate synthase 1	chr9	+	133320094	133376661	-2.98233	-1.76877	1.20544	9.14926	9.04214	8.09144	7.57282	8.21939	8.361	9.14926	9.04214	8.09144	7.57282	8.21939	8.361
ASTN1	NM_001286164	NM_001286164	astrotactin 1	chr1	-	176826438	177134109	1.10724	1.2102	1.0009	4.814	4.68572	4.96097	4.96097	4.96097	4.96227	4.814	4.68572	4.96097	4.96097	4.96097	4.96227
ASTN2	NM_001184734	NM_001184734	astrotactin 2	chr9	-	119187504	120177348	-1.04485	-1.04382	-1.26771	4.79228	4.82315	5.02098	4.72899	4.76128	4.67876	4.79228	4.82315	5.02098	4.72899	4.76128	4.67876
ATAD2	NM_014109	NM_014109	ATPase family, AAA domain containing 2	chr8	-	124332090	124428590	1.19372	1.0821	-1.13305	6.13009	5.78129	6.50468	6.38556	5.89513	6.32447	6.13009	5.78129	6.50468	6.38556	5.89513	6.32447
ATAD2B	NM_001242338	NM_001242338	ATPase family, AAA domain containing 2B	chr2	-	23971534	24149984	-1.41861	-1.53053	1.17145	7.07066	7.26348	6.56618	6.56618	6.64945	6.79447	7.07066	7.26348	6.56618	6.56618	6.64945	6.79447
ATAD3B	NM_031921	NM_031921	ATPase family, AAA domain containing 3B	chr1	+	1407143	1433228	2.60155	-1.20448	1.22885	4.76548	5.40315	5.78374	6.14485	5.13474	6.08105	4.76548	5.40315	5.78374	6.14485	5.13474	6.08105
ATAD3C	NM_001039211	NM_001039211	ATPase family, AAA domain containing 3C	chr1	+	1385069	1405538	1.11902	-1.36584	-1.16595	3.72611	3.98653	3.90532	3.88835	3.53674	3.68382	3.72611	3.98653	3.90532	3.88835	3.53674	3.68382
ATAD5	NM_024857	NM_024857	ATPase family, AAA domain containing 5	chr17	+	29158988	29222295	-1.24441	-1.21534	-1.31926	6.58604	6.18848	6.38863	6.27058	5.90712	5.9889	6.58604	6.18848	6.38863	6.27058	5.90712	5.9889
ATAT1	NM_001031722	NM_001031722	alpha tubulin acetyltransferase 1	chr6	+	30594613	30614600	-1.31275	-1.8691	-1.03854	6.7484	7.47382	6.60829	6.35581	6.57148	6.55373	6.7484	7.47382	6.60829	6.35581	6.57148	6.55373
ATCAY	NM_033064	NM_033064	ataxia, cerebellar, Cayman type	chr19	+	3880618	3928080	-1.14443	1.54358	-2.05865	4.13541	3.73141	4.68783	3.94078	4.35769	3.64613	4.13541	3.73141	4.68783	3.94078	4.35769	3.64613
ATF3	NM_001030287	NM_001030287	activating transcription factor 3	chr1	+	212738676	212794119	1.02	-1.3623	2.67287	4.44589	4.16517	3.86217	4.47446	3.71913	5.28056	4.44589	4.16517	3.86217	4.47446	3.71913	5.28056
ATF6B	NM_001136153	NM_001136153	activating transcription factor 6 beta	chr6	-	32083041	32096030	-1.25973	-1.1457	1.07675	9.51511	9.57459	9.14281	9.18199	9.37836	9.24949	9.51511	9.57459	9.14281	9.18199	9.37836	9.24949
ATF7	NM_001130060	NM_001130060	activating transcription factor 7	chr12	-	53901640	54020199	-1.31508	-1.7005	-1.01991	7.80931	7.99556	7.47574	7.41416	7.2296	7.4473	7.80931	7.99556	7.47574	7.41416	7.2296	7.4473
ATF7IP2	ENST00000561932	ENST00000561932	activating transcription factor 7 interacting protein 2	chr16	+	10480949	10481598	-2.31508	-2.08288	-1.65178	5.24366	5.67675	5.58553	4.0326	4.61817	4.86151	5.24366	5.67675	5.58553	4.0326	4.61817	4.86151
ATF7IP2	NM_001256160	NM_001256160	activating transcription factor 7 interacting protein 2	chr16	+	10479912	10577495	-2.71041	-1.7092	-1.24959	7.41614	7.33272	7.22579	5.97763	6.5594	6.90433	7.41614	7.33272	7.22579	5.97763	6.5594	6.90433
ATG10	NM_001131028	NM_001131028	autophagy related 10	chr5	+	81267844	81572241	-1.27066	-1.84738	-1.0252	5.43959	5.29551	5.26085	5.09401	4.41003	5.22494	5.43959	5.29551	5.26085	5.09401	4.41003	5.22494
ATG4A	NM_052936	NM_052936	autophagy related 4A, cysteine peptidase	chrX	+	107334898	107397901	2.13359	1.80811	1.6515	5.55601	5.65265	5.8625	6.64929	6.50713	6.58628	5.55601	5.65265	5.8625	6.64929	6.50713	6.58628
ATG9A	NM_001077198	NM_001077198	autophagy related 9A	chr2	-	220084102	220094439	1.11947	1.0554	-1.02621	7.32507	7.21415	7.31371	7.48788	7.29194	7.27639	7.32507	7.21415	7.31371	7.48788	7.29194	7.27639
ATL1	NM_001127713	NM_001127713	atlastin GTPase 1	chr14	+	50999227	51099786	-1.13436	1.04749	-1.03611	5.27194	5.15091	5.06469	5.09006	5.21785	5.01351	5.27194	5.15091	5.06469	5.09006	5.21785	5.01351
ATM	NM_000051	NM_000051	ATM serine/threonine kinase	chr11	+	108093211	108239829	-1.90907	-1.6233	-1.47613	7.48384	7.59086	7.48987	6.55097	6.89193	6.92805	7.48384	7.59086	7.48987	6.55097	6.89193	6.92805
ATOH1	NM_005172	NM_005172	atonal bHLH transcription factor 1	chr4	+	94750042	94751221	1.04799	-1.22431	-2.1015	4.82736	4.61611	4.98587	4.89498	4.32414	3.91445	4.82736	4.61611	4.98587	4.89498	4.32414	3.91445
ATOH8	NM_032827	NM_032827	atonal bHLH transcription factor 8	chr2	+	85978467	86018506	1.84177	1.87617	2.71895	3.71411	3.41763	3.92901	4.5952	4.32542	5.37206	3.71411	3.41763	3.92901	4.5952	4.32542	5.37206
ATOX1	ENST00000520382	ENST00000520382	antioxidant 1 copper chaperone	chr5	-	151121877	151152093	-1.11541	-1.44678	-1.2255	6.04763	6.44727	6.39216	5.89006	5.91442	6.09879	6.04763	6.44727	6.39216	5.89006	5.91442	6.09879
ATP10A	NM_024490	NM_024490	ATPase, class V, type 10A	chr15	-	25922420	26110317	1.26192	1.40293	-1.2826	3.99678	4.07081	4.5275	4.3324	4.55925	4.16843	3.99678	4.07081	4.5275	4.3324	4.55925	4.16843
ATP10B	NM_025153	NM_025153	ATPase, class V, type 10B	chr5	-	159990127	160279221	2.12379	2.77608	4.95399	6.04076	6.31652	4.69355	7.1274	7.78957	7.00214	6.04076	6.31652	4.69355	7.1274	7.78957	7.00214
ATP10D	NM_020453	NM_020453	ATPase, class V, type 10D	chr4	+	47487305	47595503	1.62825	1.79416	1.3828	7.726	7.13251	7.90428	8.42932	7.97582	8.37187	7.726	7.13251	7.90428	8.42932	7.97582	8.37187
ATP11AUN	NM_207440	NM_207440	ATP11A upstream neighbor	chr13	+	113301358	113338811	1.23735	-1.02356	-1.34994	3.83285	4.1401	4.1401	4.1401	4.10651	3.70721	3.83285	4.1401	4.1401	4.1401	4.10651	3.70721
ATP11B	NM_014616	NM_014616	ATPase, class VI, type 11B	chr3	+	182511288	182639423	1.77988	1.63599	1.44384	8.36276	8.28395	8.72347	9.19454	8.99411	9.25338	8.36276	8.28395	8.72347	9.19454	8.99411	9.25338
ATP12A	NM_001185085	NM_001185085	ATPase, H+/K+ transporting, nongastric, alpha polypeptide	chr13	+	25254549	25285923	2.48191	3.69581	1.37671	4.00977	4.37431	4.07779	5.32122	6.2602	4.53901	4.00977	4.37431	4.07779	5.32122	6.2602	4.53901
ATP13A4	NM_032279	NM_032279	ATPase type 13A4	chr3	-	193119866	193310900	2.18035	2.70502	2.61134	6.10346	6.42101	5.70525	7.22802	7.85665	7.09004	6.10346	6.42101	5.70525	7.22802	7.85665	7.09004
ATP13A5	NM_198505	NM_198505	ATPase type 13A5	chr3	-	192992579	193096632	-1.13481	-1.11068	-1.03962	3.88392	3.93825	3.98608	3.70147	3.78681	3.93003	3.88392	3.93825	3.98608	3.70147	3.78681	3.93003
ATP13A5-AS1	NR_046758	NR_046758	ATP13A5 antisense RNA 1	chr3	+	193025033	193032151	1.45732	1.20587	1.30601	3.23828	3.41006	3.47449	3.7816	3.68013	3.85966	3.23828	3.41006	3.47449	3.7816	3.68013	3.85966
ATP1A3	NM_001256213	NM_001256213	ATPase, Na+/K+ transporting, alpha 3 polypeptide	chr19	-	42470734	42498384	1.01881	-1.16751	-1.09039	4.91133	4.80976	5.03618	4.93822	4.58632	4.91133	4.91133	4.80976	5.03618	4.93822	4.58632	4.91133
ATP1B1	NM_001677	NM_001677	ATPase, Na+/K+ transporting, beta 1 polypeptide	chr1	+	169074935	169101960	-1.03114	1.3621	2.02928	9.52398	9.49849	8.1309	9.47974	9.94432	9.15187	9.52398	9.49849	8.1309	9.47974	9.94432	9.15187
ATP1B2	NM_001303263	NM_001303263	ATPase, Na+/K+ transporting, beta 2 polypeptide	chr17	+	7554254	7561089	1.29534	1.03183	-1.07589	4.59796	4.62784	5.07428	4.97129	4.67305	4.96875	4.59796	4.62784	5.07428	4.97129	4.67305	4.96875
ATP1B3	NM_001679	NM_001679	ATPase, Na+/K+ transporting, beta 3 polypeptide	chr3	+	141594966	141645382	-1.39858	-1.82664	1.13715	9.84576	9.85158	8.88532	9.3618	8.98239	9.07074	9.84576	9.85158	8.88532	9.3618	8.98239	9.07074
ATP2A3	NM_005173	NM_005173	ATPase, Ca++ transporting, ubiquitous	chr17	-	3822869	3867758	1.00182	1.13911	1.40536	5.16795	5.39356	5.00912	5.17057	5.58147	5.50006	5.16795	5.39356	5.00912	5.17057	5.58147	5.50006
ATP2B2	NM_001001331	NM_001001331	ATPase, Ca++ transporting, plasma membrane 2	chr3	-	10365707	10749716	1.17572	1.23851	1.21968	4.93148	4.81601	4.54832	5.16502	5.12462	4.83482	4.93148	4.81601	4.54832	5.16502	5.12462	4.83482
ATP2B4	NM_001001396	NM_001001396	ATPase, Ca++ transporting, plasma membrane 4	chr1	+	203595689	203713209	-1.67023	-1.64222	1.11481	8.80731	8.50383	8.11066	8.06726	7.78818	8.26746	8.80731	8.50383	8.11066	8.06726	7.78818	8.26746
ATP2C2	NM_001286527	NM_001286527	ATPase, Ca++ transporting, type 2C, member 2	chr16	+	84402133	84498072	-5.31198	-4.13937	-1.03713	7.60797	7.29004	5.21681	5.19872	5.24063	5.16422	7.60797	7.29004	5.21681	5.19872	5.24063	5.16422
ATP5EP2	NR_002162	NR_002162	ATP synthase, H+ transporting, mitochondrial F1 complex, epsilon subunit pseudogene 2	chr13	+	28519343	28519727	-1.05248	2.47168	1.21554	4.77792	4.26185	4.979	4.70413	5.56734	5.2606	4.77792	4.26185	4.979	4.70413	5.56734	5.2606
ATP5L	NM_006476	NM_006476	ATP synthase, H+ transporting, mitochondrial Fo complex subunit G	chr11	+	118271869	118302211	-1.32713	-1.36654	-1.02468	6.14604	5.99952	5.23667	5.73773	5.54899	5.2015	6.14604	5.99952	5.23667	5.73773	5.54899	5.2015
ATP5S	NM_001003803	NM_001003803	ATP synthase, H+ transporting, mitochondrial Fo complex subunit s (factor B)	chr14	+	50779044	50802276	-1.42948	-2.25071	-1.27866	5.97428	6.62917	5.45879	5.45879	5.45879	5.10416	5.97428	6.62917	5.45879	5.45879	5.45879	5.10416
ATP5SL	NM_001167867	NM_001167867	ATP5S-like	chr19	-	41937223	41945843	-1.01436	-1.09988	1.08555	6.86123	6.86499	6.69032	6.84066	6.72765	6.80875	6.86123	6.86499	6.69032	6.84066	6.72765	6.80875
ATP6V0A2	NM_012463	NM_012463	ATPase, H+ transporting, lysosomal V0 subunit a2	chr12	+	124196865	124246302	-1.0482	1	1.61896	5.48049	5.48049	4.57944	5.41257	5.48049	5.27451	5.48049	5.48049	4.57944	5.41257	5.48049	5.27451
ATP6V0A4	NM_020632	NM_020632	ATPase, H+ transporting, lysosomal V0 subunit a4	chr7	-	138391039	138484305	3.53272	3.14578	1.55965	4.64513	5.31721	5.3894	6.46591	6.97063	6.03062	4.64513	5.31721	5.3894	6.46591	6.97063	6.03062
ATP6V0E1	NM_003945	NM_003945	ATPase, H+ transporting, lysosomal 9kDa, V0 subunit e1	chr5	+	172410760	172462448	1.32438	1.37638	2.33116	9.42361	9.51265	8.96629	9.82893	9.97353	10.1873	9.42361	9.51265	8.96629	9.82893	9.97353	10.1873
ATP6V0E2	NM_001100592	NM_001100592	ATPase, H+ transporting V0 subunit e2	chr7	+	149570057	149577787	1.14987	-1.35987	1.20257	4.6221	4.80478	4.32521	4.82357	4.36131	4.59133	4.6221	4.80478	4.32521	4.82357	4.36131	4.59133
ATP6V0E2-AS1	NR_027040	NR_027040	ATP6V0E2 antisense RNA 1	chr7	-	149564783	149577699	1.43855	1	-1.27948	5.45055	5.97517	5.91317	5.97517	5.97517	5.55761	5.45055	5.97517	5.91317	5.97517	5.97517	5.55761
ATP6V1B1	NM_001692	NM_001692	ATPase, H+ transporting, lysosomal 56/58kDa, V1 subunit B1	chr2	+	71162998	71192695	-1.29104	1.05115	-1.14597	4.29676	5.04355	4.84571	3.92823	5.11552	4.64914	4.29676	5.04355	4.84571	3.92823	5.11552	4.64914
ATP6V1B2	NM_001693	NM_001693	ATPase, H+ transporting, lysosomal 56/58kDa, V1 subunit B2	chr8	+	20054704	20084330	-1.10591	-1.05484	-1.29309	8.8946	8.65178	8.94557	8.74936	8.57475	8.57475	8.8946	8.65178	8.94557	8.74936	8.57475	8.57475
ATP6V1C2	NM_001039362	NM_001039362	ATPase, H+ transporting, lysosomal 42kDa, V1 subunit C2	chr2	+	10861775	10925236	-1.64128	-1.64566	1.70405	6.83075	7.34066	5.19218	6.11593	6.62199	5.96115	6.83075	7.34066	5.19218	6.11593	6.62199	5.96115
ATP6V1D	NM_015994	NM_015994	ATPase, H+ transporting, lysosomal 34kDa, V1 subunit D	chr14	-	67761088	67826982	2.32769	2.15063	1.75693	5.74744	5.52616	5.97241	6.96634	6.63092	6.78547	5.74744	5.52616	5.97241	6.96634	6.63092	6.78547
ATP6V1E1	NM_001039366	NM_001039366	ATPase, H+ transporting, lysosomal 31kDa, V1 subunit E1	chr22	-	18074902	18111588	1.40702	2.10341	1.70708	6.83065	6.35806	6.90865	7.32329	7.43079	7.68018	6.83065	6.35806	6.90865	7.32329	7.43079	7.68018
ATP8A1	NM_001105529	NM_001105529	ATPase, aminophospholipid transporter (APLT), class I, type 8A, member 1	chr4	-	42410390	42659122	-1.21676	1.18945	-1.26698	4.71429	4.93215	4.96701	4.43124	5.18245	4.62562	4.71429	4.93215	4.96701	4.43124	5.18245	4.62562
ATP8B1	NM_005603	NM_005603	ATPase, aminophospholipid transporter, class I, type 8B, member 1	chr18	-	55313658	55470327	-1.35487	-1.20577	1.47417	9.17896	9.54891	8.52943	8.74081	9.27896	9.08933	9.17896	9.54891	8.52943	8.74081	9.27896	9.08933
ATP8B2	NM_001005855	NM_001005855	ATPase, aminophospholipid transporter, class I, type 8B, member 2	chr1	+	154298029	154323783	1.43873	1.06854	-1.14319	4.56768	4.85296	4.72411	5.09248	4.9486	4.53104	4.56768	4.85296	4.72411	5.09248	4.9486	4.53104
ATP8B4	NM_024837	NM_024837	ATPase, class I, type 8B, member 4	chr15	-	50150435	50475014	-1.09061	-1.01834	-1.01277	3.91952	3.91131	3.56556	3.79439	3.88509	3.54726	3.91952	3.91131	3.56556	3.79439	3.88509	3.54726
ATP9A	NM_006045	NM_006045	ATPase, class II, type 9A	chr20	-	50213053	50385173	-2.13165	-1.78933	1.0997	8.14203	8.19694	6.98145	7.05006	7.35752	7.11856	8.14203	8.19694	6.98145	7.05006	7.35752	7.11856
ATRNL1	NM_001276282	NM_001276282	attractin-like 1	chr10	+	116853124	117708503	1.16049	2.55117	1.66761	6.72026	5.76421	3.45204	6.935	7.11537	4.18982	6.72026	5.76421	3.45204	6.935	7.11537	4.18982
ATXN1	NM_000332	NM_000332	ataxin 1	chr6	-	16299343	16761722	-1.55515	-1.75032	-1.17777	7.65917	7.62096	7.36456	7.02212	6.81334	7.1285	7.65917	7.62096	7.36456	7.02212	6.81334	7.1285
ATXN2	NM_001310121	NM_001310121	ataxin 2	chr12	-	111890018	112037480	-1.08323	-1.31381	1.6484	7.55486	7.74981	6.98858	7.43952	7.35605	7.70965	7.55486	7.74981	6.98858	7.43952	7.35605	7.70965
ATXN2L	NM_001308230	NM_001308230	ataxin 2-like	chr16	+	28834320	28848558	1.13354	-1.55847	1.14887	7.99316	8.37514	7.68375	8.174	7.73501	7.88397	7.99316	8.37514	7.68375	8.174	7.73501	7.88397
ATXN3	ENST00000558190	ENST00000558190	ataxin 3	chr14	-	92511120	92516990	-2.31447	-2.03007	-1.72036	5.42933	5.79194	4.517	4.21865	4.77041	3.73429	5.42933	5.79194	4.517	4.21865	4.77041	3.73429
ATXN7L1	NM_020725	NM_020725	ataxin 7-like 1	chr7	-	105245221	105517050	-1.38401	-1.41206	-1.12449	6.94966	6.94345	6.6482	6.48081	6.44565	6.47893	6.94966	6.94345	6.6482	6.48081	6.44565	6.47893
ATXN7L3	NM_001098833	NM_001098833	ataxin 7-like 3	chr17	-	42269173	42277453	-1.23548	-1.19604	1.3821	7.70201	7.46101	7.06339	7.39694	7.20275	7.53025	7.70201	7.46101	7.06339	7.39694	7.20275	7.53025
AUH	NM_001306190	NM_001306190	AU RNA binding protein/enoyl-CoA hydratase	chr9	-	93976097	94124206	-2.62681	-1.551	-1.00378	7.07113	7.21957	6.58637	5.67782	6.58637	6.58093	7.07113	7.21957	6.58637	5.67782	6.58637	6.58093
AURKA	NM_003600	NM_003600	aurora kinase A	chr20	-	54944445	54967393	-1.17819	-1.01954	1.21871	5.30851	4.80388	4.89709	5.07194	4.77596	5.18245	5.30851	4.80388	4.89709	5.07194	4.77596	5.18245
AUTS2	NM_001127231	NM_001127231	autism susceptibility candidate 2	chr7	+	69063421	70258054	-1.03677	-1.59226	-1.44359	5.78131	5.93921	5.67698	5.72921	5.26813	5.14732	5.78131	5.93921	5.67698	5.72921	5.26813	5.14732
AVPR1A	NM_000706	NM_000706	arginine vasopressin receptor 1A	chr12	-	63539014	63546590	1.16913	1.19324	-1.03163	2.86928	3.0492	2.97742	3.09471	3.30409	2.93249	2.86928	3.0492	2.97742	3.09471	3.30409	2.93249
AXIN2	NM_004655	NM_004655	axin 2	chr17	-	63524681	63557765	-4.49381	-3.49548	-1.72833	7.01584	7.12807	5.5528	4.8479	5.32258	4.76342	7.01584	7.12807	5.5528	4.8479	5.32258	4.76342
AXL	NM_001278599	NM_001278599	AXL receptor tyrosine kinase	chr19	+	41725108	41767749	-1.12996	1.59586	-1.6517	5.94755	5.35603	6.65525	5.77128	6.03036	5.9313	5.94755	5.35603	6.65525	5.77128	6.03036	5.9313
AZGP1	NM_001185	NM_001185	alpha-2-glycoprotein 1, zinc-binding	chr7	-	99564343	99573780	-1.18471	2.01568	-1.31144	5.3539	5.73942	5.26119	5.10936	6.75069	4.87004	5.3539	5.73942	5.26119	5.10936	6.75069	4.87004
AZGP1P1	NR_036679	NR_036679	alpha-2-glycoprotein 1, zinc-binding pseudogene 1	chr7	+	99578385	99581860	-1.01596	-1.20006	-2.63629	4.7443	4.62636	5.1224	4.72145	4.36325	3.72389	4.7443	4.62636	5.1224	4.72145	4.36325	3.72389
B2M	NM_004048	NM_004048	beta-2-microglobulin	chr15	+	45003675	45011075	-4.10007	-1.4752	-1.27971	8.89364	8.12459	7.34547	6.85799	7.56368	6.98965	8.89364	8.12459	7.34547	6.85799	7.56368	6.98965
B3GALT5	NM_001278650	NM_001278650	UDP-Gal:betaGlcNAc beta 1,3-galactosyltransferase 5	chr21	+	40928369	41034816	-1.25626	1.31742	1.60998	6.09109	6.13956	4.34935	5.76195	6.53727	5.03639	6.09109	6.13956	4.34935	5.76195	6.53727	5.03639
B3GALT5-AS1	NR_026542	NR_026542	B3GALT5 antisense RNA 1	chr21	-	40969074	40984749	-1.38056	2.06252	1	6.37008	5.7995	4.59533	5.90483	6.84391	4.59533	6.37008	5.7995	4.59533	5.90483	6.84391	4.59533
B3GLCT	NM_194318	NM_194318	beta 3-glucosyltransferase	chr13	+	31774073	31906825	-1.06625	-1.18074	-1.41673	6.30145	6.56571	6.54745	6.20891	6.32602	6.04489	6.30145	6.56571	6.54745	6.20891	6.32602	6.04489
B3GNT3	NM_014256	NM_014256	UDP-GlcNAc:betaGal beta-1,3-N-acetylglucosaminyltransferase 3	chr19	+	17905919	17924385	3.29039	1.79633	4.12476	6.02429	6.93506	6.04423	7.74255	7.78011	8.08854	6.02429	6.93506	6.04423	7.74255	7.78011	8.08854
B3GNT5	NM_032047	NM_032047	UDP-GlcNAc:betaGal beta-1,3-N-acetylglucosaminyltransferase 5	chr3	+	182971032	183016292	1.62795	1.3416	1.68149	5.45217	5.52295	5.52295	6.15523	5.9469	6.27269	5.45217	5.52295	5.52295	6.15523	5.9469	6.27269
B3GNT6	NM_138706	NM_138706	UDP-GlcNAc:betaGal beta-1,3-N-acetylglucosaminyltransferase 6	chr11	+	76745385	76753096	2.12973	1.92843	-1.01284	5.57809	5.55222	5.93829	6.66876	6.49965	5.91989	5.57809	5.55222	5.93829	6.66876	6.49965	5.91989
B4GALNT3	NM_173593	NM_173593	beta-1,4-N-acetyl-galactosaminyl transferase 3	chr12	+	569530	672675	1.84641	2.10205	1.8319	5.56075	5.18245	5.71482	6.44547	6.25425	6.58816	5.56075	5.18245	5.71482	6.44547	6.25425	6.58816
B4GALT1-AS1	NR_108108	NR_108108	B4GALT1 antisense RNA 1	chr9	+	33166973	33179981	1.30808	1.28501	1.00516	4.17758	4.20478	4.54301	4.56503	4.56656	4.55043	4.17758	4.20478	4.54301	4.56503	4.56656	4.55043
B4GALT5	NM_004776	NM_004776	UDP-Gal:betaGlcNAc beta 1,4- galactosyltransferase, polypeptide 5	chr20	-	48249482	48330421	-2.06132	-1.35925	1.05498	10.4933	10.753	8.89625	9.44971	10.3102	8.97346	10.4933	10.753	8.89625	9.44971	10.3102	8.97346
BACE1-AS	NR_037803	NR_037803	BACE1 antisense RNA	chr11	+	117162062	117162859	1.02556	-1.57206	-1.03815	6.57145	6.96714	6.548	6.60786	6.31448	6.49398	6.57145	6.96714	6.548	6.60786	6.31448	6.49398
BACH1	OTTHUMT00000182248	OTTHUMT00000182248	BTB and CNC homology 1, basic leucine zipper transcription factor 1	chr21	+	30954632	30954671	-1.3104	1.52062	1.57234	4.77128	3.56926	4.53007	4.38127	4.17392	5.18298	4.77128	3.56926	4.53007	4.38127	4.17392	5.18298
BACH1-IT2	NR_046564	NR_046564	BACH1 intronic transcript 2	chr21	+	30744821	30745886	-1.12366	-1.3393	2.04238	4.68917	4.62763	3.86802	4.52097	4.20615	4.89827	4.68917	4.62763	3.86802	4.52097	4.20615	4.89827
BACH2	NM_001170794	NM_001170794	BTB and CNC homology 1, basic leucine zipper transcription factor 2	chr6	-	90636247	91006627	-1.72619	1.63919	1.28996	4.85555	4.40915	4.69523	4.06796	5.12213	5.06256	4.85555	4.40915	4.69523	4.06796	5.12213	5.06256
BAG3	NM_004281	NM_004281	BCL2-associated athanogene 3	chr10	+	121410882	121437331	-1.02026	-1.27011	-1.01036	7.73889	7.75588	7.55955	7.70996	7.41093	7.54468	7.73889	7.75588	7.55955	7.70996	7.41093	7.54468
BAG6	NM_001098534	NM_001098534	BCL2 associated athanogene 6	chr6	-	31606805	31620482	1.10958	-1.13645	1	7.52587	7.63191	7.44738	7.67588	7.44738	7.44738	7.52587	7.63191	7.44738	7.67588	7.44738	7.44738
BAGE2	OTTHUMT00000157418	OTTHUMT00000157418	B melanoma antigen family, member 2	chr21	-	10996020	10996139	1.07029	-2.3217	-1.26885	3.55941	4.46816	4.03057	3.65741	3.25298	3.68705	3.55941	4.46816	4.03057	3.65741	3.25298	3.68705
BAGE2	OTTHUMT00000157418	OTTHUMT00000157418	B melanoma antigen family, member 2	chr21	-	11012917	11012982	-1.23202	-1.60474	1.49816	7.21841	7.51962	6.4929	6.91738	6.83728	7.07609	7.21841	7.51962	6.4929	6.91738	6.83728	7.07609
BAIAP2	NM_001144888	NM_001144888	BAI1-associated protein 2	chr17	+	79008947	79091232	1.2834	1.43858	1.41338	7.29609	7.05295	6.7845	7.65606	7.5776	7.28365	7.29609	7.05295	6.7845	7.65606	7.5776	7.28365
BAIAP2L1	NM_018842	NM_018842	BAI1-associated protein 2-like 1	chr7	-	97920962	98030427	-1.14846	1.35381	1.12972	8.34427	8.21043	8.04391	8.14457	8.64746	8.21988	8.34427	8.21043	8.04391	8.14457	8.64746	8.21988
BAK1	NM_001188	NM_001188	BCL2-antagonist/killer 1	chr6	-	33540323	33548070	1.47934	1.17091	1.59126	6.56492	6.35171	6.20444	7.12987	6.57934	6.87461	6.56492	6.35171	6.20444	7.12987	6.57934	6.87461
BARD1	NM_000465	NM_000465	BRCA1 associated RING domain 1	chr2	-	215590370	215674428	-1.09814	-1.09804	-1.05413	6.23828	5.69062	6.05525	6.10322	5.55569	5.9792	6.23828	5.69062	6.05525	6.10322	5.55569	5.9792
BASP1	NM_001271606	NM_001271606	brain abundant, membrane attached signal protein 1	chr5	+	17217669	17276943	2.9215	2.84496	2.04559	5.40103	5.79851	6.09585	6.94774	7.30692	7.12837	5.40103	5.79851	6.09585	6.94774	7.30692	7.12837
BASP1P1	NR_033774	NR_033774	brain abundant, membrane attached signal protein 1 pseudogene 1	chr13	-	23471169	23472320	-1.60165	-1.32624	1.29719	6.92809	6.91855	5.76085	6.24853	6.51121	6.13624	6.92809	6.91855	5.76085	6.24853	6.51121	6.13624
BAX	NM_001291428	NM_001291428	BCL2-associated X protein	chr19	+	49458072	49465055	1.44094	1.13803	1.3914	6.50964	6.51531	6.05296	7.03665	6.70185	6.5295	6.50964	6.51531	6.05296	7.03665	6.70185	6.5295
BAZ1A	NM_013448	NM_013448	bromodomain adjacent to zinc finger domain 1A	chr14	-	35221937	35344853	-1.41356	-1.20702	1.15701	8.35098	8.06502	7.71543	7.85165	7.79357	7.92583	8.35098	8.06502	7.71543	7.85165	7.79357	7.92583
BBOX1	NM_003986	NM_003986	butyrobetaine (gamma), 2-oxoglutarate dioxygenase (gamma-butyrobetaine hydroxylase) 1	chr11	+	27062272	27149356	1.49965	2.18248	-1.38063	4.35891	4.13242	5.44942	4.94354	5.25839	4.98409	4.35891	4.13242	5.44942	4.94354	5.25839	4.98409
BBS7	NM_018190	NM_018190	Bardet-Biedl syndrome 7	chr4	-	122745484	122791652	-1.28256	-1.00819	1.10007	6.47978	5.96448	6.2007	6.12075	5.95271	6.33829	6.47978	5.96448	6.2007	6.12075	5.95271	6.33829
BBS9	NM_001033604	NM_001033604	Bardet-Biedl syndrome 9	chr7	+	33168856	33645680	-1.93823	-1.08186	-1.17941	4.81633	5.00912	4.98738	3.86159	4.89561	4.74932	4.81633	5.00912	4.98738	3.86159	4.89561	4.74932
BCAM	NM_001013257	NM_001013257	basal cell adhesion molecule (Lutheran blood group)	chr19	+	45312338	45324678	1.50074	1.02656	1.02904	8.32778	8.13695	7.85749	8.91345	8.17477	7.89879	8.32778	8.13695	7.85749	8.91345	8.17477	7.89879
BCAP29	NM_001008405	NM_001008405	B-cell receptor-associated protein 29	chr7	+	107220422	107269615	1.27892	1.34246	1.35712	5.9252	5.75227	5.92137	6.28013	6.17715	6.36192	5.9252	5.75227	5.92137	6.28013	6.17715	6.36192
BCAS1	NM_001316361	NM_001316361	breast carcinoma amplified sequence 1	chr20	-	52553316	52687304	1.82899	2.24016	2.8532	6.88858	7.34109	5.79051	7.75963	8.50469	7.30309	6.88858	7.34109	5.79051	7.75963	8.50469	7.30309
BCAS3	NM_001099432	NM_001099432	breast carcinoma amplified sequence 3	chr17	+	58755172	59470199	-1.43333	-1.3791	-1.06626	8.05305	8.33264	7.44997	7.53368	7.86891	7.35741	8.05305	8.33264	7.44997	7.53368	7.86891	7.35741
BCAT1	NM_001178091	NM_001178091	branched chain amino-acid transaminase 1, cytosolic	chr12	-	24962958	25102393	-1.16374	3.13962	-1.24169	6.69198	6.62266	6.62832	6.47321	8.27325	6.31602	6.69198	6.62266	6.62832	6.47321	8.27325	6.31602
BCKDHB	NM_000056	NM_000056	branched chain keto acid dehydrogenase E1, beta polypeptide	chr6	+	80816344	81055987	-2.04525	-1.82263	-1.0584	6.76562	6.74981	6.53848	5.73334	5.88379	6.4566	6.76562	6.74981	6.53848	5.73334	5.88379	6.4566
BCL10	NM_003921	NM_003921	B-cell CLL/lymphoma 10	chr1	-	85731459	85743771	1.42728	1.21001	1.18641	6.41804	6.57276	6.69831	6.93131	6.84778	6.94491	6.41804	6.57276	6.69831	6.93131	6.84778	6.94491
BCL11A	NM_018014	NM_018014	B-cell CLL/lymphoma 11A (zinc finger protein)	chr2	-	60678302	60780702	-2.16628	-2.69432	-1.59707	8.91244	9.12094	8.09881	7.79722	7.69102	7.42338	8.91244	9.12094	8.09881	7.79722	7.69102	7.42338
BCL11B	NM_001282237	NM_001282237	B-cell CLL/lymphoma 11B (zinc finger protein)	chr14	-	99635624	99737861	1.2387	-1.12352	-1.0037	6.77543	6.85813	6.64112	7.08426	6.6901	6.63579	6.77543	6.85813	6.64112	7.08426	6.6901	6.63579
BCL2	NM_000633	NM_000633	B-cell CLL/lymphoma 2	chr18	-	60790579	60987361	-2.06523	-2.05821	-1.02273	6.26494	6.76791	5.0933	5.21864	5.72652	5.06087	6.26494	6.76791	5.0933	5.21864	5.72652	5.06087
BCL2A1	NM_001114735	NM_001114735	BCL2-related protein A1	chr15	-	80253231	80263788	1	-1.03854	1.17692	3.55843	3.55843	3.09363	3.55843	3.50387	3.32865	3.55843	3.55843	3.09363	3.55843	3.50387	3.32865
BCL2L1	NM_001191	NM_001191	BCL2-like 1	chr20	-	30252255	30311792	1.39805	1.37715	2.45639	7.2976	7.22328	6.54297	7.78102	7.68497	7.83951	7.2976	7.22328	6.54297	7.78102	7.68497	7.83951
BCL2L11	NM_001204106	NM_001204106	BCL2-like 11 (apoptosis facilitator)	chr2	+	111876955	111926022	-1.55995	-1.52628	1	6.35484	6.65987	5.71334	5.71334	6.04985	5.71334	6.35484	6.65987	5.71334	5.71334	6.04985	5.71334
BCL2L15	NM_001010922	NM_001010922	BCL2-like 15	chr1	-	114419050	114430169	-2.4118	-4.42111	1.07001	4.96331	5.87125	3.29094	3.6932	3.72684	3.38857	4.96331	5.87125	3.29094	3.6932	3.72684	3.38857
BCL6	NM_001130845	NM_001130845	B-cell CLL/lymphoma 6	chr3	-	187439165	187463515	-1.95109	-1.91367	-1.00171	8.98842	9.28664	8.42356	8.02414	8.3503	8.42109	8.98842	9.28664	8.42356	8.02414	8.3503	8.42109
BCL6B	NM_181844	NM_181844	B-cell CLL/lymphoma 6, member B	chr17	+	6926369	6933219	1.37831	-1.33323	1.152	4.23639	4.45521	4.45868	4.69929	4.04028	4.66282	4.23639	4.45521	4.45868	4.69929	4.04028	4.66282
BCL9	NM_004326	NM_004326	B-cell CLL/lymphoma 9	chr1	+	147013182	147098017	-2.01268	-2.25313	-1.32455	8.23245	8.50286	7.75476	7.22333	7.33093	7.34926	8.23245	8.50286	7.75476	7.22333	7.33093	7.34926
BCRP2	NR_037566	NR_037566	breakpoint cluster region pseudogene 2	chr22	+	21457305	21476575	1.01961	2.13038	1.12176	4.36284	3.68646	4.0602	4.39086	4.77757	4.22597	4.36284	3.68646	4.0602	4.39086	4.77757	4.22597
BDH1	NM_004051	NM_004051	3-hydroxybutyrate dehydrogenase, type 1	chr3	-	197236654	197300194	-1.01354	-1.75041	1.40299	7.07111	7.15423	6.35329	7.0517	6.34654	6.84179	7.07111	7.15423	6.35329	7.0517	6.34654	6.84179
BDKRB1	NM_000710	NM_000710	bradykinin receptor B1	chr14	+	96708478	96735304	1.84197	1.52559	1.37847	4.31839	4.16774	4.7928	5.19964	4.77711	5.25587	4.31839	4.16774	4.7928	5.19964	4.77711	5.25587
BDKRB2	NM_000623	NM_000623	bradykinin receptor B2	chr14	+	96671016	96710666	1.73097	1.31151	1.80203	6.08337	5.93985	6.29501	6.87495	6.33108	7.14463	6.08337	5.93985	6.29501	6.87495	6.33108	7.14463
BDP1	NM_018429	NM_018429	B double prime 1, subunit of RNA polymerase III transcription initiation factor IIIB	chr5	+	70751442	70863649	-1.14837	-1.20284	1.04701	8.01484	8.08169	7.98476	7.81525	7.81525	8.05104	8.01484	8.08169	7.98476	7.81525	7.81525	8.05104
BDP1	XR_948275	XR_948275	B double prime 1, subunit of RNA polymerase III transcription initiation factor IIIB	chr5	+	70868036	70874285	-1.1391	-1.36475	1.33029	5.8562	6.18725	5.58525	5.6683	5.73861	5.99699	5.8562	6.18725	5.58525	5.6683	5.73861	5.99699
BEND3	NM_001080450	NM_001080450	BEN domain containing 3	chr6	-	107386385	107436473	1.46107	-1.2264	1.1663	4.29287	4.53178	4.31847	4.8399	4.23735	4.54041	4.29287	4.53178	4.31847	4.8399	4.23735	4.54041
BEND7	NM_001100912	NM_001100912	BEN domain containing 7	chr10	-	13480161	13570974	-1.05197	1.0556	-1.19875	3.62924	3.28642	3.55644	3.55615	3.36449	3.29491	3.62924	3.28642	3.55644	3.55615	3.36449	3.29491
BEX1	NM_018476	NM_018476	brain expressed X-linked 1	chrX	-	102317579	102319168	1.4435	1.69893	-1.34822	3.39404	3.24514	3.59376	3.92361	4.00977	3.1627	3.39404	3.24514	3.59376	3.92361	4.00977	3.1627
BEX2	NM_001168399	NM_001168399	brain expressed X-linked 2	chrX	-	102564274	102565974	-1.28949	-1.29409	1.20339	4.61632	4.72521	4.3315	4.24952	4.35327	4.59861	4.61632	4.72521	4.3315	4.24952	4.35327	4.59861
BEX4	NM_001080425	NM_001080425	brain expressed X-linked 4	chrX	+	102470020	102472174	1.21035	1.32449	1.14607	5.74502	5.80706	6.10581	6.02045	6.2125	6.3025	5.74502	5.80706	6.10581	6.02045	6.2125	6.3025
BEX5	NM_001012978	NM_001012978	brain expressed X-linked 5	chrX	-	101408679	101411029	1.034	1.05161	1.05713	4.32014	4.40047	4.11358	4.36837	4.47307	4.19373	4.32014	4.40047	4.11358	4.36837	4.47307	4.19373
BGN	NM_001711	NM_001711	biglycan	chrX	+	152760347	152775012	3.39971	2.13567	1.18198	5.61826	5.70605	6.03071	7.38367	6.80074	6.27192	5.61826	5.70605	6.03071	7.38367	6.80074	6.27192
BHLHA15	NM_177455	NM_177455	basic helix-loop-helix family, member a15	chr7	+	97841566	97842271	1.67681	1.35227	1.20521	5.22317	5.17915	5.3836	5.96889	5.61453	5.65288	5.22317	5.17915	5.3836	5.96889	5.61453	5.65288
BHLHE23	NM_080606	NM_080606	basic helix-loop-helix family, member e23	chr20	-	61637331	61638387	1.37266	1.20534	1	4.69688	4.80649	5.15385	5.15385	5.07593	5.15385	4.69688	4.80649	5.15385	5.15385	5.07593	5.15385
BHLHE40	NM_003670	NM_003670	basic helix-loop-helix family, member e40	chr3	+	5020801	5027008	1.03347	1.31339	-1.03181	9.49106	9.01299	9.2175	9.53856	9.40628	9.17232	9.49106	9.01299	9.2175	9.53856	9.40628	9.17232
BHLHE40-AS1	NR_037903	NR_037903	BHLHE40 antisense RNA 1	chr3	-	4938493	5021646	1.1399	1.38495	1.01847	4.26495	4.0113	4.1359	4.45386	4.48113	4.1623	4.26495	4.0113	4.1359	4.45386	4.48113	4.1623
BHLHE41	NM_030762	NM_030762	basic helix-loop-helix family, member e41	chr12	-	26272959	26278060	1.56411	1.98463	-1.41672	6.12629	6.35269	7.06061	6.77163	7.34156	6.55806	6.12629	6.35269	7.06061	6.77163	7.34156	6.55806
BICC1	NM_001080512	NM_001080512	BicC family RNA binding protein 1	chr10	+	60272900	60591195	1.14564	-1.05981	1.27019	4.84961	4.79381	4.4293	5.04577	4.71	4.77434	4.84961	4.79381	4.4293	5.04577	4.71	4.77434
BICD2	NM_001003800	NM_001003800	bicaudal D homolog 2 (Drosophila)	chr9	-	95473645	95527094	1.41673	1.17862	1.38287	7.38635	7.35442	7.50111	7.88891	7.59152	7.96878	7.38635	7.35442	7.50111	7.88891	7.59152	7.96878
BIN1	NM_004305	NM_004305	bridging integrator 1	chr2	-	127805599	127864931	1.35535	1.18184	1.03985	5.45633	5.38694	5.88261	5.895	5.62798	5.93899	5.45633	5.38694	5.88261	5.895	5.62798	5.93899
BIN2	NM_001290007	NM_001290007	bridging integrator 2	chr12	-	51674822	51718452	-1.13411	1.7576	1.13245	4.38263	4.45371	4.41699	4.20107	5.26732	4.59644	4.38263	4.45371	4.41699	4.20107	5.26732	4.59644
BIN3	NM_018688	NM_018688	bridging integrator 3	chr8	-	22477931	22526661	1.01052	-1.08364	1	6.45676	6.50404	6.14984	6.47186	6.38816	6.14984	6.45676	6.50404	6.14984	6.47186	6.38816	6.14984
BIRC3	NM_001165	NM_001165	baculoviral IAP repeat containing 3	chr11	+	102188181	102210134	-2.42481	-1.3974	1.80106	6.61769	6.39007	4.65395	5.33982	5.90733	5.5028	6.61769	6.39007	4.65395	5.33982	5.90733	5.5028
BIRC5	NM_001012270	NM_001012270	baculoviral IAP repeat containing 5	chr17	+	76210277	76221716	1.45117	-1.20521	-1.2043	4.7984	4.67914	5.36145	5.33562	4.40985	5.09326	4.7984	4.67914	5.36145	5.33562	4.40985	5.09326
BLACE	NR_103545	NR_103545	B-cell acute lymphoblastic leukemia expressed	chr7	-	155149680	155160629	1.10849	-1.15092	-1.01644	3.82098	4.13506	4.30262	3.96957	3.93227	4.27909	3.82098	4.13506	4.30262	3.96957	3.93227	4.27909
BLCAP	NM_001167820	NM_001167820	bladder cancer associated protein	chr20	-	36120874	36156333	-1.54912	-1.71937	1.05371	6.42736	6.2694	5.79163	5.79591	5.48752	5.86711	6.42736	6.2694	5.79163	5.79591	5.48752	5.86711
BLM	NM_000057	NM_000057	Bloom syndrome, RecQ helicase-like	chr15	+	91260558	91358859	-1.07926	-1.99246	-1.32433	5.3061	5.19606	4.9778	5.19606	4.20151	4.57254	5.3061	5.19606	4.9778	5.19606	4.20151	4.57254
BLNK	NM_001114094	NM_001114094	B-cell linker	chr10	-	97950992	98031333	1.80449	1.56874	1.41892	6.99409	7.04192	6.97716	7.84568	7.69153	7.48195	6.99409	7.04192	6.97716	7.84568	7.69153	7.48195
BLOC1S2	NM_001001342	NM_001001342	biogenesis of lysosomal organelles complex-1, subunit 2	chr10	-	102033713	102046439	-1.05794	1.15296	-1.1351	6.64653	6.53062	6.34538	6.56527	6.73596	6.16256	6.64653	6.53062	6.34538	6.56527	6.73596	6.16256
BLVRA	NM_000712	NM_000712	biliverdin reductase A	chr7	+	43798272	43846941	1.2729	1.19397	1.50969	6.11738	6.11738	6.11738	6.4655	6.37315	6.71163	6.11738	6.11738	6.11738	6.4655	6.37315	6.71163
BMP1	NM_001199	NM_001199	bone morphogenetic protein 1	chr8	+	22022249	22069839	-1.02229	1.22433	1.2996	5.78519	5.54602	5.50343	5.75339	5.83801	5.8815	5.78519	5.54602	5.50343	5.75339	5.83801	5.8815
BMP2	NM_001200	NM_001200	bone morphogenetic protein 2	chr20	+	6748311	6760910	1.56614	1.42281	1.63727	4.82074	4.79417	4.91989	5.46795	5.30291	5.63118	4.82074	4.79417	4.91989	5.46795	5.30291	5.63118
BMP2K	NM_017593	NM_017593	BMP2 inducible kinase	chr4	+	79697496	79837526	1.41472	1.34431	1.45401	7.77009	7.53638	7.83409	8.27061	7.96325	8.37413	7.77009	7.53638	7.83409	8.27061	7.96325	8.37413
BMP3	NM_001201	NM_001201	bone morphogenetic protein 3	chr4	+	81952119	81978685	1.10203	1.5545	-1.46749	5.11542	5.97837	5.24363	5.25559	6.61482	4.69028	5.11542	5.97837	5.24363	5.25559	6.61482	4.69028
BMP4	NM_001202	NM_001202	bone morphogenetic protein 4	chr14	-	54416454	54425479	-27.2554	-13.3984	-6.18644	8.79227	8.63387	7.62051	4.0238	4.88988	4.9914	8.79227	8.63387	7.62051	4.0238	4.88988	4.9914
BMP6	NM_001718	NM_001718	bone morphogenetic protein 6	chr6	+	7726332	7881961	2.10696	1.32584	-1.09704	3.8191	4.40795	4.67837	4.89426	4.81486	4.54475	3.8191	4.40795	4.67837	4.89426	4.81486	4.54475
BMP7	NM_001719	NM_001719	bone morphogenetic protein 7	chr20	-	55743804	55841707	-3.52653	-5.04957	-1.08669	8.11923	8.32285	6.94836	6.30098	5.98669	6.82842	8.11923	8.32285	6.94836	6.30098	5.98669	6.82842
BMP7-AS1	NR_110631	NR_110631	BMP7 antisense RNA 1	chr20	+	55789928	55790922	-1.14715	-1.18366	1.47858	5.39689	5.02174	5.21833	5.19883	4.77849	5.78254	5.39689	5.02174	5.21833	5.19883	4.77849	5.78254
BMP8B	NM_001720	NM_001720	bone morphogenetic protein 8b	chr1	-	40222854	40254533	1.29275	-1.45499	-1.91514	5.08446	5.21195	5.346	5.4549	4.67094	4.40855	5.08446	5.21195	5.346	5.4549	4.67094	4.40855
BNC1	NM_001301206	NM_001301206	basonuclin 1	chr15	-	83924655	83953468	1.3002	1.07621	1.08114	6.26938	6.03293	6.49421	6.64811	6.13889	6.60677	6.26938	6.03293	6.49421	6.64811	6.13889	6.60677
BNIP2	NM_004330	NM_004330	BCL2/adenovirus E1B 19kDa interacting protein 2	chr15	-	59951345	59981733	-1.75749	-1.28314	1	6.54089	6.08705	5.72737	5.72737	5.72737	5.72737	6.54089	6.08705	5.72737	5.72737	5.72737	5.72737
BNIP3	NM_004052	NM_004052	BCL2/adenovirus E1B 19kDa interacting protein 3	chr10	-	133781204	133795435	1.57409	1.31603	1.12041	5.8272	5.14744	7.12205	6.48172	5.54363	7.28608	5.8272	5.14744	7.12205	6.48172	5.54363	7.28608
BNIPL	NM_001159642	NM_001159642	BCL2/adenovirus E1B 19kD interacting protein like	chr1	+	151009029	151020076	2.89427	3.12278	1.33013	6.38433	6.0392	7.28672	7.91753	7.68203	7.69829	6.38433	6.0392	7.28672	7.91753	7.68203	7.69829
BOC	NM_001301861	NM_001301861	BOC cell adhesion associated, oncogene regulated	chr3	+	112929850	113006306	1.4439	-1.50376	-1.19619	6.75113	6.75113	7.37061	7.2811	6.16256	7.11216	6.75113	6.75113	7.37061	7.2811	6.16256	7.11216
BOLA2	NM_001031827	NM_001031827	bolA family member 2	chr16	-	29464914	29466285	1.29619	-1.18659	1.0922	7.50497	7.69602	7.40598	7.87925	7.4492	7.53322	7.50497	7.69602	7.40598	7.87925	7.4492	7.53322
BOLA2	NM_001031827	NM_001031827	bolA family member 2	chr16	-	30204256	30205627	1.29619	-1.18659	1.0922	7.50497	7.69602	7.40598	7.87925	7.4492	7.53322	7.50497	7.69602	7.40598	7.87925	7.4492	7.53322
BOLA2	XM_011508580	XM_011508580	bolA family member 2	chr16	-	29454570	29456411	-1.65801	-1.97591	1.12925	9.09151	9.3903	8.5128	8.36206	8.40778	8.68816	9.09151	9.3903	8.5128	8.36206	8.40778	8.68816
BOLA3	NM_001035505	NM_001035505	bolA family member 3	chr2	-	74362525	74375121	-1.1392	-1.06368	1.16912	5.94336	5.78624	5.31011	5.75534	5.69717	5.53553	5.94336	5.78624	5.31011	5.75534	5.69717	5.53553
BORA	NM_001286746	NM_001286746	bora, aurora kinase A activator	chr13	+	73302042	73330328	-1.41476	-1.07374	-1.00289	6.01606	5.66113	5.63095	5.5155	5.55848	5.62679	6.01606	5.66113	5.63095	5.5155	5.55848	5.62679
BPGM	NM_001293085	NM_001293085	2,3-bisphosphoglycerate mutase	chr7	+	134331531	134364568	1.81109	1.62193	2.30801	7.13927	6.77925	7.3113	7.99613	7.47696	8.51795	7.13927	6.77925	7.3113	7.99613	7.47696	8.51795
BPIFA1	NM_001243193	NM_001243193	BPI fold containing family A, member 1	chr20	+	31823801	31831115	-1.67995	7.43968	8.46553	5.03629	6.00983	6.30968	4.28787	8.90507	9.39128	5.03629	6.00983	6.30968	4.28787	8.90507	9.39128
BPIFA2	NM_080574	NM_080574	BPI fold containing family A, member 2	chr20	+	31749574	31769223	-1.08792	1.18146	2.16783	4.08182	4.09573	4.17916	3.96025	4.3363	5.29541	4.08182	4.09573	4.17916	3.96025	4.3363	5.29541
BPIFA4P	NR_026760	NR_026760	BPI fold containing family A, member 4, pseudogene	chr20	+	31781411	31798268	1.02497	-1.23625	-1.16096	3.60232	4.25745	3.85976	3.6379	3.95148	3.64444	3.60232	4.25745	3.85976	3.6379	3.95148	3.64444
BPIFB1	NM_033197	NM_033197	BPI fold containing family B, member 1	chr20	+	31861286	31897684	-1.06632	6.51091	-1.1189	4.18759	4.59766	4.39638	4.09495	7.30052	4.2343	4.18759	4.59766	4.39638	4.09495	7.30052	4.2343
BPIFB2	NM_025227	NM_025227	BPI fold containing family B, member 2	chr20	+	31595406	31611515	1.63039	1.15237	1.00404	4.37534	5.03492	4.67099	5.08056	5.23952	4.6768	4.37534	5.03492	4.67099	5.08056	5.23952	4.6768
BPIFB3	NM_182658	NM_182658	BPI fold containing family B, member 3	chr20	+	31643230	31661434	1.26478	-1.21196	3.2204	4.44495	4.65601	4.53479	4.78384	4.37867	6.22203	4.44495	4.65601	4.53479	4.78384	4.37867	6.22203
BPIFB4	NM_182519	NM_182519	BPI fold containing family B, member 4	chr20	+	31667450	31699557	1.0167	1.09789	2.20401	4.36614	4.35364	4.37933	4.39003	4.48838	5.51946	4.36614	4.35364	4.37933	4.39003	4.48838	5.51946
BPIFC	NM_174932	NM_174932	BPI fold containing family C	chr22	-	32809834	32860471	3.53245	1.48738	3.87114	3.67093	3.82391	3.85055	5.4916	4.39668	5.80331	3.67093	3.82391	3.85055	5.4916	4.39668	5.80331
BPNT1	NM_001286149	NM_001286149	3(2), 5-bisphosphate nucleotidase 1	chr1	-	220230824	220263804	-1.0407	1.15971	1.18348	7.07075	7.06983	6.85181	7.0132	7.2836	7.09484	7.07075	7.06983	6.85181	7.0132	7.2836	7.09484
BRCA2	NM_000059	NM_000059	breast cancer 2, early onset	chr13	+	32889611	32973809	1.05121	-1.12488	1.52975	6.06882	5.1465	5.66006	6.14087	4.97673	6.27336	6.06882	5.1465	5.66006	6.14087	4.97673	6.27336
BRD1	XM_011530068	XM_011530068	bromodomain containing 1	chr22	-	50171538	50173958	-1.05195	-1.42561	-1.13391	5.62191	5.81215	5.2928	5.54884	5.30057	5.11149	5.62191	5.81215	5.2928	5.54884	5.30057	5.11149
BRD7P3	NR_002730	NR_002730	bromodomain containing 7 pseudogene 3	chr6	+	118822536	118825009	-1.17075	-1.0573	1.14652	2.9705	2.96761	2.26428	2.74307	2.88722	2.46154	2.9705	2.96761	2.26428	2.74307	2.88722	2.46154
BRDTP1	NR_003539	NR_003539	bromodomain, testis-specific pseudogene 1	chrX	-	95592085	95592901	1.39892	-1.13955	-1.30273	2.67621	3.17353	3.21882	3.16052	2.98507	2.83728	2.67621	3.17353	3.21882	3.16052	2.98507	2.83728
BRI3BP	NM_080626	NM_080626	BRI3 binding protein	chr12	+	125478194	125515684	1.32133	-1.12097	1.36837	6.59828	6.50186	5.99705	7.00027	6.33711	6.44951	6.59828	6.50186	5.99705	7.00027	6.33711	6.44951
BRINP3	NM_199051	NM_199051	bone morphogenetic protein/retinoic acid inducible neural-specific 3	chr1	-	190066792	190446759	1.07216	1.20108	-1.17222	2.71991	2.47008	2.78657	2.82043	2.73441	2.55733	2.71991	2.47008	2.78657	2.82043	2.73441	2.55733
BRIP1	NM_032043	NM_032043	BRCA1 interacting protein C-terminal helicase 1	chr17	-	59756547	59940920	-1.30201	-1.2683	-1.4383	7.2122	6.31827	6.66918	6.83146	5.97537	6.14482	7.2122	6.31827	6.66918	6.83146	5.97537	6.14482
BRMS1L	NM_032352	NM_032352	breast cancer metastasis-suppressor 1-like	chr14	+	36295524	36401531	-1.18323	1.29353	1.30409	4.48359	4.48359	4.49662	4.24086	4.8549	4.87966	4.48359	4.48359	4.49662	4.24086	4.8549	4.87966
BRPF3	NM_015695	NM_015695	bromodomain and PHD finger containing 3	chr6	+	36164521	36200567	-1.30089	-1.45677	-1.27335	6.73387	7.17757	6.56907	6.35437	6.6348	6.22044	6.73387	7.17757	6.56907	6.35437	6.6348	6.22044
BRS3	NM_001727	NM_001727	bombesin-like receptor 3	chrX	+	135570046	135575939	1.16247	1.20843	-1.42043	4.15758	4.38108	3.90156	4.37477	4.65421	3.39523	4.15758	4.38108	3.90156	4.37477	4.65421	3.39523
BRWD1	NM_001007246	NM_001007246	bromodomain and WD repeat domain containing 1	chr21	-	40556102	40693485	-1.37951	-1.23353	1.09456	7.4525	7.48205	7.1773	6.98834	7.17926	7.30765	7.4525	7.48205	7.1773	6.98834	7.17926	7.30765
BRWD3	NM_153252	NM_153252	bromodomain and WD repeat domain containing 3	chrX	-	79924987	80065233	-1.16934	-1.10461	1.11155	8.06119	7.97734	8.11787	7.8355	7.8338	8.27044	8.06119	7.97734	8.11787	7.8355	7.8338	8.27044
BSND	NM_057176	NM_057176	barttin CLCNK-type chloride channel accessory beta subunit	chr1	+	55464606	55476556	1.78459	-1.02944	-1.17723	3.94549	4.40192	4.84474	4.78108	4.36006	4.60934	3.94549	4.40192	4.84474	4.78108	4.36006	4.60934
BSPH1	NM_001128326	NM_001128326	binder of sperm protein homolog 1	chr19	-	48471303	48495427	1.62781	-1.07313	-1.09284	3.1595	3.76412	3.82593	3.86243	3.66229	3.69785	3.1595	3.76412	3.82593	3.86243	3.66229	3.69785
BSPRY	NM_017688	NM_017688	B-box and SPRY domain containing	chr9	+	116111812	116133960	1.33385	1.28332	1.25605	6.46517	6.49941	6.42837	6.88077	6.85929	6.75726	6.46517	6.49941	6.42837	6.88077	6.85929	6.75726
BST2	NM_004335	NM_004335	bone marrow stromal cell antigen 2	chr19	-	17502082	17516457	-16.2318	-2.59636	1.09628	8.04041	5.25623	3.77186	4.01966	3.87974	3.90447	8.04041	5.25623	3.77186	4.01966	3.87974	3.90447
BTBD10	NM_001297741	NM_001297741	BTB (POZ) domain containing 10	chr11	-	13409548	13484844	-1.01491	1.08296	1.05159	6.23102	6.15124	6.41971	6.20967	6.26622	6.49228	6.23102	6.15124	6.41971	6.20967	6.26622	6.49228
BTBD11	NM_001017523	NM_001017523	BTB (POZ) domain containing 11	chr12	+	107712190	108053419	1.09576	-1.0679	-1.06399	6.52744	6.40179	6.6405	6.65937	6.30701	6.55102	6.52744	6.40179	6.6405	6.65937	6.30701	6.55102
BTBD3	NM_001282550	NM_001282550	BTB (POZ) domain containing 3	chr20	+	11871371	11907257	-1.43183	-1.76462	1.12685	6.99274	7.15691	6.48471	6.47488	6.33755	6.65701	6.99274	7.15691	6.48471	6.47488	6.33755	6.65701
BTF3L4	NM_001136497	NM_001136497	basic transcription factor 3-like 4	chr1	+	52521797	52556388	-1.1924	-1.12587	1.0341	5.95135	5.89093	5.59361	5.69748	5.71989	5.64199	5.95135	5.89093	5.59361	5.69748	5.71989	5.64199
BTG3	NM_001130914	NM_001130914	BTG family, member 3	chr21	-	18965968	18985268	-1.39326	-1.31223	-1.41503	6.87686	6.67999	6.44354	6.3984	6.28797	5.94271	6.87686	6.67999	6.44354	6.3984	6.28797	5.94271
BTG4	NM_017589	NM_017589	B-cell translocation gene 4	chr11	-	111338251	111383079	1.17263	1.44449	-1.33933	2.13048	2.37353	2.36023	2.36023	2.90409	1.93872	2.13048	2.37353	2.36023	2.36023	2.90409	1.93872
BTK	NM_000061	NM_000061	Bruton agammaglobulinemia tyrosine kinase	chrX	-	100604435	100641212	1.01743	1.19729	-1.41299	4.26132	4.23111	4.63947	4.28625	4.49088	4.14072	4.26132	4.23111	4.63947	4.28625	4.49088	4.14072
BTLA	NM_001085357	NM_001085357	B and T lymphocyte associated	chr3	-	112182813	112218408	-1.08695	1.07953	-1.22917	3.35256	3.48892	3.65894	3.23228	3.59933	3.36126	3.35256	3.48892	3.65894	3.23228	3.59933	3.36126
BTN2A3P	NR_027795	NR_027795	butyrophilin, subfamily 2, member A3, pseudogene	chr6	+	26421619	26430816	-2.62346	-1.46371	-1.50298	4.89725	4.77589	4.49914	3.50578	4.22626	3.91131	4.89725	4.77589	4.49914	3.50578	4.22626	3.91131
BTN3A1	NM_001145008	NM_001145008	butyrophilin, subfamily 3, member A1	chr6	+	26402465	26415444	-2.05761	-1.24086	-1.11422	5.70432	5.55788	5.48721	4.66335	5.24654	5.33118	5.70432	5.55788	5.48721	4.66335	5.24654	5.33118
BTRC	NM_001256856	NM_001256856	beta-transducin repeat containing E3 ubiquitin protein ligase	chr10	+	103113820	103317078	1.31436	-1.03701	1.44312	7.75698	7.9105	7.7379	8.15134	7.85807	8.26709	7.75698	7.9105	7.7379	8.15134	7.85807	8.26709
BUB1	NM_001278616	NM_001278616	BUB1 mitotic checkpoint serine/threonine kinase	chr2	-	111395275	111435691	-1.05119	-1.41307	1.04761	5.86942	5.0148	5.21955	5.79739	4.51597	5.28665	5.86942	5.0148	5.21955	5.79739	4.51597	5.28665
BVES	NM_001199563	NM_001199563	blood vessel epicardial substance	chr6	-	105544697	105585049	-1.27292	1.20569	1.1625	3.67917	3.33904	3.6621	3.33103	3.6089	3.87933	3.67917	3.33904	3.6621	3.33103	3.6089	3.87933
BVES-AS1	NR_037157	NR_037157	BVES antisense RNA 1	chr6	+	105585562	105617820	1.22676	-1.01424	-1.23484	2.59864	2.91389	2.89349	2.89349	2.89349	2.58917	2.59864	2.91389	2.89349	2.89349	2.89349	2.58917
BZW1	NM_001207067	NM_001207067	basic leucine zipper and W2 domains 1	chr2	+	201675317	201688569	1.56753	1.3372	1.5915	7.15926	7.0016	7.42568	7.80775	7.42081	8.09607	7.15926	7.0016	7.42568	7.80775	7.42081	8.09607
BZW2	NM_001159767	NM_001159767	basic leucine zipper and W2 domains 2	chr7	+	16685756	16746559	-1.20314	-1.51626	-1.2661	6.13835	6.27612	6.36613	5.87154	5.6756	6.02574	6.13835	6.27612	6.36613	5.87154	5.6756	6.02574
C10orf10	NM_007021	NM_007021	chromosome 10 open reading frame 10	chr10	-	45466429	45474330	1.1245	1.6838	-1.6187	5.10072	4.93076	5.34316	5.27001	5.68248	4.64832	5.10072	4.93076	5.34316	5.27001	5.68248	4.64832
C10orf76	NM_024541	NM_024541	chromosome 10 open reading frame 76	chr10	-	103605356	103815950	-1.41997	-1.13012	1.42462	7.88484	7.71641	7.19185	7.37898	7.53994	7.70243	7.88484	7.71641	7.19185	7.37898	7.53994	7.70243
C10orf90	NM_001004298	NM_001004298	chromosome 10 open reading frame 90	chr10	-	128113566	128359079	1.15226	1.22671	1.14628	3.10116	3.05852	3.06225	3.30563	3.35331	3.25921	3.10116	3.05852	3.06225	3.30563	3.35331	3.25921
C10orf99	NM_207373	NM_207373	chromosome 10 open reading frame 99	chr10	+	85933494	85945050	4.97429	1.9465	6.91802	4.30851	4.44289	4.66902	6.623	5.40377	7.45938	4.30851	4.44289	4.66902	6.623	5.40377	7.45938
C11orf49	NM_001003676	NM_001003676	chromosome 11 open reading frame 49	chr11	+	46958240	47185936	-1.26763	-1.52503	-1.03463	5.81413	6.14845	5.58872	5.472	5.53961	5.53961	5.81413	6.14845	5.58872	5.472	5.53961	5.53961
C11orf57	NM_001082969	NM_001082969	chromosome 11 open reading frame 57	chr11	+	111944810	111955874	1.02556	1.031	-1.41086	6.35143	6.38784	7.02648	6.38784	6.43188	6.52991	6.35143	6.38784	7.02648	6.38784	6.43188	6.52991
C11orf63	NM_024806	NM_024806	chromosome 11 open reading frame 63	chr11	+	122753391	122830506	-1.03817	1.6832	1.1269	3.64355	3.37903	3.88691	3.58951	4.13024	4.05927	3.64355	3.37903	3.88691	3.58951	4.13024	4.05927
C11orf70	NM_001195005	NM_001195005	chromosome 11 open reading frame 70	chr11	+	101918169	101955291	1.00891	-1.47918	-1.31405	3.41357	3.94775	4.63047	3.42637	3.38295	4.23645	3.41357	3.94775	4.63047	3.42637	3.38295	4.23645
C11orf72	NR_130935	NR_130935	chromosome 11 open reading frame 72	chr11	-	67370351	67374177	1.30626	-1.02719	1.03291	3.20143	3.45456	3.28026	3.58687	3.41586	3.32698	3.20143	3.45456	3.28026	3.58687	3.41586	3.32698
C12orf29	NM_001009894	NM_001009894	chromosome 12 open reading frame 29	chr12	+	88427623	88443937	1.70457	2.24981	1.53391	6.61826	6.29649	6.88206	7.38767	7.46629	7.49927	6.61826	6.29649	6.88206	7.38767	7.46629	7.49927
C12orf45	NM_152318	NM_152318	chromosome 12 open reading frame 45	chr12	+	105380088	105443515	1.30173	-2.07428	-1.06976	5.55509	6.27305	5.51959	5.93552	5.22044	5.4223	5.55509	6.27305	5.51959	5.93552	5.22044	5.4223
C12orf60	NM_175874	NM_175874	chromosome 12 open reading frame 60	chr12	+	14956506	15059520	1.26107	-1.34992	1	3.60205	3.94165	3.9367	3.9367	3.50878	3.9367	3.60205	3.94165	3.9367	3.9367	3.50878	3.9367
C12orf71	NM_001080406	NM_001080406	chromosome 12 open reading frame 71	chr12	-	27233990	27235455	-1.18987	-1.2072	1.4537	3.80923	4.09502	3.80923	3.55843	3.82336	4.34896	3.80923	4.09502	3.80923	3.55843	3.82336	4.34896
C12orf73	NM_001135570	NM_001135570	chromosome 12 open reading frame 73	chr12	-	104343980	104359486	-1.00336	-1.10265	-1.27997	5.66872	5.75488	5.44894	5.66388	5.6139	5.09283	5.66872	5.75488	5.44894	5.66388	5.6139	5.09283
C12orf74	NM_001037671	NM_001037671	chromosome 12 open reading frame 74	chr12	+	93096619	93102325	-1.93055	1.31563	-1.16463	4.87227	5.53536	4.07482	3.92326	5.93111	3.85495	4.87227	5.53536	4.07482	3.92326	5.93111	3.85495
C14orf1	NM_007176	NM_007176	chromosome 14 open reading frame 1	chr14	-	76116134	76127538	2.05139	1.45151	1.0947	8.31057	7.922	8.68721	9.34717	8.45955	8.81775	8.31057	7.922	8.68721	9.34717	8.45955	8.81775
C14orf132	NM_001252507	NM_001252507	chromosome 14 open reading frame 132	chr14	+	96505661	96560417	-1.12885	-1.49526	-1.13338	5.03978	5.2042	5.13395	4.86493	4.6238	4.95332	5.03978	5.2042	5.13395	4.86493	4.6238	4.95332
C14orf159	NM_001102366	NM_001102366	chromosome 14 open reading frame 159	chr14	+	91526677	91691703	-2.12528	-1.80105	1.08395	7.79081	7.60391	6.75507	6.70316	6.75507	6.87137	7.79081	7.60391	6.75507	6.70316	6.75507	6.87137
C14orf37	NM_001001872	NM_001001872	chromosome 14 open reading frame 37	chr14	-	58466453	58618931	1.22362	1.68955	-1.37035	3.17461	2.96332	3.36547	3.46576	3.71996	2.91093	3.17461	2.96332	3.36547	3.46576	3.71996	2.91093
C14orf39	NM_174978	NM_174978	chromosome 14 open reading frame 39	chr14	-	60863187	60982261	-1.28885	-1.07695	1.02591	3.26714	3.38514	2.90156	2.90106	3.27819	2.93847	3.26714	3.38514	2.90156	2.90106	3.27819	2.93847
C15orf40	NM_001160113	NM_001160113	chromosome 15 open reading frame 40	chr15	-	83657253	83680393	-1.37209	-1.32924	-1.03551	6.87653	6.87299	6.60617	6.42015	6.46239	6.55583	6.87653	6.87299	6.60617	6.42015	6.46239	6.55583
C15orf41	NM_001130010	NM_001130010	chromosome 15 open reading frame 41	chr15	+	36871812	37102449	1.42248	1.30413	1.14049	7.62318	7.72415	7.86269	8.13159	8.10724	8.05235	7.62318	7.72415	7.86269	8.13159	8.10724	8.05235
C15orf48	NM_032413	NM_032413	chromosome 15 open reading frame 48	chr15	+	45722727	45740999	8.14424	3.21714	19.9429	5.69118	5.17826	4.23314	8.71696	6.86404	8.55094	5.69118	5.17826	4.23314	8.71696	6.86404	8.55094
C15orf57	NM_001080791	NM_001080791	chromosome 15 open reading frame 57	chr15	-	40820882	40857256	-1.92184	-1.13959	-1.4646	5.85508	6.20232	6.30262	4.91259	6.0138	5.75211	5.85508	6.20232	6.30262	4.91259	6.0138	5.75211
C15orf65	NM_001198784	NM_001198784	chromosome 15 open reading frame 65	chr15	+	55700723	55710910	1.16164	-1.19638	1.0796	4.83482	4.8869	4.86553	5.05098	4.62822	4.97603	4.83482	4.8869	4.86553	5.05098	4.62822	4.97603
C16orf58	NM_022744	NM_022744	chromosome 16 open reading frame 58	chr16	-	31500810	31519734	-1.24885	-1.4672	-1.25821	7.1762	7.34214	7.34214	6.8556	6.78907	7.01077	7.1762	7.34214	7.34214	6.8556	6.78907	7.01077
C16orf70	NM_025187	NM_025187	chromosome 16 open reading frame 70	chr16	+	67143915	67182442	1.01763	-1.41352	1.26975	8.1075	8.29208	7.61046	8.13271	7.79279	7.955	8.1075	8.29208	7.61046	8.13271	7.79279	7.955
C16orf87	NM_001001436	NM_001001436	chromosome 16 open reading frame 87	chr16	-	46835933	46865169	1.15301	1.18409	1.72364	5.52295	5.52295	5.52295	5.72835	5.76673	6.30841	5.52295	5.52295	5.52295	5.72835	5.76673	6.30841
C16orf89	NM_001098514	NM_001098514	chromosome 16 open reading frame 89	chr16	-	5094123	5116146	-1.00045	-1.22188	-1.4876	4.24336	4.43958	4.55497	4.24271	4.15048	3.98198	4.24336	4.43958	4.55497	4.24271	4.15048	3.98198
C17orf107	NM_001145536	NM_001145536	chromosome 17 open reading frame 107	chr17	+	4802713	4806227	-1.03067	1.20514	-1.00548	4.89629	5.11694	5.15926	4.85271	5.38614	5.15138	4.89629	5.11694	5.15926	4.85271	5.38614	5.15138
C18orf25	NM_001008239	NM_001008239	chromosome 18 open reading frame 25	chr18	+	43753988	43847200	1.78372	1.20014	2.24302	7.67289	7.6777	7.55955	8.50778	7.9409	8.72499	7.67289	7.6777	7.55955	8.50778	7.9409	8.72499
C18orf42	NM_001145194	NM_001145194	chromosome 18 open reading frame 42	chr18	-	5143672	5197255	1.69711	1.30293	1.11189	4.67452	4.99838	5.10659	5.4376	5.38014	5.25961	4.67452	4.99838	5.10659	5.4376	5.38014	5.25961
C18orf54	NM_001288980	NM_001288980	chromosome 18 open reading frame 54	chr18	+	51884955	51908404	-1.85424	-1.92634	1.00518	4.79906	4.15276	4.58522	3.90823	3.2069	4.59267	4.79906	4.15276	4.58522	3.90823	3.2069	4.59267
C19orf33	NM_033520	NM_033520	chromosome 19 open reading frame 33	chr19	+	38794804	38795646	2.33621	2.36585	1.36007	7.00909	7.15751	8.08789	8.23326	8.39987	8.53157	7.00909	7.15751	8.08789	8.23326	8.39987	8.53157
C19orf38	NM_001136482	NM_001136482	chromosome 19 open reading frame 38	chr19	+	10959106	10980360	1.6146	-1.36509	1	4.24961	4.98109	4.94079	4.94079	4.53209	4.94079	4.24961	4.98109	4.94079	4.94079	4.53209	4.94079
C1orf106	NM_001142569	NM_001142569	chromosome 1 open reading frame 106	chr1	+	200860176	200884864	1.03134	1.09052	1.05825	7.24076	7.21041	6.94538	7.28528	7.33543	7.02706	7.24076	7.21041	6.94538	7.28528	7.33543	7.02706
C1orf112	NM_018186	NM_018186	chromosome 1 open reading frame 112	chr1	+	169631245	169823221	-1.41438	-1.26305	-1.06459	5.73485	5.51518	5.48121	5.23468	5.17827	5.39091	5.73485	5.51518	5.48121	5.23468	5.17827	5.39091
C1orf115	NM_024709	NM_024709	chromosome 1 open reading frame 115	chr1	+	220863187	220872499	-1.47566	-1.34262	1.24002	6.28738	6.34664	5.57581	5.72602	5.92159	5.88617	6.28738	6.34664	5.57581	5.72602	5.92159	5.88617
C1orf116	NM_001083924	NM_001083924	chromosome 1 open reading frame 116	chr1	-	207191866	207206101	2.19381	4.02489	2.44105	8.6261	7.67225	8.29151	9.75954	9.6812	9.57901	8.6261	7.67225	8.29151	9.75954	9.6812	9.57901
C1orf132	XR_920673	XR_920673	chromosome 1 open reading frame 132	chr1	-	207986905	208042495	-2.12713	-1.75647	-1.007	6.6248	6.71261	6.26823	5.53589	5.89993	6.25816	6.6248	6.71261	6.26823	5.53589	5.89993	6.25816
C1orf162	NM_001300834	NM_001300834	chromosome 1 open reading frame 162	chr1	+	112016414	112021134	-1.04874	1.05681	-1.2908	3.68073	3.57183	3.93061	3.61207	3.65155	3.56234	3.68073	3.57183	3.93061	3.61207	3.65155	3.56234
C1orf168	NM_001004303	NM_001004303	chromosome 1 open reading frame 168	chr1	-	57184132	57285369	1.27141	1.01781	1.07189	3.34478	3.29745	3.20601	3.69121	3.32292	3.30617	3.34478	3.29745	3.20601	3.69121	3.32292	3.30617
C1orf195	NM_001278501	NM_001278501	chromosome 1 open reading frame 195	chr1	-	15490840	15497813	-1.5614	-1.42236	-1.78668	4.01885	3.84979	4.24669	3.37601	3.3415	3.40941	4.01885	3.84979	4.24669	3.37601	3.3415	3.40941
C1orf21	NM_030806	NM_030806	chromosome 1 open reading frame 21	chr1	+	184356150	184598155	-1.06617	-1.06253	-1.16934	6.95958	6.83206	7.52079	6.86714	6.74456	7.2951	6.95958	6.83206	7.52079	6.86714	6.74456	7.2951
C1orf220	NR_033186	NR_033186	chromosome 1 open reading frame 220	chr1	+	178511887	178518024	-1.07649	-1.34577	1.38681	4.45481	4.80014	4.43323	4.34848	4.37171	4.905	4.45481	4.80014	4.43323	4.34848	4.37171	4.905
C1orf27	NM_001164245	NM_001164245	chromosome 1 open reading frame 27	chr1	+	186344890	186390507	-1.08727	1.01661	1.11404	6.8676	6.9745	6.94619	6.74689	6.99826	7.10199	6.8676	6.9745	6.94619	6.74689	6.99826	7.10199
C1orf52	NM_198077	NM_198077	chromosome 1 open reading frame 52	chr1	-	85715636	85725355	-1.27318	-1.33368	-1.05967	6.43488	6.4324	6.22657	6.08644	6.01699	6.14296	6.43488	6.4324	6.22657	6.08644	6.01699	6.14296
C1orf87	NM_152377	NM_152377	chromosome 1 open reading frame 87	chr1	-	60452941	60539442	1.41396	-1.14116	-1.00688	2.58995	3.08969	3.01859	3.08969	2.89919	3.0087	2.58995	3.08969	3.01859	3.08969	2.89919	3.0087
C1QA	NM_015991	NM_015991	complement component 1, q subcomponent, A chain	chr1	+	22962999	22966175	1.53667	1.21616	1.12947	3.31909	3.44169	3.75194	3.9389	3.72402	3.92759	3.31909	3.44169	3.75194	3.9389	3.72402	3.92759
C1QB	NM_000491	NM_000491	complement component 1, q subcomponent, B chain	chr1	+	22979255	22988031	-1.0667	1.07219	-1.10904	4.4156	4.6676	4.68456	4.32245	4.76816	4.53525	4.4156	4.6676	4.68456	4.32245	4.76816	4.53525
C1QC	NM_001114101	NM_001114101	complement component 1, q subcomponent, C chain	chr1	+	22970118	22974603	1.26909	1.23399	1.41113	4.79725	4.82478	4.61784	5.14105	5.12811	5.11469	4.79725	4.82478	4.61784	5.14105	5.12811	5.11469
C1QL1	NM_006688	NM_006688	complement component 1, q subcomponent-like 1	chr17	-	43037061	43045644	1.59138	1.28534	-1.13836	4.15477	3.99826	4.703	4.82505	4.36041	4.51604	4.15477	3.99826	4.703	4.82505	4.36041	4.51604
C1QTNF1	NM_030968	NM_030968	C1q and tumor necrosis factor related protein 1	chr17	+	77020251	77045870	1.40937	1.62044	1.1429	5.15185	5.17083	5.49478	5.6469	5.86722	5.68748	5.15185	5.17083	5.49478	5.6469	5.86722	5.68748
C1QTNF2	NM_031908	NM_031908	C1q and tumor necrosis factor related protein 2	chr5	-	159774758	159797648	1.24105	-1.49789	1.16062	3.98997	4.30153	4.08663	4.30153	3.7186	4.30153	3.98997	4.30153	4.08663	4.30153	3.7186	4.30153
C1QTNF9B-AS1	ENST00000626707	ENST00000626707	C1QTNF9B antisense RNA 1	chr13	-	24895264	24895566	-1.32798	1.14899	-1.46491	4.60465	4.85486	5.05522	4.19542	5.05522	4.50441	4.60465	4.85486	5.05522	4.19542	5.05522	4.50441
C1R	NM_001733	NM_001733	complement component 1, r subcomponent	chr12	-	7187513	7245203	-2.17892	-1.01095	-2.03898	6.24507	5.31417	6.15344	5.12146	5.29846	5.12559	6.24507	5.31417	6.15344	5.12146	5.29846	5.12559
C1S	NM_001734	NM_001734	complement component 1, s subcomponent	chr12	+	7096351	7178336	-1.60384	-1.0142	1.05742	5.0198	4.65558	4.27255	4.33827	4.63524	4.3531	5.0198	4.65558	4.27255	4.33827	4.63524	4.3531
C20orf194	NM_001009984	NM_001009984	chromosome 20 open reading frame 194	chr20	-	3229948	3388309	-1.09115	-1.21999	1.34998	8.01093	8.21409	7.28522	7.88508	7.92722	7.71816	8.01093	8.21409	7.28522	7.88508	7.92722	7.71816
C20orf96	NM_080571	NM_080571	chromosome 20 open reading frame 96	chr20	-	251504	271419	-3.20743	-2.13652	-1.07136	5.64938	5.81937	4.70088	3.96796	4.72411	4.60144	5.64938	5.81937	4.70088	3.96796	4.72411	4.60144
C21orf58	NM_001286462	NM_001286462	chromosome 21 open reading frame 58	chr21	-	47720095	47743789	1.68294	1.18626	-1.53676	4.49648	4.615	4.76848	5.24746	4.86142	4.14859	4.49648	4.615	4.76848	5.24746	4.86142	4.14859
C21orf62-AS1	NR_024622	NR_024622	C21orf62 antisense RNA 1	chr21	+	34144411	34266043	-1.52981	-1.04834	-1.21089	3.87154	3.93964	3.87154	3.25819	3.87154	3.59547	3.87154	3.93964	3.87154	3.25819	3.87154	3.59547
C21orf91	NM_001100420	NM_001100420	chromosome 21 open reading frame 91	chr21	-	19161284	19191703	-1.32698	1.1195	-1.57164	7.64117	7.67806	8.18472	7.23302	7.84092	7.53245	7.64117	7.67806	8.18472	7.23302	7.84092	7.53245
C2CD2	AK129520	AK129520	C2 calcium-dependent domain containing 2	chr21	-	43313829	43315499	-1.62291	-1.4245	1.39653	6.23842	6.33828	5.56212	5.53984	5.82782	6.04397	6.23842	6.33828	5.56212	5.53984	5.82782	6.04397
C2CD4B	NM_001007595	NM_001007595	C2 calcium-dependent domain containing 4B	chr15	-	62455734	62457482	-1.07089	2.26624	-1.2556	3.73223	3.95275	4.22518	3.63342	5.13305	3.8968	3.73223	3.95275	4.22518	3.63342	5.13305	3.8968
C2orf40	NM_032411	NM_032411	chromosome 2 open reading frame 40	chr2	+	106679702	106694615	1.21922	1.2725	-1.22531	3.45079	3.5238	3.64727	3.73675	3.87146	3.35412	3.45079	3.5238	3.64727	3.73675	3.87146	3.35412
C2orf50	NM_182500	NM_182500	chromosome 2 open reading frame 50	chr2	+	11273179	11286916	1.11775	-1.12856	-1.12961	4.87038	5.03098	4.87316	5.03098	4.8565	4.69734	4.87038	5.03098	4.87316	5.03098	4.8565	4.69734
C2orf54	NM_001085437	NM_001085437	chromosome 2 open reading frame 54	chr2	-	241825465	241836306	1.68803	1.91037	1.64556	5.99168	5.93535	5.80398	6.74702	6.8692	6.52256	5.99168	5.93535	5.80398	6.74702	6.8692	6.52256
C2orf74	NM_001143959	NM_001143959	chromosome 2 open reading frame 74	chr2	+	61372243	61391964	-1.38202	-1.61383	-1.05457	5.19224	4.50173	4.23162	4.72546	3.81124	4.15497	5.19224	4.50173	4.23162	4.72546	3.81124	4.15497
C2orf78	NM_001080474	NM_001080474	chromosome 2 open reading frame 78	chr2	+	74011316	74044274	1.05422	1.41542	1.08364	3.2588	3.28591	3.66707	3.33498	3.78714	3.78295	3.2588	3.28591	3.66707	3.33498	3.78714	3.78295
C2orf80	NM_001099334	NM_001099334	chromosome 2 open reading frame 80	chr2	-	209030067	209054797	-1.17814	1.04037	1.01773	3.41988	3.36278	3.39452	3.18337	3.41988	3.41988	3.41988	3.36278	3.39452	3.18337	3.41988	3.41988
C2orf81	ENST00000518401	ENST00000518401	chromosome 2 open reading frame 81	chr2	-	74641303	74648718	-1.18763	-1.19348	1.0703	9.98407	9.84554	9.55094	9.73599	9.59037	9.64895	9.98407	9.84554	9.55094	9.73599	9.59037	9.64895
C2orf88	NM_001042519	NM_001042519	chromosome 2 open reading frame 88	chr2	+	190744335	191068210	1.19629	1.07829	1.02475	4.1043	4.03313	4.30813	4.36287	4.14188	4.3434	4.1043	4.03313	4.30813	4.36287	4.14188	4.3434
C3	NM_000064	NM_000064	complement component 3	chr19	-	6677846	6730573	-5.27233	1.70027	1.97182	8.967	8.67884	5.38374	6.56856	9.4446	6.36327	8.967	8.67884	5.38374	6.56856	9.4446	6.36327
C3AR1	NM_004054	NM_004054	complement component 3a receptor 1	chr12	-	8210898	8219067	1.10809	1.27764	-1.24969	3.80489	3.59948	3.95296	3.95296	3.95296	3.63139	3.80489	3.59948	3.95296	3.95296	3.95296	3.63139
C3orf17	NM_015412	NM_015412	chromosome 3 open reading frame 17	chr3	-	112721287	112738708	-1.14667	-1.10062	-1.36431	6.54198	6.7497	6.7578	6.34453	6.61138	6.30963	6.54198	6.7497	6.7578	6.34453	6.61138	6.30963
C3orf52	NM_001171747	NM_001171747	chromosome 3 open reading frame 52	chr3	+	111805182	111849851	1.05857	-1.35448	1.38839	5.80278	6.40906	5.48972	5.8849	5.97132	5.96313	5.80278	6.40906	5.48972	5.8849	5.97132	5.96313
C3orf62	NM_198562	NM_198562	chromosome 3 open reading frame 62	chr3	-	49306030	49315342	1.0461	-1.33644	1.06589	4.61343	4.45541	4.63001	4.67845	4.03702	4.72207	4.61343	4.45541	4.63001	4.67845	4.03702	4.72207
C3orf67	NM_198463	NM_198463	chromosome 3 open reading frame 67	chr3	-	58703092	59035810	1.22885	1.25476	1.08606	4.3396	4.3095	5.64292	4.63691	4.63691	5.76203	4.3396	4.3095	5.64292	4.63691	4.63691	5.76203
C3orf70	NM_001025266	NM_001025266	chromosome 3 open reading frame 70	chr3	-	184795838	184870802	1.58507	-1.03569	-1.2364	3.53298	4.08182	4.55865	4.19753	4.03123	4.25251	3.53298	4.08182	4.55865	4.19753	4.03123	4.25251
C3P1	NR_027300	NR_027300	complement component 3 precursor pseudogene	chr19	+	10152032	10184814	1.50649	1.6051	1.14511	3.73322	3.64175	4.17297	4.32441	4.32441	4.36846	3.73322	3.64175	4.17297	4.32441	4.32441	4.36846
C4A	NM_001252204	NM_001252204	complement component 4A (Rodgers blood group)	chr6	+	31949801	31970458	1.01121	-1.04424	-1.20334	4.96627	5.11079	5.20081	4.98235	5.04833	4.93376	4.96627	5.11079	5.20081	4.98235	5.04833	4.93376
C4B	NM_001002029	NM_001002029	complement component 4B (Chido blood group)	chr6	+	31982539	32003195	1.11032	-1.13302	-1.22575	4.91797	5.20324	5.22326	5.06895	5.02307	4.92959	4.91797	5.20324	5.22326	5.06895	5.02307	4.92959
C4orf19	NM_001104629	NM_001104629	chromosome 4 open reading frame 19	chr4	+	37455552	37625117	1.21208	1	1.47119	3.65392	4.77176	3.43718	3.9314	4.77176	3.99416	3.65392	4.77176	3.43718	3.9314	4.77176	3.99416
C4orf32	NM_152400	NM_152400	chromosome 4 open reading frame 32	chr4	+	113066553	113110237	-1.34899	-1.21542	1.16794	6.67553	6.36568	5.92614	6.24365	6.08423	6.15011	6.67553	6.36568	5.92614	6.24365	6.08423	6.15011
C4orf33	NM_001099783	NM_001099783	chromosome 4 open reading frame 33	chr4	+	130014472	130034487	-1.78701	1.22457	-1.21556	6.16322	5.42905	5.74796	5.32567	5.72132	5.46634	6.16322	5.42905	5.74796	5.32567	5.72132	5.46634
C4orf50	XM_011513603	XM_011513603	chromosome 4 open reading frame 50	chr4	-	5958839	5991545	1.55867	1.18112	2.02327	3.59376	4.12614	3.48641	4.23408	4.36629	4.5031	3.59376	4.12614	3.48641	4.23408	4.36629	4.5031
C5AR1	NM_001736	NM_001736	complement component 5a receptor 1	chr19	+	47813104	47825327	1.3267	-1.29272	-1.15682	4.22427	4.82364	4.65934	4.63211	4.45323	4.44917	4.22427	4.82364	4.65934	4.63211	4.45323	4.44917
C5orf17	NR_131245	NR_131245	chromosome 5 open reading frame 17	chr5	+	23951457	24178372	1.17471	-1.13547	-1.12739	4.97062	5.63837	6.26925	5.20292	5.45508	6.09626	4.97062	5.63837	6.26925	5.20292	5.45508	6.09626
C5orf38	NM_001294337	NM_001294337	chromosome 5 open reading frame 38	chr5	+	2752245	2755511	1.28286	1.10701	-1.19832	5.48028	5.75439	5.94775	5.83964	5.90106	5.68674	5.48028	5.75439	5.94775	5.83964	5.90106	5.68674
C5orf46	NM_206966	NM_206966	chromosome 5 open reading frame 46	chr5	-	147260289	147286101	1.31421	2.35505	1.92154	4.5196	3.63905	3.9422	4.9138	4.87481	4.88446	4.5196	3.63905	3.9422	4.9138	4.87481	4.88446
C5orf46	XM_005268446	XM_005268446	chromosome 5 open reading frame 46	chr5	-	147265649	147266441	1.09344	2.90605	2.65757	1.85385	1.73803	2.02396	1.98272	3.27709	3.43407	1.85385	1.73803	2.02396	1.98272	3.27709	3.43407
C5orf51	NM_175921	NM_175921	chromosome 5 open reading frame 51	chr5	+	41904290	41921738	-1.16339	-1.0947	1.29989	7.48067	7.45495	7.24104	7.26234	7.32441	7.61943	7.48067	7.45495	7.24104	7.26234	7.32441	7.61943
C5orf56	NR_045116	NR_045116	chromosome 5 open reading frame 56	chr5	+	131746328	131811736	-2.11568	-1.40807	-1.21819	6.52918	6.23786	5.94596	5.44806	5.74414	5.66122	6.52918	6.23786	5.94596	5.44806	5.74414	5.66122
C5orf60	AK093042	AK093042	chromosome 5 open reading frame 60	chr5	+	179078298	179079445	1.06335	1.74325	1.02793	3.9413	3.62357	4.26239	4.02992	4.42535	4.30213	3.9413	3.62357	4.26239	4.02992	4.42535	4.30213
C5orf66-AS1	NR_105049	NR_105049	C5orf66 antisense RNA 1	chr5	-	134374528	134375737	-1.02258	-1.41091	1.02349	7.8547	8.05511	7.58319	7.82249	7.55848	7.61668	7.8547	8.05511	7.58319	7.82249	7.55848	7.61668
C6	NM_000065	NM_000065	complement component 6	chr5	-	41142336	41261540	-1.15618	1.2731	-1.05745	3.93767	3.50664	3.96688	3.72831	3.85499	3.88629	3.93767	3.50664	3.96688	3.72831	3.85499	3.88629
C6orf132	NM_001164446	NM_001164446	chromosome 6 open reading frame 132	chr6	-	42068856	42110715	2.18907	1.74888	2.5574	7.25312	7.21319	7.24249	8.38344	8.01962	8.59717	7.25312	7.21319	7.24249	8.38344	8.01962	8.59717
C6orf223	NM_001171992	NM_001171992	chromosome 6 open reading frame 223	chr6	+	43968317	43973695	1.10762	-1.34901	-1.20922	4.79183	5.03584	4.85054	4.93929	4.60394	4.57646	4.79183	5.03584	4.85054	4.93929	4.60394	4.57646
C6orf48	NM_001040437	NM_001040437	chromosome 6 open reading frame 48	chr6	+	31802385	31807541	-1.15691	-1.30458	1.22099	7.53691	7.71021	7.36401	7.32663	7.32663	7.65206	7.53691	7.71021	7.36401	7.32663	7.32663	7.65206
C6orf58	NM_001010905	NM_001010905	chromosome 6 open reading frame 58	chr6	+	127840600	127912962	1.07054	1.04473	-1.17486	2.65588	2.92471	3.15835	2.75422	2.98784	2.92586	2.65588	2.92471	3.15835	2.75422	2.98784	2.92586
C6orf62	XM_005249433	XM_005249433	chromosome 6 open reading frame 62	chr6	-	24709664	24711387	-1.69239	-1.60343	-1.19841	6.96558	6.45861	6.50042	6.20652	5.77745	6.2393	6.96558	6.45861	6.50042	6.20652	5.77745	6.2393
C7	NM_000587	NM_000587	complement component 7	chr5	+	40909354	40983041	-1.03256	-1.34471	1.40929	4.09486	4.08619	3.7469	4.04864	3.65889	4.24187	4.09486	4.08619	3.7469	4.04864	3.65889	4.24187
C7orf65	NM_001123065	NM_001123065	chromosome 7 open reading frame 65	chr7	+	47694842	47701246	1.09126	1.09895	-1.59197	6.21452	6.01552	6.36475	6.34051	6.15164	5.69394	6.21452	6.01552	6.36475	6.34051	6.15164	5.69394
C7orf73	NM_001130929	NM_001130929	chromosome 7 open reading frame 73	chr7	+	135347221	135378166	-1.11305	-1.32276	1.06115	6.53959	6.57531	6.62682	6.38507	6.17176	6.71245	6.53959	6.57531	6.62682	6.38507	6.17176	6.71245
C8A	NM_000562	NM_000562	complement component 8, alpha polypeptide	chr1	+	57320443	57383894	1.06977	1.36186	1	3.59376	3.69106	3.69106	3.69106	4.13664	3.69106	3.59376	3.69106	3.69106	3.69106	4.13664	3.69106
C8orf4	NM_020130	NM_020130	chromosome 8 open reading frame 4	chr8	+	40010987	40012827	-1.17059	1.38705	-1.27297	3.09868	3.03382	3.47329	2.87144	3.50584	3.12509	3.09868	3.03382	3.47329	2.87144	3.50584	3.12509
C8orf88	NM_001190972	NM_001190972	chromosome 8 open reading frame 88	chr8	-	91968167	91997485	1.31851	-1.08791	1.07993	2.081	2.31468	2.42781	2.47991	2.19312	2.53875	2.081	2.31468	2.42781	2.47991	2.19312	2.53875
C9orf152	NM_001012993	NM_001012993	chromosome 9 open reading frame 152	chr9	-	112952328	112970469	-1.16335	-1.00326	1.05667	4.66233	5.28423	4.5833	4.44404	5.27953	4.66283	4.66233	5.28423	4.5833	4.44404	5.27953	4.66283
C9orf16	NM_024112	NM_024112	chromosome 9 open reading frame 16	chr9	+	130922539	130926207	-1.40505	-1.06688	1.20674	6.15286	6.13337	5.13996	5.66224	6.03997	5.41108	6.15286	6.13337	5.13996	5.66224	6.03997	5.41108
C9orf3	BX648970	BX648970	chromosome 9 open reading frame 3	chr9	+	97586554	97587055	-1.42081	1.35964	-1.24833	4.76592	4.44232	4.357	4.25921	4.88555	4.037	4.76592	4.44232	4.357	4.25921	4.88555	4.037
C9orf3	NM_001193329	NM_001193329	chromosome 9 open reading frame 3	chr9	+	97488951	97849773	-1.51497	-1.66109	1	7.85754	8.03774	7.09794	7.25825	7.30561	7.09794	7.85754	8.03774	7.09794	7.25825	7.30561	7.09794
C9orf3	XM_011519130	XM_011519130	chromosome 9 open reading frame 3	chr9	+	97634382	97637638	-1.09095	-1.06493	1.10829	5.97428	6.25506	5.56073	5.84869	6.1643	5.70907	5.97428	6.25506	5.56073	5.84869	6.1643	5.70907
C9orf84	NM_001080551	NM_001080551	chromosome 9 open reading frame 84	chr9	-	114448453	114557288	-1.85125	-2.14212	1.51386	3.90755	4.16473	2.85898	3.01905	3.06569	3.45721	3.90755	4.16473	2.85898	3.01905	3.06569	3.45721
C9orf85	NM_182505	NM_182505	chromosome 9 open reading frame 85	chr9	+	74526423	74600970	-1.41138	-1.35575	1.22965	6.18773	6.31005	5.87096	5.69062	5.87096	6.16921	6.18773	6.31005	5.87096	5.69062	5.87096	6.16921
CA10	NM_001082533	NM_001082533	carbonic anhydrase X	chr17	-	49707674	50237377	1.34152	1.22309	-1.16976	3.48867	3.84877	4.10004	3.91254	4.1393	3.87383	3.48867	3.84877	4.10004	3.91254	4.1393	3.87383
CA12	NM_001218	NM_001218	carbonic anhydrase XII	chr15	-	63613577	63674360	-1.00491	1.09034	1.05998	9.19115	8.45451	9.79786	9.18408	8.57929	9.8819	9.19115	8.45451	9.79786	9.18408	8.57929	9.8819
CA13	NM_198584	NM_198584	carbonic anhydrase XIII	chr8	+	86132738	86196302	-1.0871	1.85489	-1.23678	6.13006	6.02928	6.40614	6.00958	6.92061	6.09955	6.13006	6.02928	6.40614	6.00958	6.92061	6.09955
CA2	NM_000067	NM_000067	carbonic anhydrase II	chr8	+	86376081	86393721	1.56609	1.55561	1.15998	4.82188	4.64498	5.85873	5.46905	5.28246	6.07283	4.82188	4.64498	5.85873	5.46905	5.28246	6.07283
CA5B	ENST00000498004	ENST00000498004	carbonic anhydrase VB, mitochondrial	chrX	+	15739620	15739715	-1.50457	-1.16101	1.32067	6.46603	6.66702	6.03583	5.87668	6.45164	6.4371	6.46603	6.66702	6.03583	5.87668	6.45164	6.4371
CA5BP1	ENST00000380331	ENST00000380331	carbonic anhydrase VB pseudogene 1	chrX	+	15713405	15716421	-1.27872	-1.24548	1.00077	6.64159	6.86413	6.29657	6.28689	6.54743	6.29768	6.64159	6.86413	6.29657	6.28689	6.54743	6.29768
CA6	NM_001215	NM_001215	carbonic anhydrase VI	chr1	+	9005922	9035151	1.46596	-1.03998	1.26408	3.91154	4.17089	4.15996	4.46339	4.11434	4.49805	3.91154	4.17089	4.15996	4.46339	4.11434	4.49805
CA8	NM_004056	NM_004056	carbonic anhydrase VIII	chr8	-	61099906	61193971	1.02249	1.09474	-1.4478	4.36796	4.42653	4.56818	4.40005	4.55712	4.03432	4.36796	4.42653	4.56818	4.40005	4.55712	4.03432
CA9	NM_001216	NM_001216	carbonic anhydrase IX	chr9	+	35673853	35681156	-1.76801	1.12119	-1.20556	5.54982	4.78473	6.87286	4.72769	4.94976	6.60316	5.54982	4.78473	6.87286	4.72769	4.94976	6.60316
CAB39	NM_001130849	NM_001130849	calcium binding protein 39	chr2	+	231577557	231685790	1.28971	1.44868	1.77664	7.49382	7.40365	7.41345	7.86087	7.93839	8.2426	7.49382	7.40365	7.41345	7.86087	7.93839	8.2426
CABLES1	NM_001100619	NM_001100619	Cdk5 and Abl enzyme substrate 1	chr18	+	20714528	20840434	-1.04265	1.05705	-1.42651	6.78402	6.3339	7.13895	6.72377	6.41395	6.62646	6.78402	6.3339	7.13895	6.72377	6.41395	6.62646
CABP5	NM_019855	NM_019855	calcium binding protein 5	chr19	-	48532640	48547311	1.29464	1.34713	-1.7065	5.48528	5.59409	5.72436	5.85783	6.02398	4.95332	5.48528	5.59409	5.72436	5.85783	6.02398	4.95332
CABYR	NM_001308231	NM_001308231	calcium binding tyrosine-(Y)-phosphorylation regulated	chr18	+	21718942	21741564	-1.73042	-1.51931	-1.3887	6.19219	6.20753	5.93759	5.40107	5.60411	5.46385	6.19219	6.20753	5.93759	5.40107	5.60411	5.46385
CACHD1	NM_001293274	NM_001293274	cache domain containing 1	chr1	+	64936428	65158741	-2.49363	-1.51327	-2.1256	7.33063	7.97844	6.79465	6.01238	7.38077	5.70678	7.33063	7.97844	6.79465	6.01238	7.38077	5.70678
CACNA1A	NM_000068	NM_000068	calcium channel, voltage-dependent, P/Q type, alpha 1A subunit	chr19	-	13317256	13617274	1.08336	1.21744	-1.14337	3.46253	3.61083	3.89135	3.57804	3.89468	3.69806	3.46253	3.61083	3.89135	3.57804	3.89468	3.69806
CACNA1C	NM_000719	NM_000719	calcium channel, voltage-dependent, L type, alpha 1C subunit	chr12	+	2079952	2807115	-1.11834	1.39299	-1.06085	3.92272	3.4833	3.72462	3.76136	3.96148	3.6394	3.92272	3.4833	3.72462	3.76136	3.96148	3.6394
CACNA1C-IT2	NR_046768	NR_046768	CACNA1C intronic transcript 2	chr12	+	2157518	2158629	1.13031	2.51662	-1.2687	3.04891	2.71483	3.50666	3.22563	4.04632	3.16331	3.04891	2.71483	3.50666	3.22563	4.04632	3.16331
CACNA1D	NM_000720	NM_000720	calcium channel, voltage-dependent, L type, alpha 1D subunit	chr3	+	53528683	53846492	1.00931	-1.19446	-1.04983	4.25524	4.33933	3.94803	4.26861	4.08297	3.87787	4.25524	4.33933	3.94803	4.26861	4.08297	3.87787
CACNA2D1	NM_000722	NM_000722	calcium channel, voltage-dependent, alpha 2/delta subunit 1	chr7	-	81575760	82073114	1.21015	-1.03068	1.46355	3.05585	3.24461	2.78156	3.33103	3.20102	3.33103	3.05585	3.24461	2.78156	3.33103	3.20102	3.33103
CACNB2	NM_000724	NM_000724	calcium channel, voltage-dependent, beta 2 subunit	chr10	+	18429606	18830798	-1.04762	1.0185	1.40847	3.6447	3.51341	3.41451	3.57758	3.53985	3.90864	3.6447	3.51341	3.41451	3.57758	3.53985	3.90864
CACNB4	NM_000726	NM_000726	calcium channel, voltage-dependent, beta 4 subunit	chr2	-	152689285	152955593	-2.63675	-1.98741	-1.98764	6.41846	6.08335	7.22545	5.0197	5.09246	6.23439	6.41846	6.08335	7.22545	5.0197	5.09246	6.23439
CACNG4	NM_014405	NM_014405	calcium channel, voltage-dependent, gamma subunit 4	chr17	+	64960980	65029518	3.36673	1.12234	3.70458	4.20497	4.18336	4.2566	5.95632	4.34987	6.14591	4.20497	4.18336	4.2566	5.95632	4.34987	6.14591
CAD	NM_001306079	NM_001306079	carbamoyl-phosphate synthetase 2, aspartate transcarbamylase, and dihydroorotase	chr2	+	27440258	27466660	1.49719	-1.0757	1	5.77017	5.75863	5.64826	6.35243	5.65335	5.64826	5.77017	5.75863	5.64826	6.35243	5.65335	5.64826
CADM1	NM_001098517	NM_001098517	cell adhesion molecule 1	chr11	-	115039938	115375675	-1.10737	-1.07809	1.28632	3.96595	3.78978	4.59007	3.81881	3.6813	4.95332	3.96595	3.78978	4.59007	3.81881	3.6813	4.95332
CADM3	NM_001127173	NM_001127173	cell adhesion molecule 3	chr1	+	159141377	159173103	1.1874	1.13556	-1.39886	4.42296	4.29053	4.70531	4.67077	4.47394	4.22106	4.42296	4.29053	4.70531	4.67077	4.47394	4.22106
CADM4	NM_145296	NM_145296	cell adhesion molecule 4	chr19	-	44126522	44143991	-1.21003	-1.52684	1.23068	7.88246	8.1934	7.60742	7.60742	7.58285	7.90688	7.88246	8.1934	7.60742	7.60742	7.58285	7.90688
CADPS2	NM_001009571	NM_001009571	Ca++-dependent secretion activator 2	chr7	-	121958478	122526813	-1.16075	-1.18796	-2.41751	5.57416	5.77626	5.77626	5.3591	5.52777	4.50274	5.57416	5.77626	5.77626	5.3591	5.52777	4.50274
CALB2	NM_001740	NM_001740	calbindin 2	chr16	+	71392616	71424341	3.1939	6.32436	3.36328	5.13978	4.29246	5.79074	6.8151	6.95338	7.54061	5.13978	4.29246	5.79074	6.8151	6.95338	7.54061
CALCB	NM_000728	NM_000728	calcitonin-related polypeptide beta	chr11	+	14926543	15103888	1.43099	1.02471	-1.41951	4.38355	4.03126	4.77176	4.90056	4.06647	4.26637	4.38355	4.03126	4.77176	4.90056	4.06647	4.26637
CALCOCO1	NM_001143682	NM_001143682	calcium binding and coiled-coil domain 1	chr12	-	54104902	54121529	-1.74285	-1.1685	1.11399	7.69514	7.6539	7.34881	6.89369	7.42924	7.50454	7.69514	7.6539	7.34881	6.89369	7.42924	7.50454
CALHM2	NM_015916	NM_015916	calcium homeostasis modulator 2	chr10	-	105206543	105212660	1	1.32571	-1.13005	5.99661	5.58985	5.9861	5.99661	5.99661	5.80971	5.99661	5.58985	5.9861	5.99661	5.99661	5.80971
CALM2	NM_001305624	NM_001305624	calmodulin 2 (phosphorylase kinase, delta)	chr2	-	47387221	47403740	-1.19759	-1.06858	-1.19473	6.52188	6.53713	6.62817	6.26175	6.44143	6.37148	6.52188	6.53713	6.62817	6.26175	6.44143	6.37148
CALML3	NM_005185	NM_005185	calmodulin-like 3	chr10	+	5566924	5568225	1.31001	1.31358	1.03842	9.03993	9.24846	8.91128	9.42951	9.64196	8.96567	9.03993	9.24846	8.91128	9.42951	9.64196	8.96567
CALML3-AS1	NR_120496	NR_120496	CALML3 antisense RNA 1	chr10	-	5556207	5568209	1.37957	1.30576	1.49765	6.12644	5.92126	5.92126	6.59066	6.30615	6.50396	6.12644	5.92126	5.92126	6.59066	6.30615	6.50396
CALML5	NM_017422	NM_017422	calmodulin-like 5	chr10	-	5540658	5541533	1.79472	1.49503	-1.10905	4.861	4.81902	5.66338	5.70476	5.39919	5.51406	4.861	4.81902	5.66338	5.70476	5.39919	5.51406
CAMK1D	NM_020397	NM_020397	calcium/calmodulin-dependent protein kinase ID	chr10	+	12391481	12877545	-1.60572	-1.43717	1.59525	8.69651	8.62642	6.82049	8.01329	8.10319	7.49427	8.69651	8.62642	6.82049	8.01329	8.10319	7.49427
CAMK2D	NM_001221	NM_001221	calcium/calmodulin-dependent protein kinase II delta	chr4	-	114372188	114683083	-1.12601	1.01161	-1.50462	6.17536	5.98551	7.11957	6.00414	6.00216	6.53017	6.17536	5.98551	7.11957	6.00414	6.00216	6.53017
CAMK2N1	NM_018584	NM_018584	calcium/calmodulin-dependent protein kinase II inhibitor 1	chr1	-	20808884	20812728	2.30314	1.6638	1.51071	5.30302	5.41584	5.65057	6.50662	6.15032	6.2458	5.30302	5.41584	5.65057	6.50662	6.15032	6.2458
CAMK4	NM_001744	NM_001744	calcium/calmodulin-dependent protein kinase IV	chr5	+	110559351	110830584	1.21187	1.33469	-1.31079	3.84939	3.71013	3.97922	4.12663	4.12663	3.58878	3.84939	3.71013	3.97922	4.12663	4.12663	3.58878
CAMKK1	NM_032294	NM_032294	calcium/calmodulin-dependent protein kinase kinase 1, alpha	chr17	-	3763609	3796338	1.86136	1.94693	1.55053	4.29356	4.18113	4.55309	5.18992	5.14233	5.18585	4.29356	4.18113	4.55309	5.18992	5.14233	5.18585
CAMKK2	NM_001270485	NM_001270485	calcium/calmodulin-dependent protein kinase kinase 2, beta	chr12	-	121675133	121736111	-1.29839	-1.50081	-1.06905	7.23755	7.25072	6.85538	6.86083	6.66498	6.75905	7.23755	7.25072	6.85538	6.86083	6.66498	6.75905
CAMSAP1	NM_015447	NM_015447	calmodulin regulated spectrin-associated protein 1	chr9	-	138700333	138799074	-1.31437	-1.3183	-1.03098	7.34782	7.15769	6.99061	6.95345	6.75901	6.9466	7.34782	7.15769	6.99061	6.95345	6.75901	6.9466
CAMSAP2	NM_001297707	NM_001297707	calmodulin regulated spectrin-associated protein family, member 2	chr1	+	200708686	200829832	1.29623	1.09984	1.37848	8.04903	8.01902	8.20438	8.42335	8.15631	8.66746	8.04903	8.01902	8.20438	8.42335	8.15631	8.66746
CAMSAP3	NM_001080429	NM_001080429	calmodulin regulated spectrin-associated protein family, member 3	chr19	+	7660788	7683196	1.11798	1.08424	1.75236	6.13234	6.17655	5.48394	6.29324	6.29324	6.29324	6.13234	6.17655	5.48394	6.29324	6.29324	6.29324
CAMTA1-IT1	XR_931849	XR_931849	CAMTA1 intronic transcript 1	chr1	+	7429003	7430331	1.56377	-1.16471	-1.10084	2.51495	2.80864	2.90902	3.15998	2.58867	2.77042	2.51495	2.80864	2.90902	3.15998	2.58867	2.77042
CANT1	NM_001159772	NM_001159772	calcium activated nucleotidase 1	chr17	-	76987798	77005899	1.21503	1.25802	1.01028	7.11498	6.93542	7.24962	7.39597	7.26658	7.26438	7.11498	6.93542	7.24962	7.39597	7.26658	7.26438
CANX	NM_001024649	NM_001024649	calnexin	chr5	+	179105629	179158642	-1.11009	1.33422	-1.22847	9.19549	8.71332	9.34981	9.04481	9.12932	9.05295	9.19549	8.71332	9.34981	9.04481	9.12932	9.05295
CAP1	NM_001105530	NM_001105530	CAP, adenylate cyclase-associated protein 1 (yeast)	chr1	+	40505905	40538321	1.9295	1.99211	1.43776	8.93249	8.87881	9.39856	9.88072	9.87311	9.92238	8.93249	8.87881	9.39856	9.88072	9.87311	9.92238
CAPG	NM_001256139	NM_001256139	capping protein (actin filament), gelsolin-like	chr2	-	85621346	85645555	1.29033	1.18698	1.26491	5.69287	5.66657	5.8953	6.06061	5.91386	6.23433	5.69287	5.66657	5.8953	6.06061	5.91386	6.23433
CAPN1	NM_001198868	NM_001198868	calpain 1, (mu/I) large subunit	chr11	+	64948037	64979477	-1.13504	1.04926	1.11151	7.43259	7.21015	6.82913	7.24985	7.27952	6.98165	7.43259	7.21015	6.82913	7.24985	7.27952	6.98165
CAPN10	ENST00000426297	ENST00000426297	calpain 10	chr2	+	241546624	241546937	-1.26418	-1.76952	-1.06197	6.22844	6.20038	5.52654	5.89024	5.37702	5.4398	6.22844	6.20038	5.52654	5.89024	5.37702	5.4398
CAPN14	NM_001145122	NM_001145122	calpain 14	chr2	-	31395922	31456724	3.01536	1.42574	2.81491	3.44975	3.40881	3.38233	5.04208	3.92052	4.87542	3.44975	3.40881	3.38233	5.04208	3.92052	4.87542
CAPN3	NM_000070	NM_000070	calpain 3	chr15	+	42651698	42704515	-2.13231	-1.15691	-1.94484	5.55224	5.10805	4.93707	4.45982	4.89777	3.97742	5.55224	5.10805	4.93707	4.45982	4.89777	3.97742
CAPN5	NM_004055	NM_004055	calpain 5	chr11	+	76777979	76837201	1.67963	2.26308	1.56727	6.57717	6.92155	6.43768	7.32531	8.09984	7.08593	6.57717	6.92155	6.43768	7.32531	8.09984	7.08593
CAPN6	NM_014289	NM_014289	calpain 6	chrX	-	110488327	110513774	-2.5029	1.45466	-3.98989	6.50459	4.56402	9.98659	5.18099	5.1047	7.99024	6.50459	4.56402	9.98659	5.18099	5.1047	7.99024
CAPNS1	NM_001003962	NM_001003962	calpain, small subunit 1	chr19	+	36630918	36641255	-1.01571	1.24969	-1.01707	10.0678	9.98465	10.3067	10.0453	10.3062	10.2823	10.0678	9.98465	10.3067	10.0453	10.3062	10.2823
CAPNS2	NM_032330	NM_032330	calpain, small subunit 2	chr16	+	55600584	55601599	2.41464	2.06697	1.93701	5.93807	5.95198	5.97904	7.20988	6.9995	6.93287	5.93807	5.95198	5.97904	7.20988	6.9995	6.93287
CAPRIN2	NM_001002259	NM_001002259	caprin family member 2	chr12	-	30862486	30907885	-1.20234	-1.45395	1.434	5.99725	6.18651	6.29272	5.73141	5.64653	6.81276	5.99725	6.18651	6.29272	5.73141	5.64653	6.81276
CAPZA1	NM_006135	NM_006135	capping protein (actin filament) muscle Z-line, alpha 1	chr1	+	113161795	113214241	1.06235	1.311	1.16986	6.36205	6.24243	6.5879	6.44931	6.6331	6.81424	6.36205	6.24243	6.5879	6.44931	6.6331	6.81424
CAPZB	NM_001206540	NM_001206540	capping protein (actin filament) muscle Z-line, beta	chr1	-	19665267	19812066	1.3902	-1.0794	1.01406	6.37331	6.50412	6.29741	6.8486	6.39389	6.31756	6.37331	6.50412	6.29741	6.8486	6.39389	6.31756
CARD17	NM_001007232	NM_001007232	caspase recruitment domain family, member 17	chr11	-	104963196	104972158	-1.43726	1.03293	-1.31607	4.9298	3.84671	5.63333	4.40648	3.89345	5.23709	4.9298	3.84671	5.63333	4.40648	3.89345	5.23709
CARD8-AS1	NR_040599	NR_040599	CARD8 antisense RNA 1	chr19	+	48758932	48761456	-1.24324	1.81376	-1.19272	3.86342	4.32347	4.47776	3.54931	5.18245	4.22351	3.86342	4.32347	4.47776	3.54931	5.18245	4.22351
CARF	NM_001104586	NM_001104586	calcium responsive transcription factor	chr2	+	203776937	203851060	-1.62806	-1.71374	-1.36669	7.61045	7.81633	7.48987	6.9073	7.03918	7.03918	7.61045	7.81633	7.48987	6.9073	7.03918	7.03918
CARHSP1	NM_001042476	NM_001042476	calcium regulated heat stable protein 1	chr16	-	8946799	8962863	1.82123	1.31274	1.77466	6.28427	6.28066	6.50838	7.14918	6.67324	7.33592	6.28427	6.28066	6.50838	7.14918	6.67324	7.33592
CARM1	NM_199141	NM_199141	coactivator-associated arginine methyltransferase 1	chr19	+	10982253	11033448	1.39574	-1.05779	1.18527	8.00934	7.95116	7.87011	8.49037	7.87011	8.11533	8.00934	7.95116	7.87011	8.49037	7.87011	8.11533
CASC15	NR_015410	NR_015410	cancer susceptibility candidate 15 (non-protein coding)	chr6	+	21666675	22194631	-1.19265	-1.11167	1.03246	5.58771	6.39035	4.69155	5.33354	6.23762	4.73763	5.58771	6.39035	4.69155	5.33354	6.23762	4.73763
CASC19	NR_120364	NR_120364	cancer susceptibility candidate 19 (non-protein coding)	chr8	-	128128656	128215467	1.01176	1.44364	2.88902	5.5337	4.42569	4.8688	5.55057	4.9554	6.39938	5.5337	4.42569	4.8688	5.55057	4.9554	6.39938
CASC4	NM_138423	NM_138423	cancer susceptibility candidate 4	chr15	+	44580909	44707959	-1.4838	1.07825	-1.0271	7.72174	7.54226	7.39287	7.15244	7.65095	7.35429	7.72174	7.54226	7.39287	7.15244	7.65095	7.35429
CASC5	NM_144508	NM_144508	cancer susceptibility candidate 5	chr15	+	40886218	40956540	-1.35952	-1.52752	1.01629	6.14316	5.65474	5.6437	5.70006	5.04355	5.66701	6.14316	5.65474	5.6437	5.70006	5.04355	5.66701
CASD1	NM_022900	NM_022900	CAS1 domain containing 1	chr7	+	94138531	94186331	-1.50723	-1.06904	-1.42245	6.93615	6.94802	6.6532	6.34425	6.8517	6.14482	6.93615	6.94802	6.6532	6.34425	6.8517	6.14482
CASK	NM_001126054	NM_001126054	calcium/calmodulin-dependent serine protein kinase (MAGUK family)	chrX	-	41374187	41782716	-2.0348	-1.58075	-1.49997	8.65101	8.55666	8.30919	7.62612	7.89605	7.72426	8.65101	8.55666	8.30919	7.62612	7.89605	7.72426
CASP1	NM_001223	NM_001223	caspase 1	chr11	-	104895996	104972158	1.17375	1	1.05195	5.5843	5.5843	6.39262	5.81542	5.5843	6.46569	5.5843	5.5843	6.39262	5.81542	5.5843	6.46569
CASP10	NM_001206524	NM_001206524	caspase 10	chr2	+	202047604	202094129	-1.8662	-1.78869	1.13392	6.59531	6.97972	5.73489	5.69521	6.14082	5.91621	6.59531	6.97972	5.73489	5.69521	6.14082	5.91621
CASP14	NM_012114	NM_012114	caspase 14	chr19	+	15160291	15169104	-2.20811	-1.94189	2.26384	6.20527	5.27799	8.05094	5.06246	4.32053	9.22971	6.20527	5.27799	8.05094	5.06246	4.32053	9.22971
CASP2	NM_001224	NM_001224	caspase 2	chr7	+	142985308	143004789	-1.22689	-1.40023	-1.08784	8.62022	8.68273	8.30401	8.32521	8.19707	8.18255	8.62022	8.68273	8.30401	8.32521	8.19707	8.18255
CASP3	NM_004346	NM_004346	caspase 3	chr4	-	185548850	185570663	1.24323	1.43691	1.18642	6.9266	6.55364	6.6722	7.24069	7.07661	6.91882	6.9266	6.55364	6.6722	7.24069	7.07661	6.91882
CASP7	NM_001227	NM_001227	caspase 7	chr10	+	115438935	115491049	-1.60177	1.0256	-1.40727	5.79916	5.70896	5.74543	5.11949	5.74543	5.25253	5.79916	5.70896	5.74543	5.11949	5.74543	5.25253
CASP8	NM_001080124	NM_001080124	caspase 8, apoptosis-related cysteine peptidase	chr2	+	202098166	202152434	-1.46445	-1.57315	1.09199	5.82131	5.99895	5.80398	5.27095	5.34529	5.93094	5.82131	5.99895	5.80398	5.27095	5.34529	5.93094
CASQ2	NM_001232	NM_001232	calsequestrin 2 (cardiac muscle)	chr1	-	116242624	116311435	-1.08841	-1.29141	-1.02569	4.07128	3.9601	4.2288	3.94906	3.59115	4.19221	4.07128	3.9601	4.2288	3.94906	3.59115	4.19221
CAST	NM_001042440	NM_001042440	calpastatin	chr5	+	95865525	96115299	1.43018	2.03815	1.05973	8.24187	7.93979	8.8434	8.75807	8.96705	8.9271	8.24187	7.93979	8.8434	8.75807	8.96705	8.9271
CAT	NM_001752	NM_001752	catalase	chr11	+	34460472	34493609	-1.43747	-1.52107	-1.11032	7.09381	7.31189	7.46287	6.57028	6.7068	7.31189	7.09381	7.31189	7.46287	6.57028	6.7068	7.31189
CATSPERB	NM_024764	NM_024764	catsper channel auxiliary subunit beta	chr14	-	92047040	92247051	-1.16684	1.99881	-1.36152	3.84778	4.41385	4.48886	3.62517	5.41299	4.04364	3.84778	4.41385	4.48886	3.62517	5.41299	4.04364
CAV1	NM_001172895	NM_001172895	caveolin 1	chr7	+	116164839	116201239	1.22837	2.36713	-1.34451	6.28829	5.40952	6.71612	6.58504	6.65266	6.28904	6.28829	5.40952	6.71612	6.58504	6.65266	6.28904
CAV2	NM_001206747	NM_001206747	caveolin 2	chr7	+	115927434	116148595	1.20395	1.5563	1.02102	4.59879	4.34604	4.73029	4.86657	4.98416	4.7603	4.59879	4.34604	4.73029	4.86657	4.98416	4.7603
CBFA2T2	NM_001032999	NM_001032999	core-binding factor, runt domain, alpha subunit 2; translocated to, 2	chr20	+	32077881	32237842	-2.09746	-1.69268	-1.02615	8.27871	8.15589	7.58765	7.21007	7.39658	7.55041	8.27871	8.15589	7.58765	7.21007	7.39658	7.55041
CBL	NM_005188	NM_005188	Cbl proto-oncogene, E3 ubiquitin protein ligase	chr11	+	119076752	119178859	1.03009	-1.18945	1.45552	7.22549	7.18212	6.93182	7.26826	6.93182	7.47335	7.22549	7.18212	6.93182	7.26826	6.93182	7.47335
CBLB	NM_170662	NM_170662	Cbl proto-oncogene B, E3 ubiquitin protein ligase	chr3	-	105374305	105588396	-1.55331	-2.22758	-1.12665	9.32421	9.66323	8.98112	8.68886	8.50775	8.80908	9.32421	9.66323	8.98112	8.68886	8.50775	8.80908
CBLC	NM_001130852	NM_001130852	Cbl proto-oncogene C, E3 ubiquitin protein ligase	chr19	+	45281126	45303903	1.21212	1.02972	1.26968	5.76574	5.8985	5.84549	6.04327	5.94075	6.18995	5.76574	5.8985	5.84549	6.04327	5.94075	6.18995
CBLN2	NM_182511	NM_182511	cerebellin 2 precursor	chr18	-	70203915	70211774	1.03697	-1.20817	-1.34418	4.84673	4.81117	4.78497	4.89911	4.53835	4.35824	4.84673	4.81117	4.78497	4.89911	4.53835	4.35824
CBR3-AS1	NR_038892	NR_038892	CBR3 antisense RNA 1	chr21	-	37504065	37528606	-1.35188	-1.10918	1.08705	6.11161	6.35067	6.19261	5.67664	6.20117	6.31303	6.11161	6.35067	6.19261	5.67664	6.20117	6.31303
CBWD2	NM_172003	NM_172003	COBW domain containing 2	chr2	+	114195268	114253781	-1.52183	-1.72189	1.04852	9.07202	9.12602	8.40081	8.46621	8.34203	8.46917	9.07202	9.12602	8.40081	8.46621	8.34203	8.46917
CBWD3	NM_001291821	NM_001291821	COBW domain containing 3	chr9	+	70849767	70914932	-1.44497	-1.36732	1.11561	8.22419	8.35379	7.63336	7.69315	7.90244	7.79119	8.22419	8.35379	7.63336	7.69315	7.90244	7.79119
CBWD5	NM_001024916	NM_001024916	COBW domain containing 5	chr9	-	70432004	70497240	-1.42692	-1.4779	1.03114	7.98971	8.17911	7.43746	7.47681	7.61556	7.4817	7.98971	8.17911	7.43746	7.47681	7.61556	7.4817
CBWD5	XM_011543858	XM_011543858	COBW domain containing 5	chr9	+	42668608	42714962	-1.47886	-1.34416	1.08228	8.0562	8.22561	7.54698	7.49171	7.7989	7.66106	8.0562	8.22561	7.54698	7.49171	7.7989	7.66106
CBWD6	NM_001085457	NM_001085457	COBW domain containing 6	chr9	-	69204538	69272478	-1.43314	-1.73767	1.03983	6.10021	6.44619	5.59269	5.58103	5.64904	5.64904	6.10021	6.44619	5.59269	5.58103	5.64904	5.64904
CBX1	NM_001127228	NM_001127228	chromobox homolog 1	chr17	-	46147414	46178883	-1.21814	-1.15491	-1.18588	6.82354	6.79497	6.70479	6.53886	6.58719	6.45883	6.82354	6.79497	6.70479	6.53886	6.58719	6.45883
CBX3	NM_007276	NM_007276	chromobox homolog 3	chr7	+	26240782	26253227	-1.31282	-1.30719	-1.21483	7.61487	7.42078	7.59573	7.2222	7.03431	7.31497	7.61487	7.42078	7.59573	7.2222	7.03431	7.31497
CBX5	NM_001127321	NM_001127321	chromobox homolog 5	chr12	-	54624724	54673955	-1.25988	-1.70695	-1.02838	7.99151	8.08585	7.37795	7.65822	7.31443	7.33758	7.99151	8.08585	7.37795	7.65822	7.31443	7.33758
CCAR1	NM_001282959	NM_001282959	cell division cycle and apoptosis regulator 1	chr10	+	70480769	70552134	-1.37533	-1.4147	-1.11203	8.86206	8.90278	8.50109	8.40228	8.40228	8.3479	8.86206	8.90278	8.50109	8.40228	8.40228	8.3479
CCAR2	NM_021174	NM_021174	cell cycle and apoptosis regulator 2	chr8	+	22462145	22479027	-1.52135	-1.26667	-1.04601	6.87091	6.74803	6.2624	6.26556	6.40699	6.19751	6.87091	6.74803	6.2624	6.26556	6.40699	6.19751
CCAT1	NR_108049	NR_108049	colon cancer associated transcript 1 (non-protein coding)	chr8	-	128181152	128241550	1.54001	1.14996	1.54764	4.45257	4.02216	4.67768	5.07551	4.22374	5.30775	4.45257	4.02216	4.67768	5.07551	4.22374	5.30775
CCDC105	NM_173482	NM_173482	coiled-coil domain containing 105	chr19	+	15121539	15134083	1.63146	1.44131	1	3.86796	4.19542	4.57412	4.57412	4.7228	4.57412	3.86796	4.19542	4.57412	4.57412	4.7228	4.57412
CCDC110	NM_001145411	NM_001145411	coiled-coil domain containing 110	chr4	-	186366336	186392913	1.30825	1.09241	1.16532	2.8769	2.78385	3.38951	3.26454	2.91137	3.61023	2.8769	2.78385	3.38951	3.26454	2.91137	3.61023
CCDC112	NM_001040440	NM_001040440	coiled-coil domain containing 112	chr5	-	114602619	114632528	1.09041	1.52328	1.53669	3.48015	3.11962	3.13202	3.60502	3.7268	3.75185	3.48015	3.11962	3.13202	3.60502	3.7268	3.75185
CCDC120	NM_001163321	NM_001163321	coiled-coil domain containing 120	chrX	+	48916514	48927510	1.2727	1.33829	1.15671	7.10621	7.00851	7.11424	7.4541	7.4289	7.32427	7.10621	7.00851	7.11424	7.4541	7.4289	7.32427
CCDC129	NM_001257967	NM_001257967	coiled-coil domain containing 129	chr7	+	31553704	31698334	1.48004	-1.04654	-1.29871	3.33706	3.64095	3.63723	3.9027	3.57532	3.26015	3.33706	3.64095	3.63723	3.9027	3.57532	3.26015
CCDC13	ENST00000482100	ENST00000482100	coiled-coil domain containing 13	chr3	-	42759460	42761017	-1.19876	1.25079	-1.32089	4.68197	4.11658	4.3247	4.42043	4.43942	3.92319	4.68197	4.11658	4.3247	4.42043	4.43942	3.92319
CCDC138	NM_001303105	NM_001303105	coiled-coil domain containing 138	chr2	+	109403213	109493034	-1.42	-1.82974	-1.2019	5.34075	5.32067	5.2862	4.83486	4.44903	5.02088	5.34075	5.32067	5.2862	4.83486	4.44903	5.02088
CCDC142	NM_032779	NM_032779	coiled-coil domain containing 142	chr2	-	74699959	74710535	-1.29941	-2.11656	1.06172	6.06848	6.36726	5.69062	5.69062	5.28554	5.77703	6.06848	6.36726	5.69062	5.69062	5.28554	5.77703
CCDC146	NM_020879	NM_020879	coiled-coil domain containing 146	chr7	+	76751751	76958850	-1.50411	-1.35899	1	7.15132	6.8516	6.40906	6.56241	6.40906	6.40906	7.15132	6.8516	6.40906	6.56241	6.40906	6.40906
CCDC148	NM_001301684	NM_001301684	coiled-coil domain containing 148	chr2	-	159027593	159313265	-3.30049	-2.64676	-1.56872	4.71187	4.87656	3.82213	2.98919	3.47233	3.17254	4.71187	4.87656	3.82213	2.98919	3.47233	3.17254
CCDC149	NM_001130726	NM_001130726	coiled-coil domain containing 149	chr4	-	24807739	24981826	-1.76236	-1.0379	-1.41092	6.23957	6.29324	6.06472	5.42206	6.23957	5.56808	6.23957	6.29324	6.06472	5.42206	6.23957	5.56808
CCDC160	NM_001101357	NM_001101357	coiled-coil domain containing 160	chrX	+	133371077	133380237	-1.50521	-1.05851	-1.41932	5.27418	5.43776	5.51346	4.68422	5.35572	5.00826	5.27418	5.43776	5.51346	4.68422	5.35572	5.00826
CCDC162P	ENST00000615766	ENST00000615766	coiled-coil domain containing 162, pseudogene	chr6	+	109487040	109608597	-1.3805	-1.08862	1.07192	4.12581	4.09335	3.93728	3.66062	3.97085	4.03748	4.12581	4.09335	3.93728	3.66062	3.97085	4.03748
CCDC162P	NR_028595	NR_028595	coiled-coil domain containing 162, pseudogene	chr6	+	109615506	109629423	-1.01133	-1.41169	-1.51757	4.38774	4.50647	4.48971	4.37148	4.00905	3.88795	4.38774	4.50647	4.48971	4.37148	4.00905	3.88795
CCDC18	NM_001306076	NM_001306076	coiled-coil domain containing 18	chr1	+	93645476	93744287	-1.47432	-1.06209	-1.07867	5.73619	5.16803	5.59588	5.17614	5.08113	5.48662	5.73619	5.16803	5.59588	5.17614	5.08113	5.48662
CCDC190	NM_178550	NM_178550	coiled-coil domain containing 190	chr1	-	162794248	162838605	-18.3584	-9.33196	-1.3599	8.2679	9.37256	5.49447	4.06953	6.15038	5.05097	8.2679	9.37256	5.49447	4.06953	6.15038	5.05097
CCDC191	NM_020817	NM_020817	coiled-coil domain containing 191	chr3	-	113682984	113775460	-1.41991	1.21687	-1.29057	5.54008	5.53328	5.90624	5.03428	5.81645	5.53823	5.54008	5.53328	5.90624	5.03428	5.81645	5.53823
CCDC28A	NM_015439	NM_015439	coiled-coil domain containing 28A	chr6	+	139094657	139114456	-1.20321	-1.05882	-1.17683	5.91346	6.1565	6.18087	5.64657	6.07404	5.94596	5.91346	6.1565	6.18087	5.64657	6.07404	5.94596
CCDC3	NM_001282658	NM_001282658	coiled-coil domain containing 3	chr10	-	12938625	13141652	1.42094	2.04375	1.15898	5.62431	5.1208	5.67147	6.13116	6.15202	5.88433	5.62431	5.1208	5.67147	6.13116	6.15202	5.88433
CCDC30	ENST00000462063	ENST00000462063	coiled-coil domain containing 30	chr1	+	42934331	42934389	-2.02465	1.24154	-1.13086	4.64791	3.91131	3.72091	3.63024	4.22344	3.54349	4.64791	3.91131	3.72091	3.63024	4.22344	3.54349
CCDC30	ENST00000492422	ENST00000492422	coiled-coil domain containing 30	chr1	+	42929593	42929888	-2.01745	-1.81048	1.47053	4.13541	4.31213	3.60466	3.12288	3.45576	4.161	4.13541	4.31213	3.60466	3.12288	3.45576	4.161
CCDC30	ENST00000492422	ENST00000492422	coiled-coil domain containing 30	chr1	+	42938793	42939231	1.09138	-1.54939	1	3.82681	4.45851	3.82681	3.95296	3.82681	3.82681	3.82681	4.45851	3.82681	3.95296	3.82681	3.82681
CCDC42	NM_001158261	NM_001158261	coiled-coil domain containing 42	chr17	-	8633246	8648154	1.23402	1.59701	-1.04727	3.85181	3.19241	3.96189	4.15518	3.86778	3.89525	3.85181	3.19241	3.96189	4.15518	3.86778	3.89525
CCDC57	NM_001316321	NM_001316321	coiled-coil domain containing 57	chr17	-	80059346	80170689	-1.4195	-1.66834	-1.16214	6.34899	6.67015	5.94692	5.84361	5.93174	5.73013	6.34899	6.67015	5.94692	5.84361	5.93174	5.73013
CCDC58	NM_001017928	NM_001017928	coiled-coil domain containing 58	chr3	-	122078436	122102078	-1.32005	-1.07144	-1.11544	5.92764	5.41568	5.68174	5.52705	5.31613	5.52413	5.92764	5.41568	5.68174	5.52705	5.31613	5.52413
CCDC64	NM_207311	NM_207311	coiled-coil domain containing 64	chr12	+	120427648	120532299	-1.58446	-1.18569	1.46369	6.10657	5.93945	4.44104	5.44258	5.69372	4.99065	6.10657	5.93945	4.44104	5.44258	5.69372	4.99065
CCDC68	NM_001143829	NM_001143829	coiled-coil domain containing 68	chr18	-	52568740	52626739	1.1222	1.46556	1.12516	2.99571	2.75339	2.99354	3.16204	3.30484	3.16367	2.99571	2.75339	2.99354	3.16204	3.30484	3.16367
CCDC69	NM_015621	NM_015621	coiled-coil domain containing 69	chr5	-	150560613	150603706	1.96981	3.18687	3.23225	5.13959	4.601	4.80086	6.11765	6.27314	6.4934	5.13959	4.601	4.80086	6.11765	6.27314	6.4934
CCDC71	NM_022903	NM_022903	coiled-coil domain containing 71	chr3	-	49199968	49203785	1.08817	-1.19991	-1.20864	6.3248	6.44751	6.39926	6.44671	6.18458	6.12588	6.3248	6.44751	6.39926	6.44671	6.18458	6.12588
CCDC71L	NM_175884	NM_175884	coiled-coil domain containing 71-like	chr7	-	106297211	106301634	-1.05136	1.48331	-1.04048	5.76841	5.36067	5.58939	5.69615	5.92949	5.53214	5.76841	5.36067	5.58939	5.69615	5.92949	5.53214
CCDC80	NM_199511	NM_199511	coiled-coil domain containing 80	chr3	-	112323407	112368458	-2.97807	-1.93249	-1.04986	6.73455	7.41586	5.22117	5.16017	6.4654	5.15097	6.73455	7.41586	5.22117	5.16017	6.4654	5.15097
CCDC85B	NM_006848	NM_006848	coiled-coil domain containing 85B	chr11	+	65657875	65659106	1.18781	1.37312	1.14127	5.42137	5.2557	5.54748	5.66968	5.71316	5.73812	5.42137	5.2557	5.54748	5.66968	5.71316	5.73812
CCDC88C	NM_001080414	NM_001080414	coiled-coil domain containing 88C	chr14	-	91737667	91884188	-1.39031	-1.55157	1.03203	7.15655	7.20422	6.50989	6.68114	6.57049	6.55537	7.15655	7.20422	6.50989	6.68114	6.57049	6.55537
CCDC93	NM_019044	NM_019044	coiled-coil domain containing 93	chr2	-	118673054	118771739	-1.18769	-1.42138	1.19267	7.77612	8.09544	7.3239	7.52796	7.58815	7.57809	7.77612	8.09544	7.3239	7.52796	7.58815	7.57809
CCDC97	NM_052848	NM_052848	coiled-coil domain containing 97	chr19	+	41816094	41830788	-1.13006	-1.11798	1.01462	8.29582	8.50691	7.85646	8.11942	8.34602	7.8774	8.29582	8.50691	7.85646	8.11942	8.34602	7.8774
CCHCR1	NM_001105563	NM_001105563	coiled-coil alpha-helical rod protein 1	chr6	-	31110216	31126015	-1.27928	-1.00019	2.08464	5.3216	5.41882	4.58971	4.96627	5.41854	5.64951	5.3216	5.41882	4.58971	4.96627	5.41854	5.64951
CCKAR	NM_000730	NM_000730	cholecystokinin A receptor	chr4	-	26483018	26492084	1.41345	1.16349	-1.09841	3.92616	3.97321	3.9757	4.42538	4.19167	3.84028	3.92616	3.97321	3.9757	4.42538	4.19167	3.84028
CCL19	NM_006274	NM_006274	chemokine (C-C motif) ligand 19	chr9	-	34689564	34691274	1.39786	1.38641	1.22337	4.80146	4.81333	4.88979	5.28468	5.28468	5.18065	4.80146	4.81333	4.88979	5.28468	5.28468	5.18065
CCL2	NM_002982	NM_002982	chemokine (C-C motif) ligand 2	chr17	+	32582296	32584222	6.46347	1.92151	-1.05309	3.56672	3.06417	3.47521	6.25903	4.00641	3.40058	3.56672	3.06417	3.47521	6.25903	4.00641	3.40058
CCL20	NM_001130046	NM_001130046	chemokine (C-C motif) ligand 20	chr2	+	228678558	228682280	-5.43719	-2.00555	1.41861	8.56272	9.2163	4.59545	6.11986	8.2123	5.09993	8.56272	9.2163	4.59545	6.11986	8.2123	5.09993
CCL21	NM_002989	NM_002989	chemokine (C-C motif) ligand 21	chr9	-	34709002	34710147	1.55815	1.56848	-1.82778	4.96221	4.85546	5.63851	5.60204	5.50483	4.76842	4.96221	4.85546	5.63851	5.60204	5.50483	4.76842
CCL22	NM_002990	NM_002990	chemokine (C-C motif) ligand 22	chr16	+	57392684	57400102	1.657	1.38667	2.30807	5.27717	5.27717	4.76693	6.00574	5.74879	5.97362	5.27717	5.27717	4.76693	6.00574	5.74879	5.97362
CCL28	NM_001301873	NM_001301873	chemokine (C-C motif) ligand 28	chr5	-	43376747	43412493	-1.76426	1.06494	-1.23808	5.99175	6.65791	5.54429	5.17269	6.74868	5.23618	5.99175	6.65791	5.54429	5.17269	6.74868	5.23618
CCL28	XR_427660	XR_427660	chemokine (C-C motif) ligand 28	chr5	-	43357143	43363282	1.29824	1.0135	-1.08674	3.53592	3.96959	3.62075	3.91248	3.98894	3.50074	3.53592	3.96959	3.62075	3.91248	3.98894	3.50074
CCL3	NM_002983	NM_002983	chemokine (C-C motif) ligand 3	chr17	-	34415602	34417515	1.02479	1.27304	-1.03345	4.876	4.6054	4.98669	4.91133	4.95368	4.93922	4.876	4.6054	4.98669	4.91133	4.95368	4.93922
CCL3L1	NR_111964	NR_111964	chemokine (C-C motif) ligand 3-like 1	chr17	-	34623842	34625731	-1.00117	-1.01509	-1.12656	5.16805	4.99011	5.12279	5.16637	4.9685	4.95086	5.16805	4.99011	5.12279	5.16637	4.9685	4.95086
CCL4L1	OTTHUMT00000487452	OTTHUMT00000487452	chemokine (C-C motif) ligand 4-like 1	chr17	+	34639793	34641846	-1.04554	1.06862	-1.12037	3.96595	3.30547	4.28791	3.9017	3.40122	4.12393	3.96595	3.30547	4.28791	3.9017	3.40122	4.12393
CCL4L2	NM_001291468	NM_001291468	chemokine (C-C motif) ligand 4-like 2	chr17	+	34538310	34540275	-1.30512	-1.25911	1.17875	4.56931	4.58053	4.27993	4.18513	4.24812	4.51719	4.56931	4.58053	4.27993	4.18513	4.24812	4.51719
CCL5	NM_001278736	NM_001278736	chemokine (C-C motif) ligand 5	chr17	-	34198495	34207797	-1.09913	-1.26969	-1.33469	5.65201	5.47953	5.58713	5.51565	5.13505	5.17063	5.65201	5.47953	5.58713	5.51565	5.13505	5.17063
CCL7	NM_006273	NM_006273	chemokine (C-C motif) ligand 7	chr17	+	32597240	32599666	2.35275	-1.00875	-1.53016	2.33093	2.11985	2.85428	3.56528	2.10728	2.2406	2.33093	2.11985	2.85428	3.56528	2.10728	2.2406
CCL8	NM_005623	NM_005623	chemokine (C-C motif) ligand 8	chr17	+	32646055	32648421	1.66871	2.56033	1	2.66483	1.92458	2.93482	3.40356	3.28091	2.93482	2.66483	1.92458	2.93482	3.40356	3.28091	2.93482
CCM2	NM_001029835	NM_001029835	cerebral cavernous malformation 2	chr7	+	45039074	45116069	-1.18602	-1.79303	-1.16543	5.42411	6.08705	5.8947	5.17798	5.24465	5.67384	5.42411	6.08705	5.8947	5.17798	5.24465	5.67384
CCNA1	NM_001111045	NM_001111045	cyclin A1	chr13	+	37005967	37017019	1.42271	2.2174	1.20836	3.89135	3.60628	4.14894	4.39999	4.75515	4.42199	3.89135	3.60628	4.14894	4.39999	4.75515	4.42199
CCNA2	NM_001237	NM_001237	cyclin A2	chr4	-	122737488	122745088	1.01985	-1.51444	1.39742	7.18059	6.7382	6.22515	7.20895	6.13942	6.70792	7.18059	6.7382	6.22515	7.20895	6.13942	6.70792
CCNB1	NM_031966	NM_031966	cyclin B1	chr5	+	68462837	68474072	1.30222	-1.00009	-1.04219	5.49478	5.37243	5.98475	5.87575	5.3723	5.92513	5.49478	5.37243	5.98475	5.87575	5.3723	5.92513
CCNB2	NM_004701	NM_004701	cyclin B2	chr15	+	59397277	59417244	-1.21638	-1.4709	-1.21634	5.56336	5.06679	5.50304	5.28077	4.51009	5.22049	5.56336	5.06679	5.50304	5.28077	4.51009	5.22049
CCND1	NM_053056	NM_053056	cyclin D1	chr11	+	69455855	69469242	1.3562	1.525	-1.11031	8.89172	8.58217	8.47058	9.33129	9.19098	8.31962	8.89172	8.58217	8.47058	9.33129	9.19098	8.31962
CCND2	NM_001759	NM_001759	cyclin D2	chr12	+	4382902	4414522	1.24811	1.89654	-1.03725	7.95735	7.9482	8.23976	8.2771	8.87157	8.18699	7.95735	7.9482	8.23976	8.2771	8.87157	8.18699
CCND2-AS1	NR_125790	NR_125790	CCND2 antisense RNA 1	chr12	-	4357931	4385350	1.1838	1.59198	-1.12011	6.16635	6.20723	6.54265	6.40977	6.87805	6.37901	6.16635	6.20723	6.54265	6.40977	6.87805	6.37901
CCNE1	NM_001238	NM_001238	cyclin E1	chr19	+	30302901	30315216	1.71498	1.2789	1.64888	5.29782	5.23261	5.3205	6.07601	5.58751	6.04199	5.29782	5.23261	5.3205	6.07601	5.58751	6.04199
CCNE2	NM_057749	NM_057749	cyclin E2	chr8	-	95891998	95908906	1.53072	1.02129	1.21025	4.67018	4.4335	4.38429	5.28439	4.46389	4.65959	4.67018	4.4335	4.38429	5.28439	4.46389	4.65959
CCNF	NM_001761	NM_001761	cyclin F	chr16	+	2479395	2508859	-1.21467	-1.29949	-1.03175	6.7362	6.26556	6.06628	6.45564	5.88762	6.02119	6.7362	6.26556	6.06628	6.45564	5.88762	6.02119
CCNG2	NM_004354	NM_004354	cyclin G2	chr4	+	78078304	78354542	1	1.14891	1.24127	6.11969	6.14444	6.40326	6.11969	6.3447	6.71508	6.11969	6.14444	6.40326	6.11969	6.3447	6.71508
CCNJ	NM_001134375	NM_001134375	cyclin J	chr10	+	97803151	97820627	-1.30089	-1.03241	1.14425	6.33477	6.45546	5.67205	5.95527	6.40944	5.86645	6.33477	6.45546	5.67205	5.95527	6.40944	5.86645
CCNL1	NM_001308185	NM_001308185	cyclin L1	chr3	-	156864297	156878549	-1.49249	-1.02368	-1.34293	7.17177	6.81778	7.24011	6.59405	6.78402	6.81473	7.17177	6.81778	7.24011	6.59405	6.78402	6.81473
CCNL2	NM_001039577	NM_001039577	cyclin L2	chr1	-	1321091	1334718	-1.34316	-1.25515	1.02608	6.98189	6.88705	6.67539	6.55626	6.55919	6.71253	6.98189	6.88705	6.67539	6.55626	6.55919	6.71253
CCNT1	NM_001240	NM_001240	cyclin T1	chr12	-	49082241	49110781	-1.34113	-1.42598	1.0337	7.46809	7.47657	7.01564	7.04464	6.96462	7.06346	7.46809	7.47657	7.01564	7.04464	6.96462	7.06346
CCNYL1	NM_001142300	NM_001142300	cyclin Y like 1	chr2	+	208576264	208626563	2.03008	4.72237	1.34195	3.89004	3.17353	4.32023	4.91158	5.41304	4.74456	3.89004	3.17353	4.32023	4.91158	5.41304	4.74456
CCP110	NM_001199022	NM_001199022	centriolar coiled coil protein 110kDa	chr16	+	19535179	19564730	-1.96398	-1.23035	-1.81009	6.43473	6.11298	6.92438	5.46095	5.81391	6.06832	6.43473	6.11298	6.92438	5.46095	5.81391	6.06832
CCR1	NM_001295	NM_001295	chemokine (C-C motif) receptor 1	chr3	-	46243200	46249887	1.07747	-1.0303	-1.18357	3.08969	2.68857	3.44048	3.19734	2.6455	3.19734	3.08969	2.68857	3.44048	3.19734	2.6455	3.19734
CCR2	NM_001123041	NM_001123041	chemokine (C-C motif) receptor 2	chr3	+	46395225	46402419	1.41922	-1.08672	-1.10249	3.4179	3.91237	4.04632	3.923	3.79239	3.90556	3.4179	3.91237	4.04632	3.923	3.79239	3.90556
CCR5	NM_000579	NM_000579	chemokine (C-C motif) receptor 5 (gene/pseudogene)	chr3	+	46411633	46417697	-1.09944	1.01665	1.00629	2.15736	2.19212	2.2069	2.02059	2.21594	2.21594	2.15736	2.19212	2.2069	2.02059	2.21594	2.21594
CCSER1	NM_001145065	NM_001145065	coiled-coil serine rich protein 1	chr4	+	91048684	92523370	1.15916	-1.01651	1.16956	3.59259	3.64434	3.358	3.80567	3.62071	3.58396	3.59259	3.64434	3.358	3.80567	3.62071	3.58396
CCT2	NM_001198842	NM_001198842	chaperonin containing TCP1, subunit 2 (beta)	chr12	+	69979114	69995357	1.01743	1.15609	-1.07955	7.76117	7.56289	7.79618	7.7861	7.77214	7.68575	7.76117	7.56289	7.79618	7.7861	7.77214	7.68575
CCT6A	NM_001009186	NM_001009186	chaperonin containing TCP1, subunit 6A (zeta 1)	chr7	+	56119323	56131682	-1.40542	1.02225	-1.08285	7.08463	6.36185	6.84816	6.59363	6.3936	6.73332	7.08463	6.36185	6.84816	6.59363	6.3936	6.73332
CCT6P3	NR_033416	NR_033416	chaperonin containing TCP1, subunit 6 (zeta) pseudogene 3	chr7	+	64498732	64535091	-1.25482	-1.01796	-1.52028	5.53713	5.55138	5.96363	5.20965	5.5257	5.35929	5.53713	5.55138	5.96363	5.20965	5.5257	5.35929
CCZ1	NM_015622	NM_015622	CCZ1 homolog, vacuolar protein trafficking and biogenesis associated	chr7	+	5938341	5965605	-1.08512	-1.20885	1.15026	5.78847	5.25521	5.31139	5.67062	4.98157	5.51335	5.78847	5.25521	5.31139	5.67062	4.98157	5.51335
CD109	NM_001159587	NM_001159587	CD109 molecule	chr6	+	74405508	74538041	-1.38088	1.33007	-1.28094	9.06364	8.59805	9.24516	8.59805	9.00955	8.88796	9.06364	8.59805	9.24516	8.59805	9.00955	8.88796
CD14	NM_000591	NM_000591	CD14 molecule	chr5	-	140011313	140013286	-1.27919	1.70189	-1.13967	4.88273	4.28482	4.42167	4.5275	5.05196	4.23305	4.88273	4.28482	4.42167	4.5275	5.05196	4.23305
CD163	NM_004244	NM_004244	CD163 molecule	chr12	-	7623409	7656489	1.28095	1.13773	1.15045	2.82969	3.04487	3.05929	3.1869	3.23103	3.26149	2.82969	3.04487	3.05929	3.1869	3.23103	3.26149
CD163L1	ENST00000543276	ENST00000543276	CD163 molecule-like 1	chr12	-	7603600	7603651	1.10712	-1.13778	1.61091	2.24322	2.39003	2.34061	2.39003	2.20381	3.02849	2.24322	2.39003	2.34061	2.39003	2.20381	3.02849
CD164	NM_001142401	NM_001142401	CD164 molecule, sialomucin	chr6	-	109687717	109703762	-1.21824	1.18038	-1.13708	8.13064	7.81579	8.12632	7.84584	8.05504	7.94099	8.13064	7.81579	8.12632	7.84584	8.05504	7.94099
CD177	NM_020406	NM_020406	CD177 molecule	chr19	+	43857825	43867480	1.09548	2.15139	-1.5645	6.25387	6.01231	6.89957	6.38543	7.11758	6.25387	6.25387	6.01231	6.89957	6.38543	7.11758	6.25387
CD180	NM_005582	NM_005582	CD180 molecule	chr5	-	66478103	66492627	-1.27403	-1.03605	1.54811	3.36838	3.31882	2.81181	3.01898	3.26772	3.44232	3.36838	3.31882	2.81181	3.01898	3.26772	3.44232
CD2	NM_001767	NM_001767	CD2 molecule	chr1	+	117297007	117311851	1.24079	-1.4343	1.05254	4.38853	4.69979	4.62592	4.69979	4.17944	4.69979	4.38853	4.69979	4.62592	4.69979	4.17944	4.69979
CD200	NM_001004196	NM_001004196	CD200 molecule	chr3	+	112051915	112082056	-6.35094	-4.29289	-2.52981	7.03577	7.13127	5.87635	4.3688	5.02932	4.53732	7.03577	7.13127	5.87635	4.3688	5.02932	4.53732
CD207	NM_015717	NM_015717	CD207 molecule, langerin	chr2	-	71057343	71062953	-1.20133	1.13365	1.02009	5.10789	4.53837	5.05042	4.84326	4.71935	5.07912	5.10789	4.53837	5.05042	4.84326	4.71935	5.07912
CD209	NM_001144893	NM_001144893	CD209 molecule	chr19	-	7804879	7812464	1.15828	-1.58288	-1.13757	4.92107	5.12708	5.07042	5.13305	4.46453	4.88446	4.92107	5.12708	5.07042	5.13305	4.46453	4.88446
CD22	NM_001185099	NM_001185099	CD22 molecule	chr19	+	35820072	35838264	1.03608	1.1762	1	4.096	3.68783	4.14714	4.14714	3.92196	4.14714	4.096	3.68783	4.14714	4.14714	3.92196	4.14714
CD226	NM_001303618	NM_001303618	CD226 molecule	chr18	-	67528097	67624232	-3.19647	-2.49481	-2.22734	5.55513	4.8171	4.30885	3.87865	3.49817	3.15353	5.55513	4.8171	4.30885	3.87865	3.49817	3.15353
CD24	ENST00000610952	ENST00000610952	CD24 molecule	chrY	-	21152513	21154705	3.15863	3.10116	1.2671	8.93184	8.83314	10.1578	10.5911	10.4659	10.4993	8.93184	8.83314	10.1578	10.5911	10.4659	10.4993
CD27	NM_001242	NM_001242	CD27 molecule	chr12	+	6554033	6560884	1.23771	-1.30282	-1.12014	4.7617	4.94814	4.98573	5.06937	4.5665	4.82205	4.7617	4.94814	4.98573	5.06937	4.5665	4.82205
CD300LB	NM_174892	NM_174892	CD300 molecule-like family member b	chr17	-	72517313	72527613	1.24188	1.10855	-1.31421	3.51375	3.72287	3.87155	3.82627	3.87155	3.47735	3.51375	3.72287	3.87155	3.82627	3.87155	3.47735
CD34	NM_001025109	NM_001025109	CD34 molecule	chr1	-	208057594	208084747	-1.00763	1.11478	1.21749	4.16193	4.21864	3.89369	4.15096	4.3754	4.1776	4.16193	4.21864	3.89369	4.15096	4.3754	4.1776
CD36	NM_000072	NM_000072	CD36 molecule (thrombospondin receptor)	chr7	+	79998891	80308593	1.0107	1.03208	1.2173	3.43346	3.10756	3.49238	3.44882	3.15312	3.77606	3.43346	3.10756	3.49238	3.44882	3.15312	3.77606
CD37	NM_001040031	NM_001040031	CD37 molecule	chr19	+	49838428	49843863	1.06057	-1.57117	-1.22864	4.24077	4.4607	4.4607	4.32561	3.80886	4.16364	4.24077	4.4607	4.4607	4.32561	3.80886	4.16364
CD38	NM_001775	NM_001775	CD38 molecule	chr4	+	15779898	15851069	1.3752	1.76869	1.19628	3.72864	3.90143	3.78978	4.18828	4.72411	4.04833	3.72864	3.90143	3.78978	4.18828	4.72411	4.04833
CD3D	NM_000732	NM_000732	CD3d molecule, delta (CD3-TCR complex)	chr11	-	118209669	118213459	1.13163	1.03985	-1.12369	3.37424	3.67579	3.59329	3.55264	3.73216	3.42504	3.37424	3.67579	3.59329	3.55264	3.73216	3.42504
CD3G	NM_000073	NM_000073	CD3g molecule, gamma (CD3-TCR complex)	chr11	+	118215059	118225876	1.21784	1.14531	1.05545	2.99212	3.00417	3.20708	3.27645	3.19991	3.28494	2.99212	3.00417	3.20708	3.27645	3.19991	3.28494
CD4	NM_000616	NM_000616	CD4 molecule	chr12	+	6896024	6929976	1.09935	1.3563	1.31011	4.97934	4.94814	4.8701	5.11599	5.38782	5.25979	4.97934	4.94814	4.8701	5.11599	5.38782	5.25979
CD40	NM_001250	NM_001250	CD40 molecule, TNF receptor superfamily member 5	chr20	+	44746906	44758502	-2.17445	-1.24946	-1.77308	5.74289	5.90089	5.76195	4.62224	5.57958	4.93569	5.74289	5.90089	5.76195	4.62224	5.57958	4.93569
CD44	AF086543	AF086543	CD44 molecule (Indian blood group)	chr11	+	35234097	35235554	1.54566	-1.32272	-1.17228	6.05083	5.92791	6.81529	6.67905	5.5244	6.58597	6.05083	5.92791	6.81529	6.67905	5.5244	6.58597
CD46	NM_002389	NM_002389	CD46 molecule, complement regulatory protein	chr1	+	207925383	207968861	-1.65423	-1.08171	1.0821	9.87684	9.77269	9.4678	9.15068	9.65938	9.58164	9.87684	9.77269	9.4678	9.15068	9.65938	9.58164
CD48	NM_001256030	NM_001256030	CD48 molecule	chr1	-	160648536	160681641	1	1.08622	1.0243	3.44163	3.17353	3.17722	3.44163	3.29285	3.21186	3.44163	3.17353	3.17722	3.44163	3.29285	3.21186
CD5	NM_014207	NM_014207	CD5 molecule	chr11	+	60869867	60895324	1.23867	-1.21941	1.09474	4.79009	5.30939	5.23127	5.09888	5.02321	5.36186	4.79009	5.30939	5.23127	5.09888	5.02321	5.36186
CD52	NM_001803	NM_001803	CD52 molecule	chr1	+	26644411	26647014	1.56736	1.14623	1.11469	3.94962	4.22862	4.16887	4.59796	4.42552	4.32551	3.94962	4.22862	4.16887	4.59796	4.42552	4.32551
CD53	NM_000560	NM_000560	CD53 molecule	chr1	+	111413821	111442558	-1.27604	-1.11306	-1.107	3.68626	3.53173	3.4634	3.33459	3.3772	3.31675	3.68626	3.53173	3.4634	3.33459	3.3772	3.31675
CD55	NM_000574	NM_000574	CD55 molecule, decay accelerating factor for complement (Cromer blood group)	chr1	+	207494817	207534311	4.57658	2.73265	3.09672	4.95228	4.90589	5.90228	7.14655	6.35619	7.53302	4.95228	4.90589	5.90228	7.14655	6.35619	7.53302
CD58	NM_001144822	NM_001144822	CD58 molecule	chr1	-	117057156	117113715	1.26088	1.67995	1.52505	5.91345	5.46162	5.92764	6.24788	6.21004	6.5365	5.91345	5.46162	5.92764	6.24788	6.21004	6.5365
CD63	NM_001257389	NM_001257389	CD63 molecule	chr12	-	56119107	56123491	1.48392	1.39638	1.13184	6.8464	7.10693	7.35762	7.41581	7.58862	7.53629	6.8464	7.10693	7.35762	7.41581	7.58862	7.53629
CD68	NM_001040059	NM_001040059	CD68 molecule	chr17	+	7482805	7485431	1.91901	4.71586	1.67106	7.6396	6.84414	8.78565	8.57996	9.08166	9.52641	7.6396	6.84414	8.78565	8.57996	9.08166	9.52641
CD69	NM_001781	NM_001781	CD69 molecule	chr12	-	9905082	9913497	-1.17671	1.14392	-1.24651	2.69837	2.87937	2.9139	2.46361	3.07336	2.59601	2.69837	2.87937	2.9139	2.46361	3.07336	2.59601
CD74	NM_001025158	NM_001025158	CD74 molecule, major histocompatibility complex, class II invariant chain	chr5	-	149781200	149792499	-1.7111	-1.65154	-1.00531	6.72299	6.95655	5.9031	5.94807	6.23274	5.89546	6.72299	6.95655	5.9031	5.94807	6.23274	5.89546
CD79A	NM_001783	NM_001783	CD79a molecule, immunoglobulin-associated alpha	chr19	+	42381190	42385439	1.24055	1.1504	-1.17884	4.9406	4.91764	5.60317	5.25158	5.11978	5.3658	4.9406	4.91764	5.60317	5.25158	5.11978	5.3658
CD82	NM_001024844	NM_001024844	CD82 molecule	chr11	+	44585977	44641913	-1.13252	-1.12489	1	7.19737	7.32904	6.87012	7.01783	7.15925	6.87012	7.19737	7.32904	6.87012	7.01783	7.15925	6.87012
CD83	NM_001040280	NM_001040280	CD83 molecule	chr6	+	14117487	14137149	1.23021	1.0539	-1.38282	5.68453	5.69194	6.09164	5.98344	5.76768	5.62403	5.68453	5.69194	6.09164	5.98344	5.76768	5.62403
CD84	NM_001184879	NM_001184879	CD84 molecule	chr1	-	160510884	160549306	1.40567	-1.10887	1.10837	2.49006	3.07854	3.1717	2.98132	2.92945	3.32014	2.49006	3.07854	3.1717	2.98132	2.92945	3.32014
CD86	NM_001206924	NM_001206924	CD86 molecule	chr3	+	121774209	121839990	-1.12555	1.25104	-1.22553	4.66533	4.61836	3.81899	4.4947	4.94149	3.52558	4.66533	4.61836	3.81899	4.4947	4.94149	3.52558
CD93	NM_012072	NM_012072	CD93 molecule	chr20	-	23059986	23066977	-1.02412	1.01139	-1.39897	5.55514	5.64571	5.72121	5.52075	5.66205	5.23685	5.55514	5.64571	5.72121	5.52075	5.66205	5.23685
CD96	NM_005816	NM_005816	CD96 molecule	chr3	+	111011566	111384597	1.32391	-1.03694	-1.09634	2.63608	3.04089	2.98995	3.04089	2.98856	2.85726	2.63608	3.04089	2.98995	3.04089	2.98856	2.85726
CD99P1	ENST00000414513	ENST00000414513	CD99 molecule pseudogene 1	chrY	+	2477306	2525270	-1.46193	-1.78633	1.24187	5.27205	5.00683	4.46848	4.72418	4.16983	4.78099	5.27205	5.00683	4.46848	4.72418	4.16983	4.78099
CD99P1	NR_033380	NR_033380	CD99 molecule pseudogene 1	chrX	+	2527306	2575270	1.43218	1.03032	1.6457	6.27135	6.35162	6.06677	6.78956	6.39471	6.78547	6.27135	6.35162	6.06677	6.78956	6.39471	6.78547
CDA	NM_001785	NM_001785	cytidine deaminase	chr1	+	20915441	20945401	6.15761	2.87179	2.48277	5.65256	5.20705	6.66427	8.27493	6.729	7.97622	5.65256	5.20705	6.66427	8.27493	6.729	7.97622
CDC14A	NM_003672	NM_003672	cell division cycle 14A	chr1	+	100810033	100985833	-2.21955	-1.60414	-1.32377	6.39139	6.44876	5.97152	5.24112	5.76696	5.56687	6.39139	6.44876	5.97152	5.24112	5.76696	5.56687
CDC14B	NM_001077181	NM_001077181	cell division cycle 14B	chr9	-	99252523	99382112	-5.39798	-1.95883	-2.49758	5.33086	5.5609	4.43625	2.89844	4.59091	3.11572	5.33086	5.5609	4.43625	2.89844	4.59091	3.11572
CDC14B	XM_011519151	XM_011519151	cell division cycle 14B	chr9	-	99252523	99382112	-3.54656	-2.85227	2.13425	5.16344	4.88843	3.68312	3.33702	3.37632	4.77685	5.16344	4.88843	3.68312	3.33702	3.37632	4.77685
CDC20	NM_001255	NM_001255	cell division cycle 20	chr1	+	43824599	43828874	-1.03075	-1.1895	-1.17381	6.11738	5.67371	5.91878	6.07368	5.42336	5.68758	6.11738	5.67371	5.91878	6.07368	5.42336	5.68758
CDC23	NM_004661	NM_004661	cell division cycle 23	chr5	-	137523337	137549032	1.02364	1.16665	-1.0702	7.25874	7.03257	7.18155	7.29245	7.25494	7.08367	7.25874	7.03257	7.18155	7.29245	7.25494	7.08367
CDC25A	NM_001789	NM_001789	cell division cycle 25A	chr3	-	48198636	48229892	1.01119	-1.14486	1.3295	6.37643	5.9986	5.86848	6.39249	5.80343	6.27936	6.37643	5.9986	5.86848	6.39249	5.80343	6.27936
CDC25B	NM_001287516	NM_001287516	cell division cycle 25B	chr20	+	3767578	3786762	1.08011	1.42322	1.39228	7.38727	6.45312	7.30745	7.49845	6.96228	7.7849	7.38727	6.45312	7.30745	7.49845	6.96228	7.7849
CDC42	NM_001039802	NM_001039802	cell division cycle 42	chr1	+	22379120	22419437	1.17302	1.3713	1.17325	8.70288	8.64194	8.63499	8.93311	9.09748	8.8655	8.70288	8.64194	8.63499	8.93311	9.09748	8.8655
CDC42EP3	NM_001270436	NM_001270436	CDC42 effector protein (Rho GTPase binding) 3	chr2	-	37869032	37965611	1.42543	4.3746	1.18411	3.61386	3.17353	4.02545	4.12526	5.30268	4.26925	3.61386	3.17353	4.02545	4.12526	5.30268	4.26925
CDC42-IT1	AF086337	AF086337	CDC42 intronic transcript 1	chr1	+	22385690	22390692	-1.38765	-2.1365	1.1521	5.55747	5.7935	4.89177	5.08483	4.69825	5.09604	5.55747	5.7935	4.89177	5.08483	4.69825	5.09604
CDC42SE1	NM_001038707	NM_001038707	CDC42 small effector 1	chr1	-	151023447	151042801	-1.20306	-1.24206	1.09302	8.15977	8.3137	7.93584	7.89306	8.00096	8.06416	8.15977	8.3137	7.93584	7.89306	8.00096	8.06416
CDC45	NM_001178010	NM_001178010	cell division cycle 45	chr22	+	19466982	19508135	1.26869	-1.00818	-1.18235	5.63095	5.36077	5.77846	5.97429	5.34902	5.5368	5.63095	5.36077	5.77846	5.97429	5.34902	5.5368
CDC6	NM_001254	NM_001254	cell division cycle 6	chr17	+	38443885	38459413	1.13363	-1.23642	1.17214	5.88247	5.40221	5.09604	6.06342	5.09604	5.32519	5.88247	5.40221	5.09604	6.06342	5.09604	5.32519
CDC7	NM_001134419	NM_001134419	cell division cycle 7	chr1	+	91966404	91991321	-1.36008	-1.45183	-1.32661	6.43249	5.83801	6.11198	5.9888	5.30014	5.70424	6.43249	5.83801	6.11198	5.9888	5.30014	5.70424
CDCA2	NM_152562	NM_152562	cell division cycle associated 2	chr8	+	25316511	25365436	-1.43512	-1.19995	-1.06233	6.05301	5.35973	5.715	5.53184	5.09676	5.62777	6.05301	5.35973	5.715	5.53184	5.09676	5.62777
CDCA7	NM_031942	NM_031942	cell division cycle associated 7	chr2	+	174219548	174233725	-2.40946	-4.08009	-3.09442	6.69306	6.50096	6.63032	5.42435	4.47236	5.00065	6.69306	6.50096	6.63032	5.42435	4.47236	5.00065
CDCA8	NM_001256875	NM_001256875	cell division cycle associated 8	chr1	+	38158090	38175391	1.13797	1	1.10013	5.94159	5.32922	5.53926	6.12805	5.32922	5.67693	5.94159	5.32922	5.53926	6.12805	5.32922	5.67693
CDCP1	NM_022842	NM_022842	CUB domain containing protein 1	chr3	-	45123769	45187914	-1.1609	-1.30244	1.33538	9.30736	8.95956	8.7643	9.09212	8.57834	9.18155	9.30736	8.95956	8.7643	9.09212	8.57834	9.18155
CDH13	NM_001220488	NM_001220488	cadherin 13	chr16	+	82660399	83830215	3.40379	3.56178	2.29324	6.69721	5.86471	7.84362	8.46435	7.69731	9.04101	6.69721	5.86471	7.84362	8.46435	7.69731	9.04101
CDH15	NM_004933	NM_004933	cadherin 15, type 1, M-cadherin (myotubule)	chr16	+	89238163	89261900	1.0948	1.35067	-1.34113	4.54951	4.40803	5.20153	4.68018	4.84171	4.77808	4.54951	4.40803	5.20153	4.68018	4.84171	4.77808
CDH19	NM_001271028	NM_001271028	cadherin 19, type 2	chr18	-	64168320	64271409	1.18506	1.10885	1.05754	2.29379	2.29495	2.15316	2.53875	2.44402	2.23387	2.29379	2.29495	2.15316	2.53875	2.44402	2.23387
CDH2	NM_001308176	NM_001308176	cadherin 2, type 1, N-cadherin (neuronal)	chr18	-	25530930	25757445	2.79595	1.22739	-1.0107	4.38242	5.67855	4.92072	5.86576	5.97414	4.90536	4.38242	5.67855	4.92072	5.86576	5.97414	4.90536
CDH24	NM_022478	NM_022478	cadherin 24, type 2	chr14	-	23516270	23526747	1.00436	-1.14895	1.0633	6.02119	5.98945	5.99415	6.02747	5.78914	6.0827	6.02119	5.98945	5.99415	6.02747	5.78914	6.0827
CDH26	NM_021810	NM_021810	cadherin 26	chr20	+	58533471	58609066	-1.02042	1.02792	1.03596	6.13487	6.12919	5.68075	6.1057	6.16892	5.73172	6.13487	6.12919	5.68075	6.1057	6.16892	5.73172
CDH3	NM_001793	NM_001793	cadherin 3, type 1, P-cadherin (placental)	chr16	+	68678151	68732971	-1.59276	-1.24863	-1.11076	10.0074	10.0221	9.68077	9.33582	9.7017	9.52922	10.0074	10.0221	9.68077	9.33582	9.7017	9.52922
CDH5	NM_001795	NM_001795	cadherin 5, type 2 (vascular endothelium)	chr16	+	66400525	66438716	-1.07102	-2.61794	-1.08073	4.69799	6.20869	4.77582	4.599	4.82026	4.66382	4.69799	6.20869	4.77582	4.599	4.82026	4.66382
CDH8	NM_001796	NM_001796	cadherin 8, type 2	chr16	-	61685915	62070739	-1.04369	-1.22558	1.12823	4.46588	5.43548	4.26749	4.40418	5.14201	4.44155	4.46588	5.43548	4.26749	4.40418	5.14201	4.44155
CDHR1	NM_001171971	NM_001171971	cadherin-related family member 1	chr10	+	85954410	85979377	3.00568	1.21577	2.43887	5.10792	5.47013	5.46211	6.69561	5.752	6.74832	5.10792	5.47013	5.46211	6.69561	5.752	6.74832
CDIP1	NM_001199054	NM_001199054	cell death-inducing p53 target 1	chr16	-	4560676	4588816	-1.10899	-1.27799	-1.28588	6.74514	6.84763	6.44857	6.59589	6.49375	6.08581	6.74514	6.84763	6.44857	6.59589	6.49375	6.08581
CDK1	NM_001170406	NM_001170406	cyclin-dependent kinase 1	chr10	+	62538089	62554610	-1.08689	-1.18703	1.01578	5.40489	4.82399	4.99918	5.28468	4.57663	5.02177	5.40489	4.82399	4.99918	5.28468	4.57663	5.02177
CDK11A	NM_001313896	NM_001313896	cyclin-dependent kinase 11A	chr1	-	1571100	1655966	-1.73768	1.26521	1.60893	5.5516	4.93993	4.20943	4.75444	5.27931	4.89553	5.5516	4.93993	4.20943	4.75444	5.27931	4.89553
CDK12	NM_015083	NM_015083	cyclin-dependent kinase 12	chr17	+	37617739	37723895	-1.3096	-1.29847	1.19062	7.53366	7.59646	7.14453	7.14453	7.21965	7.39624	7.53366	7.59646	7.14453	7.14453	7.21965	7.39624
CDK14	ENST00000449528	ENST00000449528	cyclin-dependent kinase 14	chr7	+	90108542	90108588	1.49867	1.2219	1.49867	2.44697	2.99767	2.44697	3.03065	3.2868	3.03065	2.44697	2.99767	2.44697	3.03065	3.2868	3.03065
CDK14	NM_001287135	NM_001287135	cyclin-dependent kinase 14	chr7	+	90095738	90839905	3.42198	5.2378	1.58978	5.76389	5.3083	5.93038	7.53872	7.69726	6.59921	5.76389	5.3083	5.93038	7.53872	7.69726	6.59921
CDK17	NM_001170464	NM_001170464	cyclin-dependent kinase 17	chr12	-	96672039	96794366	-1.22343	-1.1124	-1.11715	7.24558	7.11427	7.21035	6.95465	6.9606	7.05053	7.24558	7.11427	7.21035	6.95465	6.9606	7.05053
CDK19	NM_001300960	NM_001300960	cyclin-dependent kinase 19	chr6	-	110931181	111137161	-1.06195	-1.00726	1.06819	7.36665	7.37725	7.54706	7.27993	7.36682	7.64223	7.36665	7.37725	7.54706	7.27993	7.36682	7.64223
CDK5RAP3	NM_001278197	NM_001278197	CDK5 regulatory subunit associated protein 3	chr17	+	46047900	46059147	-1.21438	-1.3747	-1.10918	6.68261	6.64856	6.56853	6.40239	6.18944	6.41903	6.68261	6.64856	6.56853	6.40239	6.18944	6.41903
CDK6	NM_001145306	NM_001145306	cyclin-dependent kinase 6	chr7	-	92234235	92465941	-1.14774	1.01467	1.26699	8.26484	8.11037	7.45031	8.06604	8.13138	7.79171	8.26484	8.11037	7.45031	8.06604	8.13138	7.79171
CDK7	NM_001799	NM_001799	cyclin-dependent kinase 7	chr5	+	68530622	68573257	1.52828	1.00626	1.8226	6.95256	6.95982	6.95256	7.56447	6.96883	7.81856	6.95256	6.95982	6.95256	7.56447	6.96883	7.81856
CDKL3	NM_001113575	NM_001113575	cyclin-dependent kinase-like 3	chr5	-	133621932	133706738	-1.39517	-1.07986	-1.38955	3.97973	4.0234	4.09293	3.49929	3.91256	3.61831	3.97973	4.0234	4.09293	3.49929	3.91256	3.61831
CDKN1A	NM_000389	NM_000389	cyclin-dependent kinase inhibitor 1A (p21, Cip1)	chr6	+	36644237	36655116	1.3551	1.22273	1.35433	6.68494	6.56354	6.62034	7.12334	6.85364	7.05792	6.68494	6.56354	6.62034	7.12334	6.85364	7.05792
CDKN2AIP	NM_017632	NM_017632	CDKN2A interacting protein	chr4	+	184365744	184369351	1.36439	1.16656	1.97478	6.687	6.687	6.77118	7.13526	6.90926	7.75287	6.687	6.687	6.77118	7.13526	6.90926	7.75287
CDKN2B	NM_004936	NM_004936	cyclin-dependent kinase inhibitor 2B (p15, inhibits CDK4)	chr9	-	22002902	22009312	3.7538	5.19178	1.14408	6.01903	5.31044	6.92968	7.92738	7.68667	7.12387	6.01903	5.31044	6.92968	7.92738	7.68667	7.12387
CDKN3	NM_001130851	NM_001130851	cyclin-dependent kinase inhibitor 3	chr14	+	54863567	54886936	-1.12297	-1.61685	1.05601	5.05942	4.58193	4.82041	4.8921	3.88874	4.89904	5.05942	4.58193	4.82041	4.8921	3.88874	4.89904
CDR1	NM_004065	NM_004065	cerebellar degeneration related protein 1	chrX	-	139865425	139866723	1.05607	2.91353	1.16226	4.04149	3.8097	4.06455	4.1202	5.35247	4.28148	4.04149	3.8097	4.06455	4.1202	5.35247	4.28148
CDRT1	NM_001282540	NM_001282540	CMT1A duplicated region transcript 1	chr17	-	15468797	15523018	1.65986	1.76088	2.25602	5.14333	5.05094	4.70129	5.87439	5.86724	5.87507	5.14333	5.05094	4.70129	5.87439	5.86724	5.87507
CDS1	NM_001263	NM_001263	CDP-diacylglycerol synthase 1	chr4	+	85504057	85572493	1.70435	1.78691	2.50661	7.35444	7.19628	7.64706	8.12366	8.03375	8.9728	7.35444	7.19628	7.64706	8.12366	8.03375	8.9728
CDT1	NM_030928	NM_030928	chromatin licensing and DNA replication factor 1	chr16	+	88870186	88875666	-1.00218	-1.00975	-1.68204	6.22691	5.76325	6.39619	6.22377	5.74925	5.64598	6.22691	5.76325	6.39619	6.22377	5.74925	5.64598
CDY2A	NM_004825	NM_004825	chromodomain protein, Y-linked, 2A	chrY	+	20137667	20140477	-1.77686	-2.09488	1.14369	3.17353	3.76304	2.61811	2.3442	2.69617	2.81181	3.17353	3.76304	2.61811	2.3442	2.69617	2.81181
CDYL2	XM_011522866	XM_011522866	chromodomain protein, Y-like 2	chr16	-	80620902	80636416	-1.0107	1.26463	1.11682	3.94882	3.78978	3.58223	3.93347	4.12849	3.74163	3.94882	3.78978	3.58223	3.93347	4.12849	3.74163
CEACAM1	NM_001024912	NM_001024912	carcinoembryonic antigen-related cell adhesion molecule 1 (biliary glycoprotein)	chr19	-	43011458	43032661	-1.41851	1.89015	1.61529	8.0055	7.50112	6.9682	7.50112	8.41962	7.65999	8.0055	7.50112	6.9682	7.50112	8.41962	7.65999
CEACAM16	NM_001039213	NM_001039213	carcinoembryonic antigen-related cell adhesion molecule 16	chr19	+	45202421	45213986	1.00378	-1.12932	-1.13141	4.35069	4.35614	4.61617	4.35614	4.18069	4.43805	4.35069	4.35614	4.61617	4.35614	4.18069	4.43805
CEACAM5	NM_001291484	NM_001291484	carcinoembryonic antigen-related cell adhesion molecule 5	chr19	+	42212504	42234437	3.5238	3.34031	5.5945	9.18781	10.0071	7.76591	11.0049	11.7471	10.2499	9.18781	10.0071	7.76591	11.0049	11.7471	10.2499
CEACAM6	NM_002483	NM_002483	carcinoembryonic antigen-related cell adhesion molecule 6 (non-specific cross reacting antigen)	chr19	+	42259329	42276113	3.11169	3.7251	3.5486	8.90425	9.12541	8.55567	10.5419	11.0227	10.3829	8.90425	9.12541	8.55567	10.5419	11.0227	10.3829
CEACAM7	NM_001291485	NM_001291485	carcinoembryonic antigen-related cell adhesion molecule 7	chr19	-	42177235	42192296	10.0361	8.66795	26.4862	4.82422	5.54455	3.63321	8.15134	8.66024	8.36038	4.82422	5.54455	3.63321	8.15134	8.66024	8.36038
CEBPG	NM_001252296	NM_001252296	CCAAT/enhancer binding protein (C/EBP), gamma	chr19	+	33864575	33873592	-1.11132	-1.0414	1.30929	6.31812	6.20038	6.38355	6.16584	6.14186	6.77233	6.31812	6.20038	6.38355	6.16584	6.14186	6.77233
CECR1	NM_001282225	NM_001282225	cat eye syndrome chromosome region, candidate 1	chr22	-	17660192	17702991	-1.06696	1.1417	-1.45304	4.62699	4.9339	5.35465	4.53349	5.12508	4.81558	4.62699	4.9339	5.35465	4.53349	5.12508	4.81558
CECR9	AF307449	AF307449	cat eye syndrome chromosome region, candidate 9 (non-protein coding)	chr22	+	17809924	17810122	2.1526	1.28852	-1.29889	5.03091	5.64437	5.89397	6.13699	6.01008	5.51669	5.03091	5.64437	5.89397	6.13699	6.01008	5.51669
CEL	NM_001807	NM_001807	carboxyl ester lipase	chr9	+	135937365	135947248	-5.99238	-12.4165	2.22825	7.5639	9.19159	6.28357	4.98077	5.5574	7.43948	7.5639	9.19159	6.28357	4.98077	5.5574	7.43948
CELA2B	NM_015849	NM_015849	chymotrypsin-like elastase family, member 2B	chr1	+	15802596	15817895	1.08493	-2.18775	1.38475	2.78517	3.04975	2.66483	2.90277	1.9203	3.13446	2.78517	3.04975	2.66483	2.90277	1.9203	3.13446
CELF1	NM_001025596	NM_001025596	CUGBP, Elav-like family member 1	chr11	-	47487489	47587121	-1.30926	-1.46772	1.08436	8.2826	8.22356	7.75066	7.89385	7.66998	7.8675	8.2826	8.22356	7.75066	7.89385	7.66998	7.8675
CELF2	NM_001025076	NM_001025076	CUGBP, Elav-like family member 2	chr10	+	11047259	11378674	-1.37566	-2.02069	-1.70384	5.90532	6.40007	6.12299	5.4452	5.38522	5.3542	5.90532	6.40007	6.12299	5.4452	5.38522	5.3542
CELF2-AS1	NR_126062	NR_126062	CELF2 antisense RNA 1	chr10	-	11358797	11361847	-1.11341	-1.38189	1.08811	4.03766	3.79717	3.74249	3.88268	3.33053	3.86432	4.03766	3.79717	3.74249	3.88268	3.33053	3.86432
CELP	NR_001275	NR_001275	carboxyl ester lipase pseudogene	chr9	+	135957926	135962478	-1.54002	1.62834	-1.36986	2.56543	2.08636	3.20713	1.94248	2.78976	2.7531	2.56543	2.08636	3.20713	1.94248	2.78976	2.7531
CELSR1	NM_014246	NM_014246	cadherin, EGF LAG seven-pass G-type receptor 1	chr22	-	46756731	46933067	-1.17008	-1.3913	1.03466	7.02211	7.12139	6.59057	6.7955	6.64496	6.63973	7.02211	7.12139	6.59057	6.7955	6.64496	6.63973
CELSR2	NM_001408	NM_001408	cadherin, EGF LAG seven-pass G-type receptor 2	chr1	+	109792641	109818378	-1.0936	-1.09565	1.07687	8.0287	7.79303	7.83409	7.89962	7.66124	7.94093	8.0287	7.79303	7.83409	7.89962	7.66124	7.94093
CEMIP	NM_001293298	NM_001293298	cell migration inducing protein, hyaluronan binding	chr15	+	81071684	81244117	-1.72234	-2.00963	1.19081	6.79017	6.69068	6.38816	6.0058	5.68375	6.6401	6.79017	6.69068	6.38816	6.0058	5.68375	6.6401
CENPE	NM_001286734	NM_001286734	centromere protein E	chr4	-	104026963	104119566	-1.09858	1	2.88608	5.74349	5.02634	5.02634	5.60785	5.02634	6.55545	5.74349	5.02634	5.02634	5.60785	5.02634	6.55545
CENPF	NM_016343	NM_016343	centromere protein F	chr1	+	214776532	214837931	-1.23707	-1.11919	-1.1342	6.47956	5.48478	6.19547	6.17263	5.32233	6.01379	6.47956	5.48478	6.19547	6.17263	5.32233	6.01379
CENPH	NM_022909	NM_022909	centromere protein H	chr5	+	68485375	68506184	1.68836	1.13678	1.28468	4.4527	4.26775	4.48886	5.20832	4.4527	4.85027	4.4527	4.26775	4.48886	5.20832	4.4527	4.85027
CENPI	NM_006733	NM_006733	centromere protein I	chrX	+	100353178	100418670	-1.57523	-2.58204	1.27482	6.75902	6.46455	5.7479	6.10346	5.09604	6.09819	6.75902	6.46455	5.7479	6.10346	5.09604	6.09819
CENPK	NM_001267038	NM_001267038	centromere protein K	chr5	-	64813593	64858998	-1.5445	-1.2549	-1.42776	5.11956	4.45334	4.87358	4.49242	4.12577	4.35983	5.11956	4.45334	4.87358	4.49242	4.12577	4.35983
CENPN	NM_001100624	NM_001100624	centromere protein N	chr16	+	81040103	81066719	1.25406	1.107	-1.07788	5.95611	5.11967	5.686	6.28272	5.26632	5.57781	5.95611	5.11967	5.686	6.28272	5.26632	5.57781
CENPO	NM_001199803	NM_001199803	centromere protein O	chr2	+	25016005	25045245	-1.11943	-1.22595	-1.06862	6.53006	6.2992	6.0053	6.3673	6.0053	5.90955	6.53006	6.2992	6.0053	6.3673	6.0053	5.90955
CENPP	NM_001012267	NM_001012267	centromere protein P	chr9	+	95087741	95382815	1.15249	-1.01066	-1.2941	6.35655	5.81622	6.13321	6.5613	5.80092	5.76126	6.35655	5.81622	6.13321	6.5613	5.80092	5.76126
CENPU	NM_024629	NM_024629	centromere protein U	chr4	-	185615219	185655287	1.23343	1.27011	-1.33071	5.60162	5.41343	5.85568	5.90429	5.75838	5.44348	5.60162	5.41343	5.85568	5.90429	5.75838	5.44348
CENPW	NM_001012507	NM_001012507	centromere protein W	chr6	+	126661253	126670021	-1.2668	2.02261	-1.06212	6.34776	5.5315	5.61844	6.00657	6.54772	5.5315	6.34776	5.5315	5.61844	6.00657	6.54772	5.5315
CEP112	NM_001037325	NM_001037325	centrosomal protein 112kDa	chr17	-	63631656	64188212	-1.09793	1.84684	-1.50623	2.67353	2.2621	2.50593	2.53875	3.14716	1.91499	2.67353	2.2621	2.50593	2.53875	3.14716	1.91499
CEP126	NM_020802	NM_020802	centrosomal protein 126kDa	chr11	+	101785746	101871793	-1.18931	1.20887	-1.17033	4.22648	4.21965	4.72023	3.97635	4.49331	4.49331	4.22648	4.21965	4.72023	3.97635	4.49331	4.49331
CEP164	NM_001271933	NM_001271933	centrosomal protein 164kDa	chr11	+	117185273	117283984	-1.09228	-1.10322	1.01616	6.24	5.88434	5.82453	6.11266	5.74262	5.84766	6.24	5.88434	5.82453	6.11266	5.74262	5.84766
CEP170	NM_001042404	NM_001042404	centrosomal protein 170kDa	chr1	-	243287730	243418708	-1.66835	-1.52842	-1.58012	6.66319	6.63397	6.68196	5.92477	6.02193	6.02193	6.66319	6.63397	6.68196	5.92477	6.02193	6.02193
CEP170P1	NR_003135	NR_003135	centrosomal protein 170kDa pseudogene 1	chr4	+	119437495	119475359	-1.79605	-2.05088	-1.11108	5.4446	5.63333	5.21967	4.59977	4.59709	5.06771	5.4446	5.63333	5.21967	4.59977	4.59709	5.06771
CEP295	NM_033395	NM_033395	centrosomal protein 295kDa	chr11	+	93394805	93463522	-1.31233	-1.24922	1.03674	6.62772	6.45154	6.23435	6.23559	6.13051	6.28641	6.62772	6.45154	6.23435	6.23559	6.13051	6.28641
CEP295NL	ENST00000586713	ENST00000586713	CEP295 N-terminal like	chr17	-	76897051	76897339	-1.02692	-1.42667	2.09195	3.39073	3.98086	2.81444	3.35241	3.46821	3.87929	3.39073	3.98086	2.81444	3.35241	3.46821	3.87929
CEP55	NM_001127182	NM_001127182	centrosomal protein 55kDa	chr10	+	95256369	95288849	1.26647	1.0466	1.4788	5.96561	5.18245	5.46368	6.30642	5.24816	6.02811	5.96561	5.18245	5.46368	6.30642	5.24816	6.02811
CEP68	NM_015147	NM_015147	centrosomal protein 68kDa	chr2	+	65283495	65314142	-1.98369	-2.12373	-1.73656	7.16784	7.34268	7.30808	6.17965	6.25608	6.51185	7.16784	7.34268	7.30808	6.17965	6.25608	6.51185
CEP70	NM_001288964	NM_001288964	centrosomal protein 70kDa	chr3	-	138213186	138313380	-1.87195	-1.43393	-1.24036	7.04184	6.77384	6.79849	6.1373	6.25387	6.48773	7.04184	6.77384	6.79849	6.1373	6.25387	6.48773
CEP76	NM_001271989	NM_001271989	centrosomal protein 76kDa	chr18	-	12672631	12702773	1.00576	-1.11001	1.30816	5.5331	5.51134	5.36077	5.54139	5.36077	5.74831	5.5331	5.51134	5.36077	5.54139	5.36077	5.74831
CEP85	NM_001281517	NM_001281517	centrosomal protein 85kDa	chr1	+	26560691	26605299	-1.09132	-1.00839	1.12578	6.15772	6.07995	5.98532	6.03164	6.06789	6.15625	6.15772	6.07995	5.98532	6.03164	6.06789	6.15625
CEP85L	NM_001042475	NM_001042475	centrosomal protein 85kDa-like	chr6	-	118781935	119031238	-1.91021	-1.93191	-1.28551	4.83482	4.519	4.38645	3.90109	3.56897	4.02411	4.83482	4.519	4.38645	3.90109	3.56897	4.02411
CEP89	NM_032816	NM_032816	centrosomal protein 89kDa	chr19	-	33369904	33462869	-1.35113	-1.27492	-1.18622	6.7713	6.86286	6.50635	6.33713	6.51245	6.25998	6.7713	6.86286	6.50635	6.33713	6.51245	6.25998
CEP95	NM_138363	NM_138363	centrosomal protein 95kDa	chr17	+	62502255	62534064	-1.18945	-1.32965	-1.07708	7.10206	7.30879	7.07869	6.85177	6.89774	6.97157	7.10206	7.30879	7.07869	6.85177	6.89774	6.97157
CEP97	NM_001303401	NM_001303401	centrosomal protein 97kDa	chr3	+	101442769	101489406	-1.29468	-1.17127	-1.06419	7.14982	6.95572	7.09331	6.77723	6.72765	7.00355	7.14982	6.95572	7.09331	6.77723	6.72765	7.00355
CERS3	NM_001290341	NM_001290341	ceramide synthase 3	chr15	-	100940600	101085200	2.06624	1.36738	2.05808	7.90906	8.21751	7.64465	8.95607	8.66892	8.68595	7.90906	8.21751	7.64465	8.95607	8.66892	8.68595
CERS5	NM_001281731	NM_001281731	ceramide synthase 5	chr12	-	50523575	50561288	-1.51742	-1.00086	1.09156	6.35615	5.81723	5.73208	5.75453	5.81599	5.85847	6.35615	5.81723	5.73208	5.75453	5.81599	5.85847
CERS6	NM_001256126	NM_001256126	ceramide synthase 6	chr2	+	169312372	169631644	-1.58186	-1.36799	-1.14258	8.70399	9.07322	8.65555	8.04237	8.62116	8.46325	8.70399	9.07322	8.65555	8.04237	8.62116	8.46325
CERS6-AS1	NR_045786	NR_045786	CERS6 antisense RNA 1	chr2	-	169628461	169642939	-1.81298	1.34456	-1.01102	4.75287	4.59048	4.73878	3.89451	5.01761	4.72297	4.75287	4.59048	4.73878	3.89451	5.01761	4.72297
CES1P1	ENST00000421606	ENST00000421606	carboxylesterase 1 pseudogene 1	chr16	+	55827318	55828070	1.20751	1.4503	-1.1448	5.23699	4.82978	5.62635	5.50902	5.36613	5.43125	5.23699	4.82978	5.62635	5.50902	5.36613	5.43125
CES2	NM_003869	NM_003869	carboxylesterase 2	chr16	+	66968347	66978999	2.83259	1.96864	1.19744	7.61183	7.42335	9.01613	9.11395	8.40055	9.27608	7.61183	7.42335	9.01613	9.11395	8.40055	9.27608
CES3	NM_001185176	NM_001185176	carboxylesterase 3	chr16	+	66995132	67009052	-2.07044	-1.86433	1.36019	5.65859	6.10346	4.95037	4.60865	5.2048	5.39418	5.65859	6.10346	4.95037	4.60865	5.2048	5.39418
CES4A	NM_001190201	NM_001190201	carboxylesterase 4A	chr16	+	67022492	67043661	-1.52706	-1.43926	2.20798	5.4769	5.4769	4.42355	4.86614	4.95157	5.56628	5.4769	5.4769	4.42355	4.86614	4.95157	5.56628
CETN3	NM_001297765	NM_001297765	centrin 3	chr5	-	89688078	89705603	-1.11898	-1.23481	-1.10138	5.78085	5.59213	5.76819	5.61867	5.28784	5.62888	5.78085	5.59213	5.76819	5.61867	5.28784	5.62888
CETN4P	NR_024041	NR_024041	centrin 4, pseudogene	chr4	-	123651344	123653613	1.1524	1.05787	1.37356	2.13879	2.23518	1.97899	2.34343	2.31634	2.43691	2.13879	2.23518	1.97899	2.34343	2.31634	2.43691
CFAP47	NM_001304548	NM_001304548	cilia and flagella associated protein 47	chrX	+	35937851	36008269	1.45544	1.05214	1.17126	2.51377	2.60355	2.46795	3.05523	2.67687	2.69601	2.51377	2.60355	2.46795	3.05523	2.67687	2.69601
CFAP47	NM_001304548	NM_001304548	cilia and flagella associated protein 47	chrX	+	36053913	36163187	1.04052	2.03876	1.12584	3.27228	3.08969	3.30415	3.32959	4.11738	3.47515	3.27228	3.08969	3.30415	3.32959	4.11738	3.47515
CFAP73	NM_001144872	NM_001144872	cilia and flagella associated protein 73	chr12	+	113587663	113597081	1.21187	1.20557	-1.37672	4.37878	4.38629	4.65601	4.65601	4.65601	4.19478	4.37878	4.38629	4.65601	4.65601	4.65601	4.19478
CFB	NM_001710	NM_001710	complement factor B	chr6	+	31913427	31919861	-4.51091	1.52844	-1.2382	7.97973	7.49572	5.80597	5.80631	8.10778	5.49773	7.97973	7.49572	5.80597	5.80631	8.10778	5.49773
CFC1B	NM_001079530	NM_001079530	cripto, FRL-1, cryptic family 1B	chr2	+	131278667	131285579	1.05832	-1.31081	-2.16398	3.74955	3.77838	4.22829	3.83132	3.38792	3.1146	3.74955	3.77838	4.22829	3.83132	3.38792	3.1146
CFD	NM_001928	NM_001928	complement factor D (adipsin)	chr19	+	859665	863624	1.26344	1.02533	1.08068	5.23702	5.5617	5.5664	5.57438	5.59779	5.67834	5.23702	5.5617	5.5664	5.57438	5.59779	5.67834
CFH	NM_000186	NM_000186	complement factor H	chr1	+	196621008	196716634	-4.80038	-1.34467	-1.32	8.45506	8.38948	7.61682	6.19191	7.96223	7.21628	8.45506	8.38948	7.61682	6.19191	7.96223	7.21628
CFI	NM_000204	NM_000204	complement factor I	chr4	-	110661848	110723335	-1.55566	-1.34947	1	3.90809	3.78978	3.78978	3.27056	3.35739	3.78978	3.90809	3.78978	3.78978	3.27056	3.35739	3.78978
CFL2	NM_001243645	NM_001243645	cofilin 2 (muscle)	chr14	-	35179588	35184029	1.30797	1.0105	2.01624	4.90914	5.19256	5.23795	5.29647	5.20763	6.24962	4.90914	5.19256	5.23795	5.29647	5.20763	6.24962
CFLAR	ENST00000309955	ENST00000309955	CASP8 and FADD like apoptosis regulator	chr2	+	202038291	202043285	-1.83888	-1.73057	-1.0964	6.10343	6.39011	5.60608	5.2246	5.59886	5.4733	6.10343	6.39011	5.60608	5.2246	5.59886	5.4733
CFTR	NM_000492	NM_000492	cystic fibrosis transmembrane conductance regulator	chr7	+	117105838	117308719	1.17826	1	-1.04913	4.20013	5.33222	4.16399	4.43679	5.33222	4.0948	4.20013	5.33222	4.16399	4.43679	5.33222	4.0948
CGB2	XM_005258480	XM_005258480	chorionic gonadotropin, beta polypeptide 2	chr19	+	49535130	49536495	1.10249	-1.1785	-1.61817	4.25908	4.3076	4.33565	4.39985	4.07065	3.64129	4.25908	4.3076	4.33565	4.39985	4.07065	3.64129
CGB8	NM_033183	NM_033183	chorionic gonadotropin, beta polypeptide 8	chr19	-	49550895	49552400	1.48262	1.33292	-1.26079	5.53531	5.81257	4.60369	6.10346	6.22716	4.26936	5.53531	5.81257	4.60369	6.10346	6.22716	4.26936
CGNL1	NM_001252335	NM_001252335	cingulin-like 1	chr15	+	57668165	57842925	1.63115	1.4781	1.30722	6.5627	6.31624	6.91142	7.26859	6.87998	7.29792	6.5627	6.31624	6.91142	7.26859	6.87998	7.29792
CGREF1	NM_001166239	NM_001166239	cell growth regulator with EF-hand domain 1	chr2	-	27321757	27341995	1.41739	1.18516	-1.08424	4.71353	4.79621	5.07545	5.21677	5.04129	4.95877	4.71353	4.79621	5.07545	5.21677	5.04129	4.95877
CH25H	NM_003956	NM_003956	cholesterol 25-hydroxylase	chr10	-	90965694	90967071	-2.50264	-3.05989	1.47046	5.12774	5.34722	3.02525	3.80429	3.73374	3.58152	5.12774	5.34722	3.02525	3.80429	3.73374	3.58152
CHAC1	NM_001142776	NM_001142776	ChaC glutathione-specific gamma-glutamylcyclotransferase 1	chr15	+	41244055	41248717	2.41453	1.43374	2.67019	5.08187	5.29916	5.28757	6.35361	5.81894	6.70451	5.08187	5.29916	5.28757	6.35361	5.81894	6.70451
CHAC2	NM_001008708	NM_001008708	ChaC, cation transport regulator homolog 2 (E. coli)	chr2	+	53994929	54002333	1.30927	1.26593	1.01428	3.8584	3.78022	3.30645	4.24716	4.12042	3.32691	3.8584	3.78022	3.30645	4.24716	4.12042	3.32691
CHAD	NM_001267	NM_001267	chondroadherin	chr17	-	48541853	48546327	1.52764	1.09799	1.03651	5.05016	5.4661	5.29627	5.66146	5.60096	5.348	5.05016	5.4661	5.29627	5.66146	5.60096	5.348
CHAF1A	NM_005483	NM_005483	chromatin assembly factor 1, subunit A (p150)	chr19	+	4402659	4443394	-1.34045	-1.11171	-1.12397	6.81014	6.36618	6.382	6.38742	6.2134	6.2134	6.81014	6.36618	6.382	6.38742	6.2134	6.2134
CHAF1B	XM_011529753	XM_011529753	chromatin assembly factor 1, subunit B (p60)	chr21	+	37749708	37749805	-1.45388	-1.27803	-1.0476	6.84006	6.79214	6.34096	6.30015	6.43822	6.27387	6.84006	6.79214	6.34096	6.30015	6.43822	6.27387
CHAF1B	XM_011529753	XM_011529753	chromatin assembly factor 1, subunit B (p60)	chr21	+	37752529	37752616	-1.40114	-1.93949	1.20002	4.59592	5.0225	3.80562	4.10932	4.06682	4.06868	4.59592	5.0225	3.80562	4.10932	4.06682	4.06868
CHCHD3	NM_017812	NM_017812	coiled-coil-helix-coiled-coil-helix domain containing 3	chr7	-	132469623	132766848	-1.11601	-1.4921	1.07039	6.05045	6.10377	5.4283	5.8921	5.52643	5.52643	6.05045	6.10377	5.4283	5.8921	5.52643	5.52643
CHD3	NM_001005271	NM_001005271	chromodomain helicase DNA binding protein 3	chr17	+	7788123	7816078	-1.75202	-1.71342	-1.22932	9.12546	9.29779	8.69118	8.31644	8.52091	8.39332	9.12546	9.29779	8.69118	8.31644	8.52091	8.39332
CHD6	NM_032221	NM_032221	chromodomain helicase DNA binding protein 6	chr20	-	40030741	40247133	-2.03846	-2.11399	-1.05435	8.06097	8.28858	7.2706	7.03349	7.20861	7.19424	8.06097	8.28858	7.2706	7.03349	7.20861	7.19424
CHD8	NM_001170629	NM_001170629	chromodomain helicase DNA binding protein 8	chr14	-	21853353	21924285	-1.25499	-1.46557	1.45713	7.95533	8.18555	7.29798	7.62765	7.63409	7.84111	7.95533	8.18555	7.29798	7.62765	7.63409	7.84111
CHDH	NM_018397	NM_018397	choline dehydrogenase	chr3	-	53850324	53880420	-1.31129	-1.04451	-1.7411	6.75067	6.32675	6.94215	6.35968	6.26392	6.14215	6.75067	6.32675	6.94215	6.35968	6.26392	6.14215
CHEK1	NM_001114121	NM_001114121	checkpoint kinase 1	chr11	+	125495031	125546150	-1.15869	1	-1.45479	5.98087	5.60244	6.3299	5.76837	5.60244	5.78909	5.98087	5.60244	6.3299	5.76837	5.60244	5.78909
CHEK2	NM_001005735	NM_001005735	checkpoint kinase 2	chr22	-	29083731	29138410	-1.54888	-1.01176	-1.88925	5.18141	4.97895	5.89676	4.55018	4.96209	4.97895	5.18141	4.97895	5.89676	4.55018	4.96209	4.97895
CHEK2P2	NR_038836	NR_038836	checkpoint kinase 2 pseudogene 2	chr15	+	20487997	20496811	1.54528	-1.2396	-1.03811	3.07615	3.44425	3.54723	3.70402	3.13438	3.49327	3.07615	3.44425	3.54723	3.70402	3.13438	3.49327
CHGB	NM_001819	NM_001819	chromogranin B	chr20	+	5891974	5906007	1.17587	-1.20645	1.03638	4.20221	4.47386	4.27646	4.43594	4.20309	4.32802	4.20221	4.47386	4.27646	4.43594	4.20309	4.32802
CHI3L1	NM_001276	NM_001276	chitinase 3-like 1 (cartilage glycoprotein-39)	chr1	-	203148059	203155922	2.39727	1.95668	1.11827	5.14428	4.67005	5.27547	6.40567	5.63846	5.43674	5.14428	4.67005	5.27547	6.40567	5.63846	5.43674
CHI3L2	NM_001025197	NM_001025197	chitinase 3-like 2	chr1	+	111743393	111786062	-1.27451	-1.44137	-2.39345	4.89062	4.4239	5.20216	4.54068	3.89646	3.94307	4.89062	4.4239	5.20216	4.54068	3.89646	3.94307
CHIAP2	NR_003928	NR_003928	chitinase, acidic pseudogene 2	chr1	+	111823146	111828730	1.34064	2.26764	1.29473	2.48814	2.28079	2.85875	2.91106	3.46198	3.2314	2.48814	2.28079	2.85875	2.91106	3.46198	3.2314
CHIC2	NM_012110	NM_012110	cysteine rich hydrophobic domain 2	chr4	-	54875956	54930857	1.21095	1.0483	-1.33096	6.54379	6.48631	7.25794	6.81993	6.55436	6.84547	6.54379	6.48631	7.25794	6.81993	6.55436	6.84547
CHKA	NM_001277	NM_001277	choline kinase alpha	chr11	-	67820326	67888858	-1.86484	-1.0984	1.35015	6.1846	6.32	5.11808	5.28555	6.1846	5.5512	6.1846	6.32	5.11808	5.28555	6.1846	5.5512
CHL1	NM_001253387	NM_001253387	cell adhesion molecule L1-like	chr3	+	238279	451100	-8.94406	-6.43826	1.09913	7.35808	8.50874	4.56844	4.19715	5.82207	4.7048	7.35808	8.50874	4.56844	4.19715	5.82207	4.7048
CHL1-AS1	NR_110739	NR_110739	CHL1 antisense RNA 1	chr3	-	405053	427478	-1.88703	-3.32377	-1.34067	4.49569	5.46049	3.65332	3.57957	3.72767	3.23037	4.49569	5.46049	3.65332	3.57957	3.72767	3.23037
CHML	NM_001821	NM_001821	choroideremia-like (Rab escort protein 2)	chr1	-	241792155	241799232	-1.31513	1.05091	-1.96534	6.16802	6.2771	6.5258	5.77281	6.34874	5.55102	6.16802	6.2771	6.5258	5.77281	6.34874	5.55102
CHMP1A	NM_001083314	NM_001083314	charged multivesicular body protein 1A	chr16	-	89710839	89724253	1.17559	1.488	1.15226	6.81411	6.7316	6.70479	7.0475	7.30497	6.90926	6.81411	6.7316	6.70479	7.0475	7.30497	6.90926
CHMP2B	NM_001244644	NM_001244644	charged multivesicular body protein 2B	chr3	+	87276413	87304698	1.16864	1.39686	1.49918	6.62724	6.51529	6.38192	6.85207	6.99748	6.96609	6.62724	6.51529	6.38192	6.85207	6.99748	6.96609
CHMP4B	NM_176812	NM_176812	charged multivesicular body protein 4B	chr20	+	32399110	32442173	1.361	1.12535	1.38738	9.76147	9.90502	9.37741	10.2061	10.0754	9.84977	9.76147	9.90502	9.37741	10.2061	10.0754	9.84977
CHMP4C	NM_152284	NM_152284	charged multivesicular body protein 4C	chr8	+	82644669	82671750	1.25184	1.61585	2.363	8.09207	7.72383	7.44077	8.41612	8.41612	8.68139	8.09207	7.72383	7.44077	8.41612	8.41612	8.68139
CHP1	NM_007236	NM_007236	calcineurin-like EF-hand protein 1	chr15	+	41523037	41574085	1.29758	1.23965	1.47541	5.63082	5.67667	5.36077	6.00664	5.9866	5.92189	5.63082	5.67667	5.36077	6.00664	5.9866	5.92189
CHPT1	NM_020244	NM_020244	choline phosphotransferase 1	chr12	+	102090725	102137918	-2.58408	-1.5459	-1.22406	6.83632	6.81789	5.92161	5.46667	6.18944	5.62993	6.83632	6.81789	5.92161	5.46667	6.18944	5.62993
CHRDL1	NM_001143981	NM_001143981	chordin-like 1	chrX	-	109917084	110039286	-1.00576	1.29511	1.07211	3.83285	3.77196	3.67781	3.82457	4.14503	3.77826	3.83285	3.77196	3.67781	3.82457	4.14503	3.77826
CHRM1	NM_000738	NM_000738	cholinergic receptor, muscarinic 1	chr11	-	62676151	62689279	-1.19797	1.06845	-1.2341	4.86373	4.83272	4.59809	4.60314	4.92824	4.29463	4.86373	4.83272	4.59809	4.60314	4.92824	4.29463
CHRM3	NM_000740	NM_000740	cholinergic receptor, muscarinic 3	chr1	+	239549818	240078750	1.51825	1.46899	-1.36116	3.80674	3.83439	4.46097	4.40915	4.38921	4.01613	3.80674	3.83439	4.46097	4.40915	4.38921	4.01613
CHRM3-AS1	NR_046582	NR_046582	CHRM3 antisense RNA 1	chr1	-	240061316	240063172	-1.21303	-1.24409	-1.46057	3.69022	3.69322	3.84464	3.4116	3.37813	3.29811	3.69022	3.69322	3.84464	3.4116	3.37813	3.29811
CHRM3-AS2	NR_103776	NR_103776	CHRM3 antisense RNA 2	chr1	-	239867192	239882419	-1.17223	-1.08467	-1.01499	3.77116	3.918	4.07781	3.54191	3.80074	4.05635	3.77116	3.918	4.07781	3.54191	3.80074	4.05635
CHRNA5	NM_000745	NM_000745	cholinergic receptor, nicotinic alpha 5	chr15	+	78857862	78887611	-1.14723	-1.26046	-1.08433	4.56634	4.31587	5.07013	4.36819	3.98192	4.95332	4.56634	4.31587	5.07013	4.36819	3.98192	4.95332
CHRNA7	NM_000746	NM_000746	cholinergic receptor, nicotinic alpha 7	chr15	+	30875128	32464722	-3.78515	-3.04227	1.23449	7.062	7.57874	5.51926	5.14165	5.97359	5.82317	7.062	7.57874	5.51926	5.14165	5.97359	5.82317
CHRNE	NM_000080	NM_000080	cholinergic receptor, nicotinic epsilon	chr17	-	4801064	4806369	1.00369	1.20352	-1.23766	5.04034	4.52793	5.04566	5.04566	4.79519	4.73805	5.04034	4.52793	5.04566	5.04566	4.79519	4.73805
CHST1	NM_003654	NM_003654	carbohydrate (keratan sulfate Gal-6) sulfotransferase 1	chr11	-	45669239	45687206	1.14272	-1.05266	1.07703	4.30463	4.75204	4.42674	4.4971	4.678	4.5338	4.30463	4.75204	4.42674	4.4971	4.678	4.5338
CHST11	NM_001173982	NM_001173982	carbohydrate (chondroitin 4) sulfotransferase 11	chr12	+	104849073	105155792	-1.32184	-1.54711	-1.26616	6.6141	6.5617	6.7999	6.21155	5.93212	6.45944	6.6141	6.5617	6.7999	6.21155	5.93212	6.45944
CHST15	NM_001270764	NM_001270764	carbohydrate (N-acetylgalactosamine 4-sulfate 6-O) sulfotransferase 15	chr10	-	125767182	125853206	-1.86488	-2.12961	-1.0204	7.8249	7.97284	6.86489	6.92582	6.88225	6.83576	7.8249	7.97284	6.86489	6.92582	6.88225	6.83576
CHST4	NM_001166395	NM_001166395	carbohydrate (N-acetylglucosamine 6-O) sulfotransferase 4	chr16	+	71560023	71572493	-1.29422	1.10616	-1.13468	5.21349	5.30456	4.71059	4.84141	5.45012	4.5283	5.21349	5.30456	4.71059	4.84141	5.45012	4.5283
CHST6	NM_021615	NM_021615	carbohydrate (N-acetylglucosamine 6-O) sulfotransferase 6	chr16	-	75507022	75529282	-2.67356	-2.11144	1.13041	7.03338	8.29241	6.04225	5.61462	7.21418	6.21909	7.03338	8.29241	6.04225	5.61462	7.21418	6.21909
CHST9	NM_001256316	NM_001256316	carbohydrate (N-acetylgalactosamine 4-0) sulfotransferase 9	chr18	-	24495590	24765289	-4.47792	-3.0431	1.01078	7.22879	8.26293	6.10422	5.06596	6.65739	6.11969	7.22879	8.26293	6.10422	5.06596	6.65739	6.11969
CHTOP	NM_001206612	NM_001206612	chromatin target of PRMT1	chr1	+	153606458	153618782	-1.20741	-1.41267	1.15397	7.73517	7.7506	7.04558	7.46326	7.25218	7.25218	7.73517	7.7506	7.04558	7.46326	7.25218	7.25218
CIAPIN1	NM_001308347	NM_001308347	cytokine induced apoptosis inhibitor 1	chr16	-	57462081	57481439	1.11277	1.01828	-1.29468	6.56733	6.52237	6.79379	6.72148	6.5485	6.4212	6.56733	6.52237	6.79379	6.72148	6.5485	6.4212
CIB4	NM_001029881	NM_001029881	calcium and integrin binding family member 4	chr2	-	26804070	26864236	-1.16464	1.4917	-1.02225	3.77576	2.94608	3.54567	3.55588	3.52304	3.51392	3.77576	2.94608	3.54567	3.55588	3.52304	3.51392
CIRBP	NM_001280	NM_001280	cold inducible RNA binding protein	chr19	+	1269267	1274809	-1.55119	-1.26653	-1.50242	8.30555	8.30199	8.50207	7.67217	7.96111	7.91478	8.30555	8.30199	8.50207	7.67217	7.96111	7.91478
CISH	NM_013324	NM_013324	cytokine inducible SH2-containing protein	chr3	-	50643885	50649262	1.36093	1.08427	1	4.90698	4.8666	5.39735	5.35157	4.98333	5.39735	4.90698	4.8666	5.39735	5.35157	4.98333	5.39735
CIT	NM_001206999	NM_001206999	citron rho-interacting serine/threonine kinase	chr12	-	120123595	120315095	-1.16027	-1.17739	1.09277	6.14482	5.72922	5.60575	5.93036	5.49363	5.73374	6.14482	5.72922	5.60575	5.93036	5.49363	5.73374
CITED2	NM_001168388	NM_001168388	Cbp/p300-interacting transactivator, with Glu/Asp rich carboxy-terminal domain, 2	chr6	-	139693393	139695785	2.12248	1.36105	1.55309	6.16905	6.24548	6.3989	7.2548	6.6902	7.03404	6.16905	6.24548	6.3989	7.2548	6.6902	7.03404
CKAP2	NM_001098525	NM_001098525	cytoskeleton associated protein 2	chr13	+	53029495	53050763	-1.30417	-1.01871	-1.47095	6.71316	6.17172	6.77015	6.33003	6.14498	6.2134	6.71316	6.17172	6.77015	6.33003	6.14498	6.2134
CKAP2L	NM_001304361	NM_001304361	cytoskeleton associated protein 2-like	chr2	-	113493930	113522254	1.20007	-1.307	1.4414	6.65021	5.96823	6.31614	6.91333	5.58197	6.84361	6.65021	5.96823	6.31614	6.91333	5.58197	6.84361
CKAP4	NM_006825	NM_006825	cytoskeleton-associated protein 4	chr12	-	106631655	106698057	1.59431	1.26294	1.62263	5.66096	5.51016	5.18588	6.33389	5.84695	5.88421	5.66096	5.51016	5.18588	6.33389	5.84695	5.88421
CKAP5	NM_001008938	NM_001008938	cytoskeleton associated protein 5	chr11	-	46764598	46867859	-1.15621	-1.27521	-1.14235	8.05422	8.13888	8.14852	7.84482	7.78814	7.95652	8.05422	8.13888	8.14852	7.84482	7.78814	7.95652
CKM	NM_001824	NM_001824	creatine kinase, muscle	chr19	-	45809671	45826233	1.16439	1.04573	-1.05221	4.65601	4.87414	4.84518	4.87559	4.93865	4.77176	4.65601	4.87414	4.84518	4.87559	4.93865	4.77176
CKMT1A	NM_001015001	NM_001015001	creatine kinase, mitochondrial 1A	chr15	+	43886225	43991420	1.64467	1.15048	-1.38449	5.32473	5.56465	5.77575	6.04253	5.76688	5.3064	5.32473	5.56465	5.77575	6.04253	5.76688	5.3064
CKMT2	NM_001099735	NM_001099735	creatine kinase, mitochondrial 2 (sarcomeric)	chr5	+	80529104	80562217	-1.17214	-1.00254	-1.30175	4.60838	4.48338	4.65206	4.37924	4.47972	4.27161	4.60838	4.48338	4.65206	4.37924	4.47972	4.27161
CKS1B	NM_001826	NM_001826	CDC28 protein kinase regulatory subunit 1B	chr1	+	154947118	154951725	1.07655	-1.06872	-1.03078	6.65966	6.43203	6.69301	6.76608	6.33615	6.64928	6.65966	6.43203	6.69301	6.76608	6.33615	6.64928
CKS2	NM_001827	NM_001827	CDC28 protein kinase regulatory subunit 2	chr9	+	91926113	91931618	1.13709	-1.63686	1.32817	6.63176	6.57842	6.35597	6.81711	5.86749	6.76541	6.63176	6.57842	6.35597	6.81711	5.86749	6.76541
CLASP1	NM_001142273	NM_001142273	cytoplasmic linker associated protein 1	chr2	-	122095352	122407163	-1.06562	-1.16161	1.20378	8.31626	8.31718	7.82097	8.22457	8.10105	8.08854	8.31626	8.31718	7.82097	8.22457	8.10105	8.08854
CLCA2	NM_006536	NM_006536	chloride channel accessory 2	chr1	+	86889769	86922241	1.47416	1.38418	1.12549	9.98889	9.58226	10.6702	10.5488	10.0513	10.8408	9.98889	9.58226	10.6702	10.5488	10.0513	10.8408
CLCA4	NM_012128	NM_012128	chloride channel accessory 4	chr1	+	87012759	87046437	1.14657	1.80042	1.17162	9.86293	9.04148	10.0286	10.0602	9.88981	10.2571	9.86293	9.04148	10.0286	10.0602	9.88981	10.2571
CLCC1	NM_001048210	NM_001048210	chloride channel CLIC-like 1	chr1	-	109472130	109506111	-1.84346	-1.20055	-1.26463	7.63297	7.43275	7.31365	6.75055	7.16905	6.97493	7.63297	7.43275	7.31365	6.75055	7.16905	6.97493
CLCN3	NM_001243372	NM_001243372	chloride channel, voltage-sensitive 3	chr4	+	170533784	170644824	1.73443	1.44385	1.29462	7.32084	7.40398	7.75991	8.1153	7.9339	8.13244	7.32084	7.40398	7.75991	8.1153	7.9339	8.13244
CLCN4	NM_001256944	NM_001256944	chloride channel, voltage-sensitive 4	chrX	+	10124985	10205700	-1.06145	1.41844	1.03868	5.48932	5.33124	5.00002	5.40329	5.83555	5.05477	5.48932	5.33124	5.00002	5.40329	5.83555	5.05477
CLCN5	NM_000084	NM_000084	chloride channel, voltage-sensitive 5	chrX	+	49687225	49863892	1.17582	1.29144	1.83707	5.52503	5.64969	5.01559	5.7587	6.01867	5.893	5.52503	5.64969	5.01559	5.7587	6.01867	5.893
CLCNKA	NM_001042704	NM_001042704	chloride channel, voltage-sensitive Ka	chr1	+	16345330	16360545	1.30008	1.25168	-1.14453	3.76273	3.81156	4.10399	4.14133	4.13543	3.90923	3.76273	3.81156	4.10399	4.14133	4.13543	3.90923
CLCNKB	NM_000085	NM_000085	chloride channel, voltage-sensitive Kb	chr1	+	16370247	16383803	-1.52016	1.49088	1.28996	3.7244	3.94023	4.13541	3.12018	4.51639	4.50274	3.7244	3.94023	4.13541	3.12018	4.51639	4.50274
CLDN1	NM_021101	NM_021101	claudin 1	chr3	-	190023490	190040264	-1.02401	1.01271	-1.10285	9.97454	9.51741	9.43486	9.94031	9.53563	9.29362	9.97454	9.51741	9.43486	9.94031	9.53563	9.29362
CLDN10	NM_001160100	NM_001160100	claudin 10	chr13	+	96085853	96232010	-4.02037	-1.80439	-1.99348	7.9297	8.00833	8.57169	5.92237	7.15682	7.5764	7.9297	8.00833	8.57169	5.92237	7.15682	7.5764
CLDN10-AS1	NR_046533	NR_046533	CLDN10 antisense RNA 1	chr13	-	96131698	96186164	-1.7345	-2.21862	-2.42259	6.73545	7.15149	8.5288	5.94093	6.00183	7.25225	6.73545	7.15149	8.5288	5.94093	6.00183	7.25225
CLDN16	NM_006580	NM_006580	claudin 16	chr3	+	190040330	190129932	-1.50561	-1.33146	-1.32411	4.74895	4.70384	4.35614	4.1586	4.29083	3.95112	4.74895	4.70384	4.35614	4.1586	4.29083	3.95112
CLDN17	NM_012131	NM_012131	claudin 17	chr21	-	31538241	31538971	5.87016	1.96356	8.52979	3.32903	3.16042	3.30198	5.88243	4.13389	6.39449	3.32903	3.16042	3.30198	5.88243	4.13389	6.39449
CLDN3	NM_001306	NM_001306	claudin 3	chr7	-	73183327	73184600	1.20298	1.08788	-1.21903	6.44361	6.29095	6.64138	6.71022	6.41247	6.35565	6.44361	6.29095	6.64138	6.71022	6.41247	6.35565
CLDN4	NM_001305	NM_001305	claudin 4	chr7	+	73213872	73247017	1.36869	1.51001	2.29891	5.08227	5.24215	4.42366	5.53507	5.83671	5.62461	5.08227	5.24215	4.42366	5.53507	5.83671	5.62461
CLDN8	NM_199328	NM_199328	claudin 8	chr21	-	31586324	31588469	1.04065	1.19623	-1.44771	3.27045	3.12751	3.59101	3.32793	3.386	3.05724	3.27045	3.12751	3.59101	3.32793	3.386	3.05724
CLDND1	NM_001040181	NM_001040181	claudin domain containing 1	chr3	-	98216756	98241910	1.11702	-1.01924	1.37253	7.40357	7.43107	7.28104	7.56323	7.40357	7.73788	7.40357	7.43107	7.28104	7.56323	7.40357	7.73788
CLEC10A	NM_006344	NM_006344	C-type lectin domain family 10, member A	chr17	-	6977856	6983600	1.19213	1.25122	-1.0564	4.35752	4.15551	4.61106	4.61106	4.47885	4.5319	4.35752	4.15551	4.61106	4.61106	4.47885	4.5319
CLEC12A	NM_001207010	NM_001207010	C-type lectin domain family 12, member A	chr12	+	10103915	10512244	1.09067	1.11709	-1.23666	2.60545	2.35989	2.58676	2.73066	2.51963	2.28031	2.60545	2.35989	2.58676	2.73066	2.51963	2.28031
CLEC2B	NM_005127	NM_005127	C-type lectin domain family 2, member B	chr12	-	10004968	10022735	1.31843	1.29555	1.59244	5.58176	4.76307	5.58132	5.98058	5.13664	6.25256	5.58176	4.76307	5.58132	5.98058	5.13664	6.25256
CLEC2D	NM_001004419	NM_001004419	C-type lectin domain family 2, member D	chr12	+	9817565	9852151	-2.61567	-1.71112	-1.8178	6.74684	7.01697	6.64403	5.35966	6.24203	5.78184	6.74684	7.01697	6.64403	5.35966	6.24203	5.78184
CLEC4GP1	NR_002931	NR_002931	C-type lectin domain family 4, member G pseudogene 1	chr19	+	7852370	7855898	-1.08336	-1.02017	-1.06823	4.48972	3.81292	4.37421	4.37421	3.78411	4.27899	4.48972	3.81292	4.37421	4.37421	3.78411	4.27899
CLEC7A	NM_022570	NM_022570	C-type lectin domain family 7, member A	chr12	-	10269376	10282868	-4.73686	-2.87675	1.11131	8.80809	8.29248	6.4119	6.56416	6.76804	6.56416	8.80809	8.29248	6.4119	6.56416	6.76804	6.56416
CLHC1	NM_001135598	NM_001135598	clathrin heavy chain linker domain containing 1	chr2	-	55399683	55459699	-1.40015	-2.16753	1.05723	5.36113	5.82721	4.97372	4.87555	4.71116	5.05401	5.36113	5.82721	4.97372	4.87555	4.71116	5.05401
CLIC2	NM_001289	NM_001289	chloride intracellular channel 2	chrX	-	154505500	154563986	1.17476	1.52055	1.18551	2.90074	2.92471	3.28379	3.13311	3.5293	3.5293	2.90074	2.92471	3.28379	3.13311	3.5293	3.5293
CLIC3	NM_004669	NM_004669	chloride intracellular channel 3	chr9	-	139889060	139891255	2.78987	2.63111	1.28521	6.24907	5.70548	6.87968	7.72927	7.10115	7.24168	6.24907	5.70548	6.87968	7.72927	7.10115	7.24168
CLIC5	NM_001114086	NM_001114086	chloride intracellular channel 5	chr6	-	45848750	46048132	1.14282	1.18123	1.16264	2.68474	2.69396	2.4692	2.87734	2.93425	2.68661	2.68474	2.69396	2.4692	2.87734	2.93425	2.68661
CLIC6	NM_053277	NM_053277	chloride intracellular channel 6	chr21	+	36041688	36090525	-3.27999	-1.63433	-1.16572	6.82701	8.08582	6.18173	5.11332	7.37712	5.96051	6.82701	8.08582	6.18173	5.11332	7.37712	5.96051
CLINT1	NM_001195555	NM_001195555	clathrin interactor 1	chr5	-	157212751	157286183	-1.09825	-1.0028	1.38196	8.99325	9.227	8.55566	8.85804	9.22297	9.02238	8.99325	9.227	8.55566	8.85804	9.22297	9.02238
CLIP2	NM_003388	NM_003388	CAP-GLY domain containing linker protein 2	chr7	+	73703803	73820273	1.21398	-1.01542	1.24293	6.6496	6.65923	6.6623	6.92934	6.63715	6.97605	6.6496	6.65923	6.6623	6.92934	6.63715	6.97605
CLIP4	NM_001287527	NM_001287527	CAP-GLY domain containing linker protein family, member 4	chr2	+	29320560	29412509	-1.08102	1.25716	1.36089	7.68257	7.15481	7.69601	7.57018	7.48498	8.14056	7.68257	7.15481	7.69601	7.57018	7.48498	8.14056
CLMN	NM_024734	NM_024734	calmin (calponin-like, transmembrane)	chr14	-	95648276	95786245	-2.97847	-3.09311	-1.09901	6.91183	7.2551	6.56957	5.33726	5.62604	6.43337	6.91183	7.2551	6.56957	5.33726	5.62604	6.43337
CLMP	NM_024769	NM_024769	CXADR-like membrane protein	chr11	-	122943020	123066007	1.13605	1.26071	2.7613	6.1678	4.94871	7.90604	6.35183	5.28295	9.37139	6.1678	4.94871	7.90604	6.35183	5.28295	9.37139
CLN6	NM_017882	NM_017882	ceroid-lipofuscinosis, neuronal 6, late infantile, variant	chr15	-	68499330	68549444	-1.09479	-1.43965	-1.09297	7.3619	7.53713	6.9492	7.23125	7.01141	6.82094	7.3619	7.53713	6.9492	7.23125	7.01141	6.82094
CLNS1A	NM_001293	NM_001293	chloride channel, nucleotide-sensitive, 1A	chr11	-	77225981	77348851	-1.20894	-1.23542	1.05673	7.05776	7.08902	7.09567	6.78402	6.78402	7.17528	7.05776	7.08902	7.09567	6.78402	6.78402	7.17528
CLOCK	NM_001267843	NM_001267843	clock circadian regulator	chr4	-	56298643	56413305	-1.07884	1.04914	1.30309	9.081	8.93366	8.56716	8.97152	9.00287	8.9491	9.081	8.93366	8.56716	8.97152	9.00287	8.9491
CLPTM1L	NM_030782	NM_030782	CLPTM1-like	chr5	-	1317859	1345214	-1.11605	-1.04897	-1.05471	7.17505	7.08135	7.11888	7.01665	7.01238	7.04203	7.17505	7.08135	7.11888	7.01665	7.01238	7.04203
CLSPN	NM_001190481	NM_001190481	claspin	chr1	-	36185819	36235568	-1.27551	-1.51986	1.18617	5.74543	5.16451	4.69726	5.39436	4.56057	4.94357	5.74543	5.16451	4.69726	5.39436	4.56057	4.94357
CLSTN1	NM_001009566	NM_001009566	calsyntenin 1	chr1	-	9789079	9884584	-1.39415	-1.51385	-1.07186	9.70506	9.87838	9.81394	9.22567	9.28016	9.71383	9.70506	9.87838	9.81394	9.22567	9.28016	9.71383
CLSTN2	NM_022131	NM_022131	calsyntenin 2	chr3	+	139654027	140286919	-1.33925	-1.66546	-1.40495	4.36902	4.34371	4.19499	3.9476	3.60779	3.70447	4.36902	4.34371	4.19499	3.9476	3.60779	3.70447
CLTB	NM_001834	NM_001834	clathrin, light chain B	chr5	-	175819456	175843570	1.92343	1.57754	1.83895	7.57739	6.93182	7.41584	8.52107	7.5895	8.29472	7.57739	6.93182	7.41584	8.52107	7.5895	8.29472
CLTCL1	NM_001835	NM_001835	clathrin, heavy chain-like 1	chr22	-	19166986	19279239	-1.34103	-2.11888	-1.26522	5.87573	6.14497	5.9863	5.45239	5.06167	5.64691	5.87573	6.14497	5.9863	5.45239	5.06167	5.64691
CLU	NM_001831	NM_001831	clusterin	chr8	-	27454434	27472548	-5.14364	-2.38327	1.1416	6.85346	5.76958	5.19428	4.49067	4.51664	5.38534	6.85346	5.76958	5.19428	4.49067	4.51664	5.38534
CLUH	NM_015229	NM_015229	clustered mitochondria (cluA/CLU1) homolog	chr17	-	2592680	2614927	-1.37046	-1.09375	1	7.56053	7.14773	6.97196	7.10587	7.01845	6.97196	7.56053	7.14773	6.97196	7.10587	7.01845	6.97196
CLVS1	NM_173519	NM_173519	clavesin 1	chr8	+	61969717	62414204	2.29026	1.5581	1.20364	3.90053	4.31953	4.24081	5.09604	4.95932	4.50821	3.90053	4.31953	4.24081	5.09604	4.95932	4.50821
CLYBL	NM_206808	NM_206808	citrate lyase beta like	chr13	+	100258919	100549388	-2.91826	-2.825	-1.52364	5.44302	5.91127	5.61034	3.89791	4.41302	5.00282	5.44302	5.91127	5.61034	3.89791	4.41302	5.00282
CMAHP	NR_002174	NR_002174	cytidine monophospho-N-acetylneuraminic acid hydroxylase, pseudogene	chr6	-	25081295	25218698	-4.46664	1.16021	1.61678	6.83781	7.21944	5.33064	4.67862	7.43382	6.02376	6.83781	7.21944	5.33064	4.67862	7.43382	6.02376
CMAS	NM_018686	NM_018686	cytidine monophosphate N-acetylneuraminic acid synthetase	chr12	+	22199108	22218608	1.54934	1.58395	1.9553	6.19005	6.1348	6.50277	6.8217	6.79833	7.47016	6.19005	6.1348	6.50277	6.8217	6.79833	7.47016
CMC1	NM_182523	NM_182523	C-x(9)-C motif containing 1	chr3	+	28283075	28366633	-1.81054	-1.19219	1.15493	5.20417	5.32499	4.97062	4.34775	5.07138	5.17842	5.20417	5.32499	4.97062	4.34775	5.07138	5.17842
CMIP	ENST00000566462	ENST00000566462	c-Maf inducing protein	chr16	+	81698959	81700881	-1.47941	-1.27013	1.14486	5.98232	5.89555	5.55399	5.4173	5.55057	5.74916	5.98232	5.89555	5.55399	5.4173	5.55057	5.74916
CMIP	NM_030629	NM_030629	c-Maf inducing protein	chr16	+	81478775	81745367	-1.02454	-1.13389	1.30171	8.30825	8.18321	8.01149	8.27328	8.00193	8.3919	8.30825	8.18321	8.01149	8.27328	8.00193	8.3919
CMPK1	NM_001136140	NM_001136140	cytidine monophosphate (UMP-CMP) kinase 1, cytosolic	chr1	+	47799469	47844511	-1.0356	1.53364	1.38323	9.00137	8.94715	8.57972	8.9509	9.56411	9.04776	9.00137	8.94715	8.57972	8.9509	9.56411	9.04776
CMPK2	NM_001256477	NM_001256477	cytidine monophosphate (UMP-CMP) kinase 2, mitochondrial	chr2	-	6980701	7006766	-5.54155	-1.61341	-1.10439	6.37552	4.35311	4.09032	3.90523	3.663	3.94707	6.37552	4.35311	4.09032	3.90523	3.663	3.94707
CMTM4	NM_178818	NM_178818	CKLF-like MARVEL transmembrane domain containing 4	chr16	-	66648653	66730610	-1.45747	-1.27031	1.5487	7.41969	7.48838	6.42521	6.87622	7.1432	7.05627	7.41969	7.48838	6.42521	6.87622	7.1432	7.05627
CMTM6	NM_017801	NM_017801	CKLF-like MARVEL transmembrane domain containing 6	chr3	-	32522804	32544900	1.17072	2.0568	1.43918	6.24175	6.05362	6.22074	6.46915	7.09402	6.74599	6.24175	6.05362	6.22074	6.46915	7.09402	6.74599
CMTR1	NM_015050	NM_015050	cap methyltransferase 1	chr6	+	37400907	37450603	-1.99018	-1.18698	1.22066	7.22372	6.59379	6.27153	6.23082	6.34649	6.55919	7.22372	6.59379	6.27153	6.23082	6.34649	6.55919
CMYA5	NM_153610	NM_153610	cardiomyopathy associated 5	chr5	+	78985659	79096063	-1.53625	1.18053	-1.41319	5.19454	5.0491	5.09604	4.57513	5.28854	4.59708	5.19454	5.0491	5.09604	4.57513	5.28854	4.59708
CNEP1R1	NM_001281789	NM_001281789	CTD nuclear envelope phosphatase 1 regulatory subunit 1	chr16	+	50059152	50070999	1.25476	1.44808	2.02661	6.7918	6.40958	6.74819	7.11921	6.94372	7.76726	6.7918	6.40958	6.74819	7.11921	6.94372	7.76726
CNFN	NM_032488	NM_032488	cornifelin	chr19	-	42891171	42894444	51.6054	17.3206	10.1767	6.47722	5.85557	7.9522	12.1667	9.96999	11.2994	6.47722	5.85557	7.9522	12.1667	9.96999	11.2994
CNIH1	NM_005776	NM_005776	cornichon family AMPA receptor auxiliary protein 1	chr14	-	54893647	54908149	-1.30204	1.03481	-1.14501	6.96241	6.53227	7.26556	6.58164	6.58164	7.0702	6.96241	6.53227	7.26556	6.58164	6.58164	7.0702
CNIH4	NM_001277197	NM_001277197	cornichon family AMPA receptor auxiliary protein 4	chr1	+	224544552	224567161	1.23803	1.08492	1.29347	6.77489	6.70827	6.78914	7.08294	6.82586	7.16039	6.77489	6.70827	6.78914	7.08294	6.82586	7.16039
CNKSR2	NM_001168647	NM_001168647	connector enhancer of kinase suppressor of Ras 2	chrX	+	21392536	21672813	-1.32334	1	-1.05681	4.01172	4.01172	3.81849	3.60754	4.01172	3.73878	4.01172	4.01172	3.81849	3.60754	4.01172	3.73878
CNN1	NM_001299	NM_001299	calponin 1, basic, smooth muscle	chr19	+	11649579	11661138	1.16585	1.01777	-1.22105	5.49485	5.4358	5.61413	5.71623	5.46121	5.32601	5.49485	5.4358	5.61413	5.71623	5.46121	5.32601
CNN2	NM_001303499	NM_001303499	calponin 2	chr19	+	1026298	1039064	-1.29003	-1.00193	-1.25331	9.87412	9.69843	9.80513	9.50671	9.69565	9.47939	9.87412	9.69843	9.80513	9.50671	9.69565	9.47939
CNN3	NM_001286055	NM_001286055	calponin 3, acidic	chr1	-	95362507	95392834	1.67878	1.97679	1.00764	7.3507	7.08358	8.33074	8.09811	8.06674	8.34172	7.3507	7.08358	8.33074	8.09811	8.06674	8.34172
CNNM1	NM_020348	NM_020348	cyclin and CBS domain divalent metal cation transport mediator 1	chr10	+	101088856	101154087	-1.26179	-1.68611	-1.06546	6.97308	6.69556	6.47878	6.63761	5.94186	6.38731	6.97308	6.69556	6.47878	6.63761	5.94186	6.38731
CNOT10	NM_001256741	NM_001256741	CCR4-NOT transcription complex subunit 10	chr3	+	32726637	32815367	-1.0615	-1.05778	1.07491	6.69271	6.54596	6.48821	6.6066	6.46492	6.59242	6.69271	6.54596	6.48821	6.6066	6.46492	6.59242
CNOT11	NM_017546	NM_017546	CCR4-NOT transcription complex subunit 11	chr2	+	101869264	101886778	1.43543	1.44141	1.18586	6.87805	6.74336	6.8448	7.39953	7.27084	7.09073	6.87805	6.74336	6.8448	7.39953	7.27084	7.09073
CNOT2	NM_001199302	NM_001199302	CCR4-NOT transcription complex subunit 2	chr12	+	70636774	70748773	-1.21806	-1.13827	-1.0622	7.17241	7.19094	7.21785	6.88783	7.0041	7.1308	7.17241	7.19094	7.21785	6.88783	7.0041	7.1308
CNOT6	NM_001303241	NM_001303241	CCR4-NOT transcription complex subunit 6	chr5	+	179921412	180005405	-1.41682	-1.36799	1.04875	8.2262	8.19274	7.75874	7.72354	7.74068	7.82741	8.2262	8.19274	7.75874	7.72354	7.74068	7.82741
CNOT6L	NM_001286790	NM_001286790	CCR4-NOT transcription complex subunit 6-like	chr4	-	78634541	78740769	-2.07922	-1.37811	-1.20346	8.70329	8.49174	8.41607	7.64725	8.02905	8.14888	8.70329	8.49174	8.41607	7.64725	8.02905	8.14888
CNP	ENST00000592861	ENST00000592861	2,3-cyclic nucleotide 3 phosphodiesterase	chr17	+	40121886	40123336	-1.37356	-1.4575	-1.82358	6.21177	5.94644	5.98918	5.75385	5.40294	5.12241	6.21177	5.94644	5.98918	5.75385	5.40294	5.12241
CNP	NM_033133	NM_033133	2,3-cyclic nucleotide 3 phosphodiesterase	chr17	+	40118759	40129754	-1.34275	1.12454	-1.12465	7.92753	7.31513	7.47566	7.50234	7.48447	7.30618	7.92753	7.31513	7.47566	7.50234	7.48447	7.30618
CNPPD1	NM_015680	NM_015680	cyclin Pas1/PHO80 domain containing 1	chr2	-	220036619	220042828	1.52705	1.5227	1.35625	8.03853	8.10339	8.36748	8.64928	8.71002	8.8071	8.03853	8.10339	8.36748	8.64928	8.71002	8.8071
CNR1	NM_001160226	NM_001160226	cannabinoid receptor 1 (brain)	chr6	-	88849583	88876078	-1.39911	-1.03649	1.27498	4.53856	4.64679	4.22039	4.05405	4.59509	4.57086	4.53856	4.64679	4.22039	4.05405	4.59509	4.57086
CNR1	NM_001160226	NM_001160226	cannabinoid receptor 1 (brain)	chr6	-	88852963	88855084	1.27281	1.11187	-1.10021	2.13828	2.43297	2.4318	2.4863	2.58596	2.29402	2.13828	2.43297	2.4318	2.4863	2.58596	2.29402
CNTF	NM_000614	NM_000614	ciliary neurotrophic factor	chr11	+	58346584	58393206	1.30317	1.22289	1.35023	8.1254	8.09659	8.00003	8.50743	8.38688	8.43323	8.1254	8.09659	8.00003	8.50743	8.38688	8.43323
CNTFR	NM_001207011	NM_001207011	ciliary neurotrophic factor receptor	chr9	-	34551430	34590138	1.53073	1.21209	1.0352	3.68527	3.85994	4.28036	4.29949	4.13744	4.33027	3.68527	3.85994	4.28036	4.29949	4.13744	4.33027
CNTN1	NM_001256063	NM_001256063	contactin 1	chr12	+	41086244	41466217	1	-1.49077	1.6773	6.3722	6.17666	6.91	6.3722	5.6006	7.65614	6.3722	6.17666	6.91	6.3722	5.6006	7.65614
CNTN3	NM_020872	NM_020872	contactin 3 (plasmacytoma associated)	chr3	-	74311719	74570343	1.32811	1.20423	1.16929	3.44571	3.58697	3.62945	3.85508	3.85508	3.85508	3.44571	3.58697	3.62945	3.85508	3.85508	3.85508
CNTN4	NM_001206955	NM_001206955	contactin 4	chr3	+	2140497	3099645	1.54065	1.69342	1.0026	4.59796	5.04977	4.04698	5.2215	5.80971	4.05072	4.59796	5.04977	4.04698	5.2215	5.80971	4.05072
CNTNAP1	NM_003632	NM_003632	contactin associated protein 1	chr17	+	40834632	40852011	1.16075	1.07281	1.75641	4.56273	4.48633	3.88644	4.77779	4.58773	4.69907	4.56273	4.48633	3.88644	4.77779	4.58773	4.69907
CNTNAP3	NM_033655	NM_033655	contactin associated protein-like 3	chr9	-	39072764	39288456	-2.67573	-2.43242	1.02153	7.16971	7.45368	6.5443	5.74978	6.17129	6.57503	7.16971	7.45368	6.5443	5.74978	6.17129	6.57503
CNTNAP3B	NM_001201380	NM_001201380	contactin associated protein-like 3B	chr9	+	43684885	43924049	-2.43058	-1.99111	-1.14372	7.20359	7.41992	6.7072	5.92229	6.42635	6.51347	7.20359	7.41992	6.7072	5.92229	6.42635	6.51347
CNTNAP3B	OTTHUMT00000143893	OTTHUMT00000143893	contactin associated protein-like 3B	chr9	-	47295855	47314322	-3.02149	-2.12444	-1.47123	7.24444	7.69494	7.26483	5.64918	6.60786	6.70781	7.24444	7.69494	7.26483	5.64918	6.60786	6.70781
CNTRL	NM_007018	NM_007018	centriolin	chr9	+	123837141	123939888	-1.5828	-1.09182	-1.35061	6.23466	6.09761	6.39973	5.57218	5.97088	5.96612	6.23466	6.09761	6.39973	5.57218	5.97088	5.96612
COA4	NM_016565	NM_016565	cytochrome c oxidase assembly factor 4 homolog	chr11	-	73583712	73588033	-1.3205	-1.37562	1.04895	6.58129	6.70878	6.2679	6.18021	6.2487	6.33685	6.58129	6.70878	6.2679	6.18021	6.2487	6.33685
COA7	NM_023077	NM_023077	cytochrome c oxidase assembly factor 7 (putative)	chr1	-	53152014	53164038	1.11472	-1.25639	1.09397	6.48999	6.68578	6.22693	6.64667	6.3565	6.3565	6.48999	6.68578	6.22693	6.64667	6.3565	6.3565
COBL	NM_001287436	NM_001287436	cordon-bleu WH2 repeat protein	chr7	-	51083909	51384515	1.65208	1.34663	1.34243	4.62034	4.79207	4.7337	5.34462	5.22142	5.15855	4.62034	4.79207	4.7337	5.34462	5.22142	5.15855
COG5	NM_001161520	NM_001161520	component of oligomeric golgi complex 5	chr7	-	106842189	107204959	-1.49637	-1.07538	-1.13036	8.46403	8.53887	8.22228	7.88256	8.43402	8.0455	8.46403	8.53887	8.22228	7.88256	8.43402	8.0455
COG7	NM_153603	NM_153603	component of oligomeric golgi complex 7	chr16	-	23399814	23464512	-1.97727	-1.45029	1	8.14049	8.21973	7.51483	7.15698	7.68339	7.51483	8.14049	8.21973	7.51483	7.15698	7.68339	7.51483
COL11A1	NM_001190709	NM_001190709	collagen, type XI, alpha 1	chr1	-	103342023	103574052	1.46806	1.28289	-1.1033	4.07367	4.26818	4.45209	4.62758	4.62758	4.31026	4.07367	4.26818	4.45209	4.62758	4.62758	4.31026
COL12A1	NM_004370	NM_004370	collagen, type XII, alpha 1	chr6	-	75794042	75915767	4.50005	8.86469	1.00114	5.95653	5.39534	5.95746	8.12647	8.54341	5.9591	5.95653	5.39534	5.95746	8.12647	8.54341	5.9591
COL14A1	NM_021110	NM_021110	collagen, type XIV, alpha 1	chr8	+	121072019	121384275	-6.04147	-1.39301	-8.64011	6.70786	4.71645	7.16079	4.11296	4.23824	4.04974	6.70786	4.71645	7.16079	4.11296	4.23824	4.04974
COL15A1	NM_001855	NM_001855	collagen, type XV, alpha 1	chr9	+	101705461	101833069	1.21893	-1.50393	-1.10662	4.26141	4.45602	4.48886	4.54703	3.86728	4.3427	4.26141	4.45602	4.48886	4.54703	3.86728	4.3427
COL17A1	NM_000494	NM_000494	collagen, type XVII, alpha 1	chr10	-	105791044	105845760	1.46332	1.02546	1.41509	7.93867	7.90855	8.05411	8.48792	7.94482	8.555	7.93867	7.90855	8.05411	8.48792	7.94482	8.555
COL1A2	NM_000089	NM_000089	collagen, type I, alpha 2	chr7	+	94023873	94060544	2.66455	2.91269	-1.29175	4.54911	4.70156	5.08396	5.963	6.24391	4.71463	4.54911	4.70156	5.08396	5.963	6.24391	4.71463
COL25A1	NM_001256074	NM_001256074	collagen, type XXV, alpha 1	chr4	-	109731877	110223813	1.15589	-1.10978	1.29349	4.56276	4.53892	4.40049	4.77176	4.38864	4.77176	4.56276	4.53892	4.40049	4.77176	4.38864	4.77176
COL28A1	NM_001037763	NM_001037763	collagen, type XXVIII, alpha 1	chr7	-	7395834	7575484	-1.01219	1.08077	1.05682	3.9015	3.4622	3.97426	3.88402	3.57426	4.05399	3.9015	3.4622	3.97426	3.88402	3.57426	4.05399
COL3A1	NM_000090	NM_000090	collagen, type III, alpha 1	chr2	+	189839046	189877472	-1.02906	1.18007	-1.03668	4.09475	4.11956	4.28702	4.05342	4.35843	4.23505	4.09475	4.11956	4.28702	4.05342	4.35843	4.23505
COL4A1	NM_001303110	NM_001303110	collagen, type IV, alpha 1	chr13	-	110801310	110959496	-1.10509	1.30267	-1.24084	5.45857	5.42403	5.51227	5.3144	5.8055	5.20095	5.45857	5.42403	5.51227	5.3144	5.8055	5.20095
COL4A2	NM_001846	NM_001846	collagen, type IV, alpha 2	chr13	+	110958159	111165374	-1.18481	1.11593	-2.01766	5.98836	5.85603	6.46102	5.7437	6.01428	5.44834	5.98836	5.85603	6.46102	5.7437	6.01428	5.44834
COL4A3BP	NM_001130105	NM_001130105	collagen, type IV, alpha 3 (Goodpasture antigen) binding protein	chr5	-	74664311	74807963	1.01494	-1.09536	1.37151	8.01318	8.10012	7.73076	8.03458	7.96872	8.18652	8.01318	8.10012	7.73076	8.03458	7.96872	8.18652
COL4A4	NM_000092	NM_000092	collagen, type IV, alpha 4	chr2	-	227867427	228029275	1.35948	1.19769	-1.08258	4.61755	4.79088	5.04088	5.0606	5.05113	4.92641	4.61755	4.79088	5.04088	5.0606	5.05113	4.92641
COL4A5	NM_000495	NM_000495	collagen, type IV, alpha 5	chrX	+	107683074	107940775	-1.22227	-1.38534	-1.13748	6.97734	7.2559	6.87362	6.68778	6.78566	6.68778	6.97734	7.2559	6.87362	6.68778	6.78566	6.68778
COL4A6	NM_001287758	NM_001287758	collagen, type IV, alpha 6	chrX	-	107386780	107682727	-1.09415	-1.07631	1.01684	6.43027	6.3408	6.14773	6.30046	6.23471	6.17182	6.43027	6.3408	6.14773	6.30046	6.23471	6.17182
COL5A1-AS1	XR_930419	XR_930419	COL5A1 antisense RNA 1	chr9	-	137541273	137544656	1.29114	1.92835	-1.35457	4.55582	4.08389	5.1202	4.92446	5.03126	4.68236	4.55582	4.08389	5.1202	4.92446	5.03126	4.68236
COL6A1	NM_001848	NM_001848	collagen, type VI, alpha 1	chr21	+	47401651	47424964	1.15155	-1.4917	-1.0986	4.92388	5.06286	5.46584	5.12746	4.4859	5.33018	4.92388	5.06286	5.46584	5.12746	4.4859	5.33018
COL6A2	NM_001849	NM_001849	collagen, type VI, alpha 2	chr21	+	47518011	47552763	1.59073	1.45284	1.00705	5.28992	5.74167	5.9552	5.95961	6.28055	5.96533	5.28992	5.74167	5.9552	5.95961	6.28055	5.96533
COL6A3	NM_004369	NM_004369	collagen, type VI, alpha 3	chr2	-	238232646	238323018	1.34974	-1.01373	-1.11263	4.45323	4.68971	4.99332	4.88591	4.67004	4.83934	4.45323	4.68971	4.99332	4.88591	4.67004	4.83934
COL6A6	XM_005247121	XM_005247121	collagen, type VI, alpha 6	chr3	+	130236019	130279028	1.31055	1.00312	-1.06693	5.36029	5.797	5.93847	5.75046	5.80149	5.84501	5.36029	5.797	5.93847	5.75046	5.80149	5.84501
COL8A1	NM_001850	NM_001850	collagen, type VIII, alpha 1	chr3	+	99357319	99518070	-1.56046	-1.53716	-2.48683	4.72198	4.94542	5.61683	4.08001	4.32515	4.30252	4.72198	4.94542	5.61683	4.08001	4.32515	4.30252
COL9A3	NM_001853	NM_001853	collagen, type IX, alpha 3	chr20	+	61447596	61472511	1.44152	-1.06325	-1.18901	5.08551	5.41071	5.69943	5.6131	5.32223	5.44967	5.08551	5.41071	5.69943	5.6131	5.32223	5.44967
COLCA1	NM_001302644	NM_001302644	colorectal cancer associated 1	chr11	-	111164114	111175770	-8.36827	-2.91442	2.52282	7.83774	9.31783	5.29125	4.77281	7.77462	6.62629	7.83774	9.31783	5.29125	4.77281	7.77462	6.62629
COLCA2	NM_001136105	NM_001136105	colorectal cancer associated 2	chr11	+	111169565	111179460	-1.95535	-1.34158	1.04457	6.07296	6.43422	5.45879	5.10553	6.01029	5.5217	6.07296	6.43422	5.45879	5.10553	6.01029	5.5217
COLEC12	NM_130386	NM_130386	collectin sub-family member 12	chr18	-	319355	500729	1.26858	1.16805	-1.23222	3.42637	3.54548	3.58871	3.76958	3.76958	3.28745	3.42637	3.54548	3.58871	3.76958	3.76958	3.28745
COLGALT1	NM_024656	NM_024656	collagen beta(1-O)galactosyltransferase 1	chr19	+	17666460	17693965	1.39887	1	-1.29506	7.43825	7.43825	7.82681	7.92251	7.43825	7.45379	7.43825	7.43825	7.82681	7.92251	7.43825	7.45379
COMMD2	NM_016094	NM_016094	COMM domain containing 2	chr3	-	149456257	149470286	1.06235	1.21088	1	5.99243	5.92933	5.85934	6.07969	6.20538	5.85934	5.99243	5.92933	5.85934	6.07969	6.20538	5.85934
COMMD8	NM_017845	NM_017845	COMM domain containing 8	chr4	-	47452810	47465736	1.34094	1.03749	1.43448	5.47513	5.40973	5.6932	5.89837	5.46283	6.21373	5.47513	5.40973	5.6932	5.89837	5.46283	6.21373
COPG1	NM_016128	NM_016128	coatomer protein complex subunit gamma 1	chr3	+	128968449	128996616	-1.00706	1.14562	-1.10056	7.76119	7.78762	7.83175	7.75104	7.98375	7.69351	7.76119	7.78762	7.83175	7.75104	7.98375	7.69351
CORO1A	NM_001193333	NM_001193333	coronin, actin binding protein, 1A	chr16	+	30194731	30200575	1.38682	1.34093	1.08689	6.15368	6.11313	6.14482	6.62546	6.53636	6.26503	6.15368	6.11313	6.14482	6.62546	6.53636	6.26503
CORO2A	NM_003389	NM_003389	coronin, actin binding protein, 2A	chr9	-	100883257	100954956	-1.44837	-1.17573	1.54144	7.38699	7.3539	6.33858	6.85256	7.12034	6.96286	7.38699	7.3539	6.33858	6.85256	7.12034	6.96286
CORO2B	NM_001190456	NM_001190456	coronin, actin binding protein, 2B	chr15	+	68871308	69020145	-1.04879	1.49158	-1.03774	4.66211	4.18513	4.73817	4.59338	4.76197	4.68472	4.66211	4.18513	4.73817	4.59338	4.76197	4.68472
COTL1	NM_021149	NM_021149	coactosin-like F-actin binding protein 1	chr16	-	84599200	84651683	1.04951	1.10628	1.01778	6.48259	6.20915	6.53646	6.55231	6.35487	6.56188	6.48259	6.20915	6.53646	6.55231	6.35487	6.56188
COX10	NM_001303	NM_001303	COX10 heme A:farnesyltransferase cytochrome c oxidase assembly factor	chr17	+	13972719	14111996	-1.49009	-1.4963	-1.18103	7.95989	7.95591	7.5576	7.38449	7.37451	7.31756	7.95989	7.95591	7.5576	7.38449	7.37451	7.31756
COX10	XR_933974	XR_933974	COX10 heme A:farnesyltransferase cytochrome c oxidase assembly factor	chr17	+	14112887	14121239	-1.38557	-1.9047	1.34993	5.57762	5.73759	4.84786	5.10714	4.80803	5.28074	5.57762	5.73759	4.84786	5.10714	4.80803	5.28074
COX10-AS1	NR_049718	NR_049718	COX10 antisense RNA 1	chr17	-	13932609	13972775	-1.79922	-2.23146	-1.15592	7.2974	7.47354	6.57779	6.45003	6.31555	6.36875	7.2974	7.47354	6.57779	6.45003	6.31555	6.36875
COX15	NM_004376	NM_004376	cytochrome c oxidase assembly homolog 15 (yeast)	chr10	-	101468505	101492423	-1.10625	-1.23821	-1.30741	7.55529	7.60105	7.80005	7.40961	7.29279	7.41334	7.55529	7.60105	7.80005	7.40961	7.29279	7.41334
COX19	NM_001031617	NM_001031617	COX19 cytochrome c oxidase assembly factor	chr7	-	1004486	1015235	-1.25149	-1.23435	1.10996	5.75685	5.94596	5.64221	5.4332	5.64221	5.79272	5.75685	5.94596	5.64221	5.4332	5.64221	5.79272
COX6A1	NM_004373	NM_004373	cytochrome c oxidase subunit VIa polypeptide 1	chr12	+	120875893	120878545	1.01343	-1.04459	1.05569	3.39923	3.49211	2.87331	3.41848	3.42917	2.95149	3.39923	3.49211	2.87331	3.41848	3.42917	2.95149
COX6A2	NM_005205	NM_005205	cytochrome c oxidase subunit VIa polypeptide 2	chr16	-	31439052	31439749	-1.23119	-1.29644	-1.4681	4.9759	5.07433	5.2911	4.67585	4.69978	4.73715	4.9759	5.07433	5.2911	4.67585	4.69978	4.73715
COX7A1	NM_001864	NM_001864	cytochrome c oxidase subunit VIIa polypeptide 1 (muscle)	chr19	-	36641824	36643771	1.66359	2.83663	-1.00616	4.91267	4.37993	5.49995	5.64697	5.88411	5.49109	4.91267	4.37993	5.49995	5.64697	5.88411	5.49109
CP	NM_000096	NM_000096	ceruloplasmin (ferroxidase)	chr3	-	148880197	148939842	-2.78061	1.63095	1.73687	5.47987	5.95379	4.34465	4.00447	6.6595	5.14114	5.47987	5.95379	4.34465	4.00447	6.6595	5.14114
CPA2	NM_001869	NM_001869	carboxypeptidase A2 (pancreatic)	chr7	+	129906667	129929638	-1.08904	1.44008	-1.08607	3.2179	2.81518	3.38924	3.09484	3.34133	3.27012	3.2179	2.81518	3.38924	3.09484	3.34133	3.27012
CPA4	NM_001163446	NM_001163446	carboxypeptidase A4	chr7	+	129932974	129964020	1.22237	4.31892	1.5533	7.33977	5.21054	6.73663	7.62945	7.32121	7.37197	7.33977	5.21054	6.73663	7.62945	7.32121	7.37197
CPD	NM_001199775	NM_001199775	carboxypeptidase D	chr17	+	28705942	28796730	-1.17442	1.23918	1.04356	9.20851	9.25875	8.95414	8.97656	9.56814	9.01565	9.20851	9.25875	8.95414	8.97656	9.56814	9.01565
CPE	NM_001873	NM_001873	carboxypeptidase E	chr4	+	166282346	166419482	-2.79909	-2.70453	-1.60944	4.91133	5.01784	4.84867	3.42637	3.58246	4.16211	4.91133	5.01784	4.84867	3.42637	3.58246	4.16211
CPEB2	NM_001177381	NM_001177381	cytoplasmic polyadenylation element binding protein 2	chr4	+	15004298	15071777	1.81655	1.71857	1.77028	5.73087	5.27966	6.11913	6.59207	6.06087	6.94311	5.73087	5.27966	6.11913	6.59207	6.06087	6.94311
CPEB3	NM_001178137	NM_001178137	cytoplasmic polyadenylation element binding protein 3	chr10	-	93808397	94050875	-1.27337	-1.01116	1.73517	5.88339	5.54372	5.04852	5.53474	5.52771	5.8436	5.88339	5.54372	5.04852	5.53474	5.52771	5.8436
CPEB4	NM_001308189	NM_001308189	cytoplasmic polyadenylation element binding protein 4	chr5	+	173315283	173388979	1.79178	1.81917	2.14285	6.2426	6.11912	6.18668	7.08399	6.9824	7.28621	6.2426	6.11912	6.18668	7.08399	6.9824	7.28621
CPED1	NM_001105533	NM_001105533	cadherin-like and PC-esterase domain containing 1	chr7	+	120628731	120937498	-1.07325	1.06469	-1.15389	3.00964	3.32719	3.36389	2.90766	3.41763	3.15739	3.00964	3.32719	3.36389	2.90766	3.41763	3.15739
CPLX3	NM_001030005	NM_001030005	complexin 3	chr15	+	75118887	75124143	1.02067	1.1705	-1.18368	4.63875	4.58994	4.92374	4.66826	4.81706	4.68046	4.63875	4.58994	4.92374	4.66826	4.81706	4.68046
CPM	NM_001005502	NM_001005502	carboxypeptidase M	chr12	-	69235977	69365350	1.93071	4.2149	4.21231	3.79792	4.02599	4.37339	4.74705	6.10149	6.448	3.79792	4.02599	4.37339	4.74705	6.10149	6.448
CPNE2	NM_152727	NM_152727	copine II	chr16	+	57126455	57181878	1.12434	1.21388	1.15785	6.74401	6.95681	7.10047	6.91309	7.23643	7.31192	6.74401	6.95681	7.10047	6.91309	7.23643	7.31192
CPNE3	NM_003909	NM_003909	copine III	chr8	+	87497059	87573726	1.57596	1.56492	1.08091	7.65447	7.66786	8.40931	8.3107	8.31395	8.52155	7.65447	7.66786	8.40931	8.3107	8.31395	8.52155
CPNE8	NM_153634	NM_153634	copine VIII	chr12	-	39040624	39301232	-1.47806	1.12839	-1.33952	5.92447	5.39391	6.47	5.36077	5.56817	6.04828	5.92447	5.39391	6.47	5.36077	5.56817	6.04828
CPO	NM_173077	NM_173077	carboxypeptidase O	chr2	+	207804278	207834198	-1.29948	1.18827	-1.03414	4.50734	4.22708	3.7394	4.12941	4.47594	3.69097	4.50734	4.22708	3.7394	4.12941	4.47594	3.69097
CPO	XM_011510627	XM_011510627	carboxypeptidase O	chr2	+	207744136	207799719	-1.02692	-1.00105	-1.93193	4.88908	4.75459	4.66236	4.85075	4.75308	3.71232	4.88908	4.75459	4.66236	4.85075	4.75308	3.71232
CPQ	NM_016134	NM_016134	carboxypeptidase Q	chr8	+	97657455	98161882	1.26627	-1.13405	-1.34889	3.57676	4.06228	4.08637	3.91735	3.88079	3.6546	3.57676	4.06228	4.08637	3.91735	3.88079	3.6546
CPSF6	NM_001300947	NM_001300947	cleavage and polyadenylation specific factor 6	chr12	+	69633317	69668138	-1.25833	-1.48822	1.00832	8.40524	8.53541	8.16486	8.07373	7.96182	8.17681	8.40524	8.53541	8.16486	8.07373	7.96182	8.17681
CPSF7	NM_001136040	NM_001136040	cleavage and polyadenylation specific factor 7	chr11	-	61170120	61197503	-1.20961	-1.59138	1.04703	6.91354	6.98605	6.50876	6.639	6.31577	6.57506	6.91354	6.98605	6.50876	6.639	6.31577	6.57506
CPTP	NM_001029885	NM_001029885	ceramide-1-phosphate transfer protein	chr1	+	1260136	1264277	1.90869	1.73252	1.53606	5.32922	5.3006	5.44347	6.2618	6.09347	6.0627	5.32922	5.3006	5.44347	6.2618	6.09347	6.0627
CPVL	NM_019029	NM_019029	carboxypeptidase, vitellogenic-like	chr7	-	29034847	29235067	1.19704	-1.56812	-1.40934	3.71912	4.04211	4.51213	3.97859	3.39307	4.01711	3.71912	4.04211	4.51213	3.97859	3.39307	4.01711
CPXM2	NM_198148	NM_198148	carboxypeptidase X (M14 family), member 2	chr10	-	125465729	125699783	1.02207	-1.15486	-1.05459	3.58005	4.26936	4.27788	3.61154	4.06164	4.2012	3.58005	4.26936	4.27788	3.61154	4.06164	4.2012
CR2	NM_001006658	NM_001006658	complement component (3d/Epstein Barr virus) receptor 2	chr1	+	207627575	207663240	1.57338	-1.10587	1.04358	2.72818	3.33787	3.32051	3.38205	3.19269	3.38205	2.72818	3.33787	3.32051	3.38205	3.19269	3.38205
CRABP2	NM_001199723	NM_001199723	cellular retinoic acid binding protein 2	chr1	-	156669398	156675608	-1.00997	-1.23419	1.41194	8.1	7.24446	7.99991	8.08569	6.94089	8.49759	8.1	7.24446	7.99991	8.08569	6.94089	8.49759
CRACR2A	NM_001144958	NM_001144958	calcium release activated channel regulator 2A	chr12	-	3715799	3873985	1	-1.49055	1.23243	5.13305	5.52215	4.41397	5.13305	4.94631	4.71548	5.13305	5.52215	4.41397	5.13305	4.94631	4.71548
CRACR2B	NM_001286606	NM_001286606	calcium release activated channel regulator 2B	chr11	+	826144	831991	-1.02856	-1.02532	-1.01622	5.51658	5.86833	5.74543	5.47595	5.83225	5.72222	5.51658	5.86833	5.74543	5.47595	5.83225	5.72222
CRAMP1	NM_020825	NM_020825	cramped chromatin regulator homolog 1	chr16	+	1662338	1727909	-1.14981	-1.43603	1.0154	6.72488	6.89472	6.40644	6.52348	6.37263	6.42849	6.72488	6.89472	6.40644	6.52348	6.37263	6.42849
CRCT1	NM_019060	NM_019060	cysteine rich C-terminal 1	chr1	+	152486978	152488486	82.6922	14.6788	9.38092	4.16601	4.19542	7.31794	10.5357	8.07108	10.5477	4.16601	4.19542	7.31794	10.5357	8.07108	10.5477
CREB1	NM_004379	NM_004379	cAMP responsive element binding protein 1	chr2	+	208394461	208470284	-1.39994	-1.41555	-1.15309	7.50486	7.5547	7.27336	7.0195	7.05334	7.06785	7.50486	7.5547	7.27336	7.0195	7.05334	7.06785
CREB3L1	NM_052854	NM_052854	cAMP responsive element binding protein 3-like 1	chr11	+	46299212	46342972	-1.0853	-1.07248	1.22045	5.32868	6.11137	4.47996	5.21058	6.01042	4.76737	5.32868	6.11137	4.47996	5.21058	6.01042	4.76737
CREB3L2	NM_001253775	NM_001253775	cAMP responsive element binding protein 3-like 2	chr7	-	137559725	137686847	1.11622	1.52913	1.38574	6.78225	6.77562	6.6386	6.94087	7.38833	7.10926	6.78225	6.77562	6.6386	6.94087	7.38833	7.10926
CREB3L4	NM_001255978	NM_001255978	cAMP responsive element binding protein 3-like 4	chr1	+	153940010	153946840	1.03056	1.03996	-1.32267	5.32726	5.54553	5.64428	5.37069	5.60206	5.24083	5.32726	5.54553	5.64428	5.37069	5.60206	5.24083
CREBL2	NM_001310	NM_001310	cAMP responsive element binding protein-like 2	chr12	+	12764761	12798042	1.06963	-1.06725	-1.0982	6.79056	6.76409	7.00508	6.88767	6.67019	6.86994	6.79056	6.76409	7.00508	6.88767	6.67019	6.86994
CREBRF	NM_001168393	NM_001168393	CREB3 regulatory factor	chr5	+	172483355	172566291	-1.8904	-1.02432	-1.00921	6.32975	6.43146	6.32946	5.41106	6.3968	6.31624	6.32975	6.43146	6.32946	5.41106	6.3968	6.31624
CRELD2	NM_001135101	NM_001135101	cysteine rich with EGF-like domains 2	chr22	+	50311815	50321188	1.29564	1.3494	1.03691	4.93558	4.84223	5.26057	5.30924	5.27455	5.31286	4.93558	4.84223	5.26057	5.30924	5.27455	5.31286
CRHR1-IT1	AK057897	AK057897	CRHR1 intronic transcript 1	chr17	+	43716341	43723595	-1.22866	-1.55487	1.04018	5.4191	5.62717	5.40654	5.12202	4.99038	5.46338	5.4191	5.62717	5.40654	5.12202	4.99038	5.46338
CRIP1	NM_001311	NM_001311	cysteine-rich protein 1 (intestinal)	chr14	+	105952654	105955284	-1.03493	1.45894	-1.21922	3.73983	3.60924	4.43961	3.6903	4.15416	4.15365	3.73983	3.60924	4.43961	3.6903	4.15416	4.15365
CRIP2	NM_001270837	NM_001270837	cysteine-rich protein 2	chr14	+	105939299	105946500	1.49553	2.10417	-1.14662	5.49256	5.14231	6.46593	6.07322	6.21556	6.26854	5.49256	5.14231	6.46593	6.07322	6.21556	6.26854
CRISP2	NM_001142407	NM_001142407	cysteine-rich secretory protein 2	chr6	-	49660072	49681299	1.21047	1.57909	1.00391	2.3296	2.40209	2.58734	2.60517	3.06118	2.59297	2.3296	2.40209	2.58734	2.60517	3.06118	2.59297
CRISP3	NM_001190986	NM_001190986	cysteine-rich secretory protein 3	chr6	-	49695089	49712168	60.9625	163.443	4.01745	4.1958	3.53365	8.38303	10.1257	10.8863	10.3893	4.1958	3.53365	8.38303	10.1257	10.8863	10.3893
CRISPLD1	NM_001286777	NM_001286777	cysteine-rich secretory protein LCCL domain containing 1	chr8	+	75896708	75946793	-1.25448	-1.18057	-1.76771	4.76	4.87962	4.86923	4.43291	4.64014	4.04735	4.76	4.87962	4.86923	4.43291	4.64014	4.04735
CRISPLD2	NM_031476	NM_031476	cysteine-rich secretory protein LCCL domain containing 2	chr16	+	84853537	84943116	-1.13289	-1.17814	-1.60665	5.22593	5.07541	5.23847	5.04592	4.8389	4.55441	5.22593	5.07541	5.23847	5.04592	4.8389	4.55441
CRKL	NM_005207	NM_005207	v-crk avian sarcoma virus CT10 oncogene homolog-like	chr22	+	21271714	21308037	-1.0558	-1.25043	1.27316	7.96443	7.91888	7.51105	7.88609	7.59646	7.85946	7.96443	7.91888	7.51105	7.88609	7.59646	7.85946
CRLF1	NM_004750	NM_004750	cytokine receptor-like factor 1	chr19	-	18704035	18717660	1.28862	-1.00482	1.40264	5.48305	5.49793	6.10711	5.84888	5.491	6.59525	5.48305	5.49793	6.10711	5.84888	5.491	6.59525
CRLF3	NM_015986	NM_015986	cytokine receptor-like factor 3	chr17	-	29109702	29151778	-1.06092	-1.05796	1.50925	6.50274	6.41034	6.2297	6.41743	6.32905	6.82353	6.50274	6.41034	6.2297	6.41743	6.32905	6.82353
CRNN	NM_016190	NM_016190	cornulin	chr1	-	152381719	152386750	5.13787	14.8504	1.50598	9.4801	7.42955	11.0509	11.8413	11.322	11.6416	9.4801	7.42955	11.0509	11.8413	11.322	11.6416
CROT	NM_001143935	NM_001143935	carnitine O-octanoyltransferase	chr7	+	86974951	87029112	-2.85912	-2.13786	-1.43247	8.72723	8.48989	7.97582	7.21166	7.39372	7.45732	8.72723	8.48989	7.97582	7.21166	7.39372	7.45732
CRTAP	NM_006371	NM_006371	cartilage associated protein	chr3	+	33155450	33189265	1.0566	-1.07284	-1.20859	8.48234	8.24257	9.02036	8.56177	8.14114	8.74704	8.48234	8.24257	9.02036	8.56177	8.14114	8.74704
CRTC3	NM_001042574	NM_001042574	CREB regulated transcription coactivator 3	chr15	+	91073157	91188577	-1.08606	-1.32165	1.02019	6.25387	6.13477	5.69938	6.13477	5.73243	5.72822	6.25387	6.13477	5.69938	6.13477	5.73243	5.72822
CRYAB	NM_001289807	NM_001289807	crystallin alpha B	chr11	-	111779289	111794446	2.25712	1.50168	1.33385	4.51717	4.77783	5.27065	5.69165	5.36441	5.68625	4.51717	4.77783	5.27065	5.69165	5.36441	5.68625
CRYBB2	XM_006724141	XM_006724141	crystallin beta B2	chr22	+	25608709	25609652	1.22888	-1.34792	-1.06734	3.2692	3.25646	3.34734	3.56654	2.82573	3.25332	3.2692	3.25646	3.34734	3.56654	2.82573	3.25332
CRYBB2P1	NR_033733	NR_033733	crystallin beta B2 pseudogene 1	chr22	+	25844054	25857645	-1.057	-1.05332	-1.12411	6.62036	6.76952	6.631	6.54039	6.69458	6.46222	6.62036	6.76952	6.631	6.54039	6.69458	6.46222
CRYGA	NM_014617	NM_014617	crystallin gamma A	chr2	-	209025464	209028300	-1.32545	-1.11022	-1.07955	4.34848	4.14597	4.46657	3.942	3.99512	4.35614	4.34848	4.14597	4.46657	3.942	3.99512	4.35614
CRYM	NM_001888	NM_001888	crystallin mu	chr16	-	21269839	21314404	1.14012	-1.00211	-1.31369	5.09549	5.42614	5.33922	5.28468	5.4231	4.94559	5.09549	5.42614	5.33922	5.28468	5.4231	4.94559
CRYM-AS1	NR_026675	NR_026675	CRYM antisense RNA 1	chr16	+	21312170	21329912	1.19688	1	1.19009	5.07433	5.07433	5.50645	5.33361	5.07433	5.75752	5.07433	5.07433	5.50645	5.33361	5.07433	5.75752
CRYZ	NM_001130042	NM_001130042	crystallin zeta	chr1	-	75171170	75199092	-1.31902	-2.26795	-1.53892	6.49826	6.45647	6.72071	6.09879	5.27508	6.09879	6.49826	6.45647	6.72071	6.09879	5.27508	6.09879
CRYZL1	NM_145858	NM_145858	crystallin zeta like 1	chr21	-	34961647	35016232	-1.49417	-1.54316	-1.29435	5.48941	5.72759	5.36592	4.91007	5.1017	4.99369	5.48941	5.72759	5.36592	4.91007	5.1017	4.99369
CSAD	NM_001244705	NM_001244705	cysteine sulfinic acid decarboxylase	chr12	-	53551447	53575135	-1.73153	-1.76464	-1.18211	7.18746	7.16655	7.27164	6.39541	6.34718	7.03027	7.18746	7.16655	7.27164	6.39541	6.34718	7.03027
CSE1L	NM_001256135	NM_001256135	CSE1 chromosome segregation 1-like (yeast)	chr20	+	47662838	47713489	-1.06544	1.03955	-1.21936	8.67552	8.3232	9.31184	8.58407	8.37916	9.02572	8.67552	8.3232	9.31184	8.58407	8.37916	9.02572
CSF1R	NM_001288705	NM_001288705	colony stimulating factor 1 receptor	chr5	-	149432854	149492935	1.10842	-1.02577	-1.08537	4.67671	5.35708	5.48061	4.82521	5.32037	5.36242	4.67671	5.35708	5.48061	4.82521	5.32037	5.36242
CSF2RA	NM_001161529	NM_001161529	colony stimulating factor 2 receptor, alpha, low-affinity (granulocyte-macrophage)	chrY	+	1337693	1378828	-1.10591	-1.16891	-1.0259	4.36695	4.36695	4.21327	4.22172	4.14179	4.17638	4.36695	4.36695	4.21327	4.22172	4.14179	4.17638
CSF2RB	NM_000395	NM_000395	colony stimulating factor 2 receptor, beta, low-affinity (granulocyte-macrophage)	chr22	+	37309670	37336491	1.94321	1.03625	1.24988	4.72645	4.86709	5.03898	5.68489	4.91846	5.36077	4.72645	4.86709	5.03898	5.68489	4.91846	5.36077
CSGALNACT1	NM_001130518	NM_001130518	chondroitin sulfate N-acetylgalactosaminyltransferase 1	chr8	-	19261672	19615540	1.13345	1.5813	-1.30002	3.69764	3.78983	4.49604	3.87836	4.45094	4.11751	3.69764	3.78983	4.49604	3.87836	4.45094	4.11751
CSN1S2AP	NR_003720	NR_003720	casein alpha s2-like A, pseudogene	chr4	+	70933103	70950990	-1.20498	1.23002	-1.00903	2.21455	2.24968	2.51294	1.94554	2.54836	2.49997	2.21455	2.24968	2.51294	1.94554	2.54836	2.49997
CSN2	NM_001302770	NM_001302770	casein beta	chr4	-	70820974	70826726	1.40574	-1.06821	-1.37516	2.0075	2.57071	2.5573	2.49883	2.47552	2.0977	2.0075	2.57071	2.5573	2.49883	2.47552	2.0977
CSN3	NM_005212	NM_005212	casein kappa	chr4	+	71108305	71117145	-1.21632	1.30058	1.40162	3.83366	3.60832	3.46863	3.55114	3.98747	3.95573	3.83366	3.60832	3.46863	3.55114	3.98747	3.95573
CSNK1A1	NM_001025105	NM_001025105	casein kinase 1, alpha 1	chr5	-	148871760	148931007	1.01251	-1.13432	1.02904	8.58434	8.58352	8.50976	8.60228	8.40169	8.55106	8.58434	8.58352	8.50976	8.60228	8.40169	8.55106
CSNK1E	NM_001894	NM_001894	casein kinase 1, epsilon	chr22	-	38686697	38714089	-1.22451	-1.61707	1.51905	6.1923	6.42794	5.59205	5.90009	5.73456	6.19522	6.1923	6.42794	5.59205	5.90009	5.73456	6.19522
CSNK1E	OTTHUMT00000321460	OTTHUMT00000321460	casein kinase 1, epsilon	chr22	-	38732613	38732711	1.30167	1.19473	-1.18036	3.72335	4.17148	4.71658	4.10371	4.42816	4.47735	3.72335	4.17148	4.71658	4.10371	4.42816	4.47735
CSNK1G1	NM_022048	NM_022048	casein kinase 1, gamma 1	chr15	-	64457716	64665964	-1.3755	-1.2596	1.09398	7.97335	7.9543	7.76244	7.51339	7.62134	7.89203	7.97335	7.9543	7.76244	7.51339	7.62134	7.89203
CSNK1G2	NM_001319	NM_001319	casein kinase 1, gamma 2	chr19	+	1941161	1981337	-1.47164	-1.09185	-1.06602	7.60386	7.23375	7.04852	7.04644	7.10698	6.95628	7.60386	7.23375	7.04852	7.04644	7.10698	6.95628
CSNK1G3	NM_001031812	NM_001031812	casein kinase 1, gamma 3	chr5	+	122847793	122952739	-1.42283	-1.01554	-1.10451	7.89316	7.59522	8.08498	7.3844	7.57298	7.94158	7.89316	7.59522	8.08498	7.3844	7.57298	7.94158
CSNK2A1	NM_001895	NM_001895	casein kinase 2, alpha 1 polypeptide	chr20	-	453141	524482	-1.22739	-1.04083	1.60892	5.26676	5.51536	4.85006	4.97117	5.45762	5.53615	5.26676	5.51536	4.85006	4.97117	5.45762	5.53615
CSNK2A2	NM_001896	NM_001896	casein kinase 2, alpha prime polypeptide	chr16	-	58191811	58231782	-1.11189	1.08132	-1.14512	9.02936	8.87634	9.13944	8.87634	8.98913	8.94394	9.02936	8.87634	9.13944	8.87634	8.98913	8.94394
CSNK2A3	NM_001256686	NM_001256686	casein kinase 2, alpha 3 polypeptide	chr11	-	11373321	11374904	-1.1886	-1.26146	1.0073	7.01597	7.01628	6.49324	6.76671	6.68119	6.50374	7.01597	7.01628	6.49324	6.76671	6.68119	6.50374
CSNK2B	NM_001282385	NM_001282385	casein kinase 2, beta polypeptide	chr6	+	31633013	31641553	-1.22593	-1.21115	1.08487	7.05334	6.93962	6.7526	6.75946	6.66324	6.87012	7.05334	6.93962	6.7526	6.75946	6.66324	6.87012
CSRNP2	NM_030809	NM_030809	cysteine-serine-rich nuclear protein 2	chr12	-	51454988	51477454	1.01002	-1.39755	1.33201	6.11955	6.5823	5.72624	6.13393	6.0994	6.13984	6.11955	6.5823	5.72624	6.13393	6.0994	6.13984
CSRNP3	NM_001172173	NM_001172173	cysteine-serine-rich nuclear protein 3	chr2	+	166326157	166545917	-1.39584	-1.12561	-1.563	4.88764	5.01098	5.36413	4.40651	4.84027	4.71981	4.88764	5.01098	5.36413	4.40651	4.84027	4.71981
CSRP1	NM_001193570	NM_001193570	cysteine and glycine-rich protein 1	chr1	-	201452658	201478584	-1.33227	-1.18927	-2.18241	6.22732	6.07827	7.61886	5.81343	5.82819	6.49294	6.22732	6.07827	7.61886	5.81343	5.82819	6.49294
CSRP2	NM_001300965	NM_001300965	cysteine and glycine-rich protein 2	chr12	-	77252495	77272840	1.49237	1.18204	-1.13706	6.27679	6.03551	7.58907	6.8544	6.27679	7.40376	6.27679	6.03551	7.58907	6.8544	6.27679	7.40376
CST1	NM_001898	NM_001898	cystatin SN	chr20	-	23728190	23731905	1.28119	1.0519	1.05416	1.603	1.82794	2.05659	1.96048	1.90094	2.13268	1.603	1.82794	2.05659	1.96048	1.90094	2.13268
CST2	NM_001322	NM_001322	cystatin SA	chr20	-	23804404	23807368	1.51739	1.60041	1.05527	6.5006	6.15941	6.50749	7.10219	6.83785	6.5851	6.5006	6.15941	6.50749	7.10219	6.83785	6.5851
CST3	NM_000099	NM_000099	cystatin C	chr20	-	23608534	23619110	1.86065	1.24592	1.39742	6.89899	6.94997	7.28413	7.7948	7.26718	7.7669	6.89899	6.94997	7.28413	7.7948	7.26718	7.7669
CST4	NM_001899	NM_001899	cystatin S	chr20	-	23666277	23669677	1.42422	2.01928	1.33737	5.74988	5.4577	6.5726	6.26005	6.47154	6.992	5.74988	5.4577	6.5726	6.26005	6.47154	6.992
CST5	NM_001900	NM_001900	cystatin D	chr20	-	23856572	23860387	1.06965	1.25551	-1.58701	4.13688	4.0176	4.99193	4.23402	4.34587	4.32562	4.13688	4.0176	4.99193	4.23402	4.34587	4.32562
CST6	NM_001323	NM_001323	cystatin E/M	chr11	+	65779312	65780976	2.36364	1.78558	1.55231	5.75608	5.72713	6.3625	6.99709	6.56352	6.99692	5.75608	5.72713	6.3625	6.99709	6.56352	6.99692
CST7	NM_003650	NM_003650	cystatin F (leukocystatin)	chr20	+	24929866	24940564	1.37311	1.1163	1.04923	4.71779	4.95897	4.88842	5.17524	5.11769	4.95775	4.71779	4.95897	4.88842	5.17524	5.11769	4.95775
CST8	XR_937015	XR_937015	cystatin 8 (cystatin-related epididymal specific)	chr20	+	23484350	23487749	1.54928	2.11181	-1.4717	3.81212	3.87703	4.46117	4.44372	4.95551	3.90369	3.81212	3.87703	4.46117	4.44372	4.95551	3.90369
CSTA	NM_005213	NM_005213	cystatin A (stefin A)	chr3	+	122044011	122061207	3.06558	2.85223	1.83545	8.97092	8.52422	9.96166	10.5871	10.0363	10.8378	8.97092	8.52422	9.96166	10.5871	10.0363	10.8378
CSTB	NM_000100	NM_000100	cystatin B (stefin B)	chr21	-	45192393	45196326	1.83565	2.19038	1.3557	11.1014	10.478	11.4601	11.9777	11.6092	11.8991	11.1014	10.478	11.4601	11.9777	11.6092	11.8991
CSTF1	NM_001033521	NM_001033521	cleavage stimulation factor, 3 pre-RNA, subunit 1	chr20	+	54967427	54979582	1.13227	-1.12628	-1.2949	6.81004	6.85467	6.85346	6.98926	6.68311	6.48062	6.81004	6.85467	6.85346	6.98926	6.68311	6.48062
CSTF2	NM_001306206	NM_001306206	cleavage stimulation factor, 3 pre-RNA, subunit 2	chrX	+	100075348	100096485	-1.58791	-1.84046	-1.1675	7.07661	7.48097	6.21132	6.40948	6.6009	5.9879	7.07661	7.48097	6.21132	6.40948	6.6009	5.9879
CSTF3	NM_001033505	NM_001033505	cleavage stimulation factor, 3 pre-RNA, subunit 3	chr11	-	33098734	33183917	-1.5393	-1.42239	1.05057	7.23013	7.11618	6.71622	6.60786	6.60786	6.78739	7.23013	7.11618	6.71622	6.60786	6.60786	6.78739
CT45A10	XM_011531238	XM_011531238	cancer/testis antigen family 45, member A10	chrX	-	134961634	134971244	1.11294	1.57426	-1.06334	4.46595	3.94902	4.50352	4.62033	4.60369	4.41492	4.46595	3.94902	4.50352	4.62033	4.60369	4.41492
CTAGE10P	NR_003268	NR_003268	CTAGE family, member 10, pseudogene	chr13	+	50464545	50467516	1.33767	-1.27615	-1.13531	2.11903	2.09965	2.09965	2.53875	1.74785	1.91657	2.11903	2.09965	2.09965	2.53875	1.74785	1.91657
CTAGE5	NM_001247988	NM_001247988	CTAGE family, member 5	chr14	+	39734476	39856156	-1.8465	-1.471	-1.16975	6.10661	5.15121	5.44802	5.22182	4.59441	5.22182	6.10661	5.15121	5.44802	5.22182	4.59441	5.22182
CTB-113P19.1	NR_109873	NR_109873	uncharacterized LOC101927096	chr5	+	151056506	151105861	1.12134	1.24784	1.13571	3.1658	2.84637	3.1658	3.33103	3.1658	3.3494	3.1658	2.84637	3.1658	3.33103	3.1658	3.3494
CTB-178M22.2	NR_109894	NR_109894	uncharacterized LOC101927862	chr5	-	167656588	167659362	1.42449	1.2329	-1.35295	5.15408	5.44138	6.01083	5.66453	5.74343	5.57472	5.15408	5.44138	6.01083	5.66453	5.74343	5.57472
CTB-54I1.1	XR_941228	XR_941228	uncharacterized LOC105377728	chr5	-	171984395	171986017	1.4829	-1.01982	-1.6979	3.84941	4.24549	4.31702	4.41783	4.21717	3.55327	3.84941	4.24549	4.31702	4.41783	4.21717	3.55327
CTBP2	NM_001083914	NM_001083914	C-terminal binding protein 2	chr10	-	126676418	126849739	-1.55563	-1.4595	-1.10101	6.75719	6.68699	6.36283	6.11969	6.14152	6.224	6.75719	6.68699	6.36283	6.11969	6.14152	6.224
CTBS	NM_004388	NM_004388	chitobiase, di-N-acetyl-	chr1	-	85018804	85040163	-1.41334	1.2206	-1.1436	7.26436	6.82526	7.66826	6.76525	7.11285	7.47468	7.26436	6.82526	7.66826	6.76525	7.11285	7.47468
CTD-2270F17.1	NR_109899	NR_109899	uncharacterized LOC101928033	chr5	+	169816497	169849848	1.45703	1.48468	1.03204	2.9705	2.94338	3.1795	3.51353	3.51353	3.225	2.9705	2.94338	3.1795	3.51353	3.51353	3.225
CTDSP2	NM_005730	NM_005730	CTD small phosphatase 2	chr12	-	58213710	58240747	-1.56332	-1.54074	-1.32384	8.441	8.51233	8.46142	7.79639	7.88871	8.05669	8.441	8.51233	8.46142	7.79639	7.88871	8.05669
CTGF	NM_001901	NM_001901	connective tissue growth factor	chr6	-	132269316	132272518	2.02677	2.20572	-1.10136	4.44224	4.1589	5.46142	5.46142	5.30015	5.32214	4.44224	4.1589	5.46142	5.46142	5.30015	5.32214
CTH	NM_001190463	NM_001190463	cystathionine gamma-lyase	chr1	+	70876901	70905534	1.4008	-1.20643	2.60066	4.07793	4.09446	3.61971	4.56418	3.82371	4.99859	4.07793	4.09446	3.61971	4.56418	3.82371	4.99859
CTHRC1	NM_001256099	NM_001256099	collagen triple helix repeat containing 1	chr8	+	104383743	104395233	-1.25049	1.31383	1.3492	4.11422	3.89937	3.47187	3.79173	4.29315	3.90397	4.11422	3.89937	3.47187	3.79173	4.29315	3.90397
CTNNA1	NM_001290307	NM_001290307	catenin (cadherin-associated protein), alpha 1	chr5	+	137946656	138270723	-1.33009	1.04347	1	7.82586	7.65043	7.41434	7.41434	7.71182	7.41434	7.82586	7.65043	7.41434	7.41434	7.71182	7.41434
CTNNB1	NM_001098209	NM_001098209	catenin (cadherin-associated protein), beta 1	chr3	+	41236328	41301587	-1.22831	-1.14538	-1.25509	9.39689	9.46212	9.35095	9.10022	9.26629	9.02316	9.39689	9.46212	9.35095	9.10022	9.26629	9.02316
CTNNBIP1	NM_001012329	NM_001012329	catenin, beta interacting protein 1	chr1	-	9908334	9970394	1.49353	1.05143	1.45585	7.08606	7.1775	7.59812	7.66479	7.24985	8.13998	7.08606	7.1775	7.59812	7.66479	7.24985	8.13998
CTNND1	NM_001085458	NM_001085458	catenin (cadherin-associated protein), delta 1	chr11	+	57479995	57587018	-1.13072	-1.15789	1.00351	8.47444	8.53778	8.15578	8.2972	8.32628	8.16083	8.47444	8.53778	8.15578	8.2972	8.32628	8.16083
CTNND2	NM_001288715	NM_001288715	catenin (cadherin-associated protein), delta 2	chr5	-	10971948	11904155	1.61371	-1.17707	-1.0196	3.8491	4.53075	4.53948	4.53948	4.29555	4.51147	3.8491	4.53075	4.53948	4.53948	4.29555	4.51147
CTPS1	NM_001301237	NM_001301237	CTP synthase 1	chr1	+	41445007	41478235	-1.17261	-1.40873	1.43081	6.86776	7.07721	5.97156	6.63804	6.58281	6.48839	6.86776	7.07721	5.97156	6.63804	6.58281	6.48839
CTPS2	NM_001144002	NM_001144002	CTP synthase 2	chrX	-	16605629	16731059	-1.88784	-1.8033	-1.0558	6.89028	7.28582	6.75466	5.97354	6.43518	6.67633	6.89028	7.28582	6.75466	5.97354	6.43518	6.67633
CTSC	NM_001114173	NM_001114173	cathepsin C	chr11	-	88026760	88070955	1.59884	1.64891	-1.11919	7.61736	7.64013	7.68756	8.29439	8.36164	7.52511	7.61736	7.64013	7.68756	8.29439	8.36164	7.52511
CTSF	NM_003793	NM_003793	cathepsin F	chr11	-	66330934	66336312	-1.37079	1.02586	-1.39331	5.36829	5.25476	5.54047	4.91328	5.29159	5.06195	5.36829	5.25476	5.54047	4.91328	5.29159	5.06195
CTSK	NM_000396	NM_000396	cathepsin K	chr1	-	150768684	150780917	-1.39823	1.25926	-1.18863	5.19176	4.58999	5.41091	4.70816	4.92257	5.16161	5.19176	4.58999	5.41091	4.70816	4.92257	5.16161
CTSL	NM_001257971	NM_001257971	cathepsin L	chr9	+	90340434	90346384	1.06667	-1.35419	1.34019	6.00838	6.30108	5.91251	6.1015	5.86365	6.33495	6.00838	6.30108	5.91251	6.1015	5.86365	6.33495
CTSO	NM_001334	NM_001334	cathepsin O	chr4	-	156845270	156875069	1.34831	1.44698	-1.52476	4.95332	5.21589	5.734	5.38447	5.74893	5.12542	4.95332	5.21589	5.734	5.38447	5.74893	5.12542
CTSS	NM_001199739	NM_001199739	cathepsin S	chr1	-	150702551	150738433	-3.09084	1.08982	1.65139	6.77817	6.77817	4.8545	5.15017	6.90226	5.57818	6.77817	6.77817	4.8545	5.15017	6.90226	5.57818
CTSV	NM_001201575	NM_001201575	cathepsin V	chr9	-	99791959	99801925	2.09097	1.25367	2.12086	3.88182	4.08816	4.63838	4.94599	4.41432	5.72303	3.88182	4.08816	4.63838	4.94599	4.41432	5.72303
CTSZ	NM_001336	NM_001336	cathepsin Z	chr20	-	57570240	57582309	1.11344	1.03709	1.00461	6.53126	6.58531	6.78687	6.68628	6.63785	6.7935	6.53126	6.58531	6.78687	6.68628	6.63785	6.7935
CTTN	NM_001184740	NM_001184740	cortactin	chr11	+	70244510	70282690	-1.00909	1.13632	1.3118	8.62401	8.42544	8.42544	8.61095	8.60981	8.81699	8.62401	8.42544	8.42544	8.61095	8.60981	8.81699
CTTNBP2	NM_033427	NM_033427	cortactin binding protein 2	chr7	-	117350705	117514193	-2.0378	-2.3938	-1.14781	6.09321	6.39235	4.65707	5.0662	5.13305	4.45819	6.09321	6.39235	4.65707	5.0662	5.13305	4.45819
CTTNBP2NL	NM_018704	NM_018704	CTTNBP2 N-terminal like	chr1	+	112938800	113006078	-1.05328	-1.12589	1.50901	7.63751	7.906	7.14839	7.56262	7.73493	7.74199	7.63751	7.906	7.14839	7.56262	7.73493	7.74199
CUEDC1	NM_001271875	NM_001271875	CUE domain containing 1	chr17	-	55940337	56032684	-2.31341	-1.56172	-2.18606	7.44425	7.29311	7.04392	6.23423	6.64997	5.91559	7.44425	7.29311	7.04392	6.23423	6.64997	5.91559
CUL5	NM_003478	NM_003478	cullin 5	chr11	+	107879408	107978503	-1.10458	-1.25224	1.20039	7.52308	7.80495	7.27609	7.37958	7.48044	7.53959	7.52308	7.80495	7.27609	7.37958	7.48044	7.53959
CUL9	NM_015089	NM_015089	cullin 9	chr6	+	43149913	43192325	-2.00871	-1.77091	1.0431	7.51551	7.33373	6.50924	6.50924	6.50924	6.57012	7.51551	7.33373	6.50924	6.50924	6.50924	6.57012
CUTC	ENST00000493385	ENST00000493385	cutC copper transporter	chr10	+	101482675	101482867	1.35465	-1.36193	1.36985	4.2354	3.81094	3.57877	4.67332	3.36529	4.03279	4.2354	3.81094	3.57877	4.67332	3.36529	4.03279
CWH43	NM_001286791	NM_001286791	cell wall biogenesis 43 C-terminal homolog	chr4	+	48988264	49064098	10.5611	7.43808	4.09133	4.24755	3.58044	5.73215	7.64824	6.47537	7.76472	4.24755	3.58044	5.73215	7.64824	6.47537	7.76472
CX3CR1	NM_001171171	NM_001171171	chemokine (C-X3-C motif) receptor 1	chr3	-	39304985	39323226	1.07556	1.25622	1.09863	4.23145	4.00745	3.90494	4.33654	4.33654	4.04064	4.23145	4.00745	3.90494	4.33654	4.33654	4.04064
CXADR	NM_001207063	NM_001207063	coxsackie virus and adenovirus receptor	chr21	+	18884700	18965897	-1.42732	-1.60562	-1.45893	6.7451	6.56485	6.64113	6.23179	5.88172	6.09622	6.7451	6.56485	6.64113	6.23179	5.88172	6.09622
CXCL1	NM_001511	NM_001511	chemokine (C-X-C motif) ligand 1 (melanoma growth stimulating activity, alpha)	chr4	+	74735109	74736959	1.0737	2.59095	1.43802	6.65736	5.58267	5.89063	6.75995	6.95615	6.41471	6.65736	5.58267	5.89063	6.75995	6.95615	6.41471
CXCL10	NM_001565	NM_001565	chemokine (C-X-C motif) ligand 10	chr4	-	76942269	76944689	-10.6271	1.03231	-2.09666	7.37766	3.94102	4.36429	3.96799	3.98689	3.2962	7.37766	3.94102	4.36429	3.96799	3.98689	3.2962
CXCL11	NM_001302123	NM_001302123	chemokine (C-X-C motif) ligand 11	chr4	-	76954835	76962568	-1.9904	1.15067	1.26251	5.06721	4.1166	3.98278	4.07415	4.31907	4.31907	5.06721	4.1166	3.98278	4.07415	4.31907	4.31907
CXCL12	NM_000609	NM_000609	chemokine (C-X-C motif) ligand 12	chr10	-	44793038	44881941	-1.00652	-1.24778	1.29476	4.25653	4.69675	4.2438	4.24715	4.37739	4.61649	4.25653	4.69675	4.2438	4.24715	4.37739	4.61649
CXCL14	NM_004887	NM_004887	chemokine (C-X-C motif) ligand 14	chr5	-	134906369	134914969	7.0513	3.97708	2.81195	8.45722	8.41527	8.80463	11.2751	10.407	10.2962	8.45722	8.41527	8.80463	11.2751	10.407	10.2962
CXCL17	NM_198477	NM_198477	chemokine (C-X-C motif) ligand 17	chr19	-	42932695	42947136	1.23725	3.26735	2.1959	7.89241	8.45168	7.26614	8.19955	10.1598	8.40095	7.89241	8.45168	7.26614	8.19955	10.1598	8.40095
CXCL5	NM_002994	NM_002994	chemokine (C-X-C motif) ligand 5	chr4	-	74861359	74864496	-4.21105	2.12766	1.48233	7.97284	7.57353	4.57914	5.89866	8.6628	5.14701	7.97284	7.57353	4.57914	5.89866	8.6628	5.14701
CXCL6	NM_002993	NM_002993	chemokine (C-X-C motif) ligand 6	chr4	+	74702214	74714781	-3.09395	2.53863	1.13917	5.83108	4.54296	4.03623	4.20163	5.88701	4.22421	5.83108	4.54296	4.03623	4.20163	5.88701	4.22421
CXCL8	NM_000584	NM_000584	chemokine (C-X-C motif) ligand 8	chr4	+	74606223	74609433	-1.55968	2.27685	3.51202	7.40975	7.06921	4.94438	6.7685	8.25625	6.75668	7.40975	7.06921	4.94438	6.7685	8.25625	6.75668
CXCL9	NM_002416	NM_002416	chemokine (C-X-C motif) ligand 9	chr4	-	76922428	76928641	-1.41548	1.82053	-1.96544	3.58097	3.07698	3.73825	3.07968	3.94134	2.7634	3.58097	3.07698	3.73825	3.07968	3.94134	2.7634
CXCR4	NM_001008540	NM_001008540	chemokine (C-X-C motif) receptor 4	chr2	-	136871919	136875735	-1.68016	-4.16648	-2.32645	6.03328	6.41456	5.66557	5.28468	4.35573	4.44744	6.03328	6.41456	5.66557	5.28468	4.35573	4.44744
CXCR5	NM_001716	NM_001716	chemokine (C-X-C motif) receptor 5	chr11	+	118754475	118768508	1.58031	-1.19063	-1.07835	3.24477	3.68476	4.02245	3.90498	3.43304	3.91362	3.24477	3.68476	4.02245	3.90498	3.43304	3.91362
CXorf21	NM_025159	NM_025159	chromosome X open reading frame 21	chrX	-	30576941	30596033	1.11897	-1.1363	1.36724	2.31577	2.75594	2.53875	2.47794	2.57159	2.99002	2.31577	2.75594	2.53875	2.47794	2.57159	2.99002
CXorf67	NM_203407	NM_203407	chromosome X open reading frame 67	chrX	+	51149767	51151687	1.28849	1.05089	-2.07281	3.59938	3.92291	4.59796	3.96506	3.99452	3.54637	3.59938	3.92291	4.59796	3.96506	3.99452	3.54637
CXXC4	NM_025212	NM_025212	CXXC finger protein 4	chr4	-	105389463	105416058	1.15304	1.48958	1.29562	3.41495	3.18406	3.13081	3.62039	3.75897	3.50445	3.41495	3.18406	3.13081	3.62039	3.75897	3.50445
CXXC5	NM_016463	NM_016463	CXXC finger protein 5	chr5	+	139026884	139063467	1.19308	1.28263	1.0876	6.17176	6.31567	6.15812	6.42645	6.67477	6.27927	6.17176	6.31567	6.15812	6.42645	6.67477	6.27927
CYB561A3	NM_001161452	NM_001161452	cytochrome b561 family, member A3	chr11	-	61116217	61129771	-1.06554	1.30995	1.13817	6.12291	6.04948	5.54577	6.03133	6.43899	5.73249	6.12291	6.04948	5.54577	6.03133	6.43899	5.73249
CYB5A	NM_001190807	NM_001190807	cytochrome b5 type A (microsomal)	chr18	-	71920527	71959251	-1.10035	-1.06229	1.26016	7.95787	7.9125	7.81313	7.81991	7.82532	8.14674	7.95787	7.9125	7.81313	7.81991	7.82532	8.14674
CYB5B	NM_030579	NM_030579	cytochrome b5 type B (outer mitochondrial membrane)	chr16	+	69458428	69500169	-1.69281	-1.72643	-1.0647	8.71609	8.50169	8.21755	7.95667	7.7139	8.1271	8.71609	8.50169	8.21755	7.95667	7.7139	8.1271
CYB5R4	NM_016230	NM_016230	cytochrome b5 reductase 4	chr6	+	84569362	84670146	1.15261	1.00553	1.24658	5.65712	5.6261	5.60548	5.86203	5.63405	5.92346	5.65712	5.6261	5.60548	5.86203	5.63405	5.92346
CYBB	NM_000397	NM_000397	cytochrome b-245, beta polypeptide	chrX	+	37639264	37672714	1.22104	1.08646	1.10617	3.65979	3.91491	3.54763	3.9479	4.03454	3.6932	3.65979	3.91491	3.54763	3.9479	4.03454	3.6932
CYBRD1	NM_001127383	NM_001127383	cytochrome b reductase 1	chr2	+	172378757	172414643	2.13749	2.42582	1.70393	7.17909	6.309	8.36975	8.27501	7.58747	9.13862	7.17909	6.309	8.36975	8.27501	7.58747	9.13862
CYFIP2	NM_001037333	NM_001037333	cytoplasmic FMR1 interacting protein 2	chr5	+	156693089	156822606	-1.80017	-2.72968	-1.04788	6.46701	7.30624	4.77089	5.61888	5.85751	4.70341	6.46701	7.30624	4.77089	5.61888	5.85751	4.70341
CYP1A1	NM_000499	NM_000499	cytochrome P450, family 1, subfamily A, polypeptide 1	chr15	-	75011883	75017951	-2.98748	-3.87063	-2.91689	7.03332	6.76267	6.34775	5.45439	4.8101	4.80332	7.03332	6.76267	6.34775	5.45439	4.8101	4.80332
CYP1B1	NM_000104	NM_000104	cytochrome P450, family 1, subfamily B, polypeptide 1	chr2	-	38294116	38337044	3.19997	2.86473	2.24881	5.01008	5.05789	4.64631	6.68814	6.57629	5.81547	5.01008	5.05789	4.64631	6.68814	6.57629	5.81547
CYP21A1P	NR_040090	NR_040090	cytochrome P450, family 21, subfamily A, polypeptide 1 pseudogene	chr6	+	31973413	31976686	1.18575	1.3271	-1.21887	6.33552	6.34047	6.67914	6.58132	6.74875	6.3936	6.33552	6.34047	6.67914	6.58132	6.74875	6.3936
CYP24A1	NM_000782	NM_000782	cytochrome P450, family 24, subfamily A, polypeptide 1	chr20	-	52769988	52790516	1.76669	3.72996	9.72339	7.44994	6.97363	4.81592	8.27099	8.87279	8.09738	7.44994	6.97363	4.81592	8.27099	8.87279	8.09738
CYP27A1	NM_000784	NM_000784	cytochrome P450, family 27, subfamily A, polypeptide 1	chr2	+	219646472	219680016	-1.8696	-1.59146	-2.04023	6.49316	6.64997	6.05797	5.59043	5.97962	5.02924	6.49316	6.64997	6.05797	5.59043	5.97962	5.02924
CYP27C1	NM_001001665	NM_001001665	cytochrome P450, family 27, subfamily C, polypeptide 1	chr2	-	127941412	127977654	2.41284	1.80275	1.61227	5.6751	5.3576	5.75906	6.94583	6.2078	6.44815	5.6751	5.3576	5.75906	6.94583	6.2078	6.44815
CYP2A7P1	OTTHUMT00000463923	OTTHUMT00000463923	cytochrome P450, family 2, subfamily A, polypeptide 7 pseudogene 1	chr19	-	41530172	41533615	2.07217	1.10963	1.23595	3.90271	4.80337	4.95385	4.95385	4.95345	5.25947	3.90271	4.80337	4.95385	4.95385	4.95345	5.25947
CYP2B6	NM_000767	NM_000767	cytochrome P450, family 2, subfamily B, polypeptide 6	chr19	+	41497204	41524301	2.08904	1.49545	-1.09201	2.97059	3.06124	3.87045	4.03343	3.64182	3.74346	2.97059	3.06124	3.87045	4.03343	3.64182	3.74346
CYP2C18	NM_000772	NM_000772	cytochrome P450, family 2, subfamily C, polypeptide 18	chr10	+	96442710	96495947	2.7083	3.20637	1.23027	6.30843	6.02268	7.68084	7.74582	7.70362	7.97982	6.30843	6.02268	7.68084	7.74582	7.70362	7.97982
CYP2C19	NM_000769	NM_000769	cytochrome P450, family 2, subfamily C, polypeptide 19	chr10	+	96522381	96613017	-1.27664	1.36122	-2.54474	3.51375	3.13286	5.21615	3.1614	3.57776	3.86863	3.51375	3.13286	5.21615	3.1614	3.57776	3.86863
CYP2F1	NM_000774	NM_000774	cytochrome P450, family 2, subfamily F, polypeptide 1	chr19	+	41620337	41634281	-1.65211	-1.10397	1.19916	5.13151	6.01529	4.69679	4.4072	5.87259	4.95881	5.13151	6.01529	4.69679	4.4072	5.87259	4.95881
CYP2J2	NM_000775	NM_000775	cytochrome P450, family 2, subfamily J, polypeptide 2	chr1	-	60358980	60392462	1.20305	1.4206	-1.34683	4.35614	4.86938	4.74692	4.62284	5.37588	4.31735	4.35614	4.86938	4.74692	4.62284	5.37588	4.31735
CYP2S1	NM_030622	NM_030622	cytochrome P450, family 2, subfamily S, polypeptide 1	chr19	+	41699115	41713444	-1.20176	-1.71155	1.09324	8.27748	8.55278	7.29663	8.01233	7.77748	7.42524	8.27748	8.55278	7.29663	8.01233	7.77748	7.42524
CYP39A1	NM_001278738	NM_001278738	cytochrome P450, family 39, subfamily A, polypeptide 1	chr6	-	46517445	46620523	-1.88939	-1.42076	-1.2389	5.31639	5.39654	5.39654	4.39847	4.88988	5.08748	5.31639	5.39654	5.39654	4.39847	4.88988	5.08748
CYP3A5	NM_000777	NM_000777	cytochrome P450, family 3, subfamily A, polypeptide 5	chr7	-	99245813	99277621	-1.41973	1.82643	1.19012	6.16755	5.74543	5.41082	5.66193	6.61446	5.66193	6.16755	5.74543	5.41082	5.66193	6.61446	5.66193
CYP3A7	NM_000765	NM_000765	cytochrome P450, family 3, subfamily A, polypeptide 7	chr7	-	99293368	99332819	-1.38622	-1.06618	-1.0661	4.17418	4.16077	4.18627	3.70302	4.06832	4.09393	4.17418	4.16077	4.18627	3.70302	4.06832	4.09393
CYP4A11	NM_000778	NM_000778	cytochrome P450, family 4, subfamily A, polypeptide 11	chr1	-	47394846	47407156	1.23249	1.63561	1.06001	4.11703	3.69479	4.47234	4.41861	4.40462	4.55642	4.11703	3.69479	4.47234	4.41861	4.40462	4.55642
CYP4B1	NM_000779	NM_000779	cytochrome P450, family 4, subfamily B, polypeptide 1	chr1	+	47223510	47285085	-2.90992	-1.53814	-1.2005	6.79466	6.2068	5.66666	5.25368	5.58561	5.40302	6.79466	6.2068	5.66666	5.25368	5.58561	5.40302
CYP4F11	NM_001128932	NM_001128932	cytochrome P450, family 4, subfamily F, polypeptide 11	chr19	-	16023180	16045676	1.01262	1.02893	2.28012	5.01245	5.80853	5.08033	5.03054	5.84968	6.26944	5.01245	5.80853	5.08033	5.03054	5.84968	6.26944
CYP4F12	NM_023944	NM_023944	cytochrome P450, family 4, subfamily F, polypeptide 12	chr19	+	15783567	15807984	1.01579	-1.28139	1.14531	5.30509	5.6854	5.32769	5.32769	5.32769	5.52343	5.30509	5.6854	5.32769	5.32769	5.32769	5.52343
CYP4F22	NM_173483	NM_173483	cytochrome P450, family 4, subfamily F, polypeptide 22	chr19	+	15619336	15663128	2.24109	2.38465	2.45999	3.76605	3.18649	4.16254	4.93025	4.44027	5.46119	3.76605	3.18649	4.16254	4.93025	4.44027	5.46119
CYP4F24P	NR_033864	NR_033864	cytochrome P450, family 4, subfamily F, polypeptide 24, pseudogene	chr19	-	15870144	15890798	-1.03416	1.45945	1.38371	3.63495	3.34773	3.27412	3.58649	3.89315	3.74266	3.63495	3.34773	3.27412	3.58649	3.89315	3.74266
CYP4F3	NM_000896	NM_000896	cytochrome P450, family 4, subfamily F, polypeptide 3	chr19	+	15674424	15773634	1.30519	-2.11926	1.33663	5.42418	5.75457	5.34387	5.80844	4.67101	5.76247	5.42418	5.75457	5.34387	5.80844	4.67101	5.76247
CYP4F8	NM_007253	NM_007253	cytochrome P450, family 4, subfamily F, polypeptide 8	chr19	+	15726029	15740448	1.03904	-1.01279	-1.06284	4.59796	4.31986	4.6102	4.65321	4.30153	4.52228	4.59796	4.31986	4.6102	4.65321	4.30153	4.52228
CYP4X1	NM_178033	NM_178033	cytochrome P450, family 4, subfamily X, polypeptide 1	chr1	+	47427036	47516423	-3.31677	-2.01013	-1.16639	9.1921	9.47519	7.59703	7.46232	8.4679	7.37498	9.1921	9.47519	7.59703	7.46232	8.4679	7.37498
CYP4Z1	NM_178134	NM_178134	cytochrome P450, family 4, subfamily Z, polypeptide 1	chr1	+	47533160	47583992	-1.95896	-3.1366	1.14313	3.37661	4.05572	2.02747	2.40652	2.40652	2.22046	3.37661	4.05572	2.02747	2.40652	2.40652	2.22046
CYP4Z2P	NR_002788	NR_002788	cytochrome P450, family 4, subfamily Z, polypeptide 2, pseudogene	chr1	-	47323906	47366147	-2.0404	-1.77977	-1.03795	4.53355	4.13516	3.33103	3.5047	3.30347	3.2773	4.53355	4.13516	3.33103	3.5047	3.30347	3.2773
CYP51A1	NM_000786	NM_000786	cytochrome P450, family 51, subfamily A, polypeptide 1	chr7	-	91741463	91772266	1.36036	1.61528	1.25592	8.51494	8.05877	8.68714	8.95893	8.75055	9.01588	8.51494	8.05877	8.68714	8.95893	8.75055	9.01588
CYP7B1	NM_004820	NM_004820	cytochrome P450, family 7, subfamily B, polypeptide 1	chr8	-	65500320	65711348	1.65047	2.2391	1.01339	3.72864	4.44318	3.97104	4.45152	5.6061	3.99023	3.72864	4.44318	3.97104	4.45152	5.6061	3.99023
CYR61	NM_001554	NM_001554	cysteine-rich, angiogenic inducer, 61	chr1	+	86046444	86049650	1.85799	1.52408	1.57301	5.06053	5.35156	5.09604	5.95427	5.9595	5.74957	5.06053	5.35156	5.09604	5.95427	5.9595	5.74957
CYTH4	NM_013385	NM_013385	cytohesin 4	chr22	+	37678068	37711389	-1.21051	1.35831	1.44668	4.77432	4.38229	4.39184	4.49871	4.8241	4.92459	4.77432	4.38229	4.39184	4.49871	4.8241	4.92459
CYTIP	NM_004288	NM_004288	cytohesin 1 interacting protein	chr2	-	158271131	158345473	1.1537	-1.18616	1.31097	3.45611	3.57785	3.28775	3.66238	3.33155	3.67838	3.45611	3.57785	3.28775	3.66238	3.33155	3.67838
CYYR1	NM_052954	NM_052954	cysteine/tyrosine-rich 1	chr21	-	27838528	27945603	-1.10562	-1.02188	-1.68858	6.67647	6.8223	7.14076	6.53162	6.79108	6.38495	6.67647	6.8223	7.14076	6.53162	6.79108	6.38495
D2HGDH	NM_001287249	NM_001287249	D-2-hydroxyglutarate dehydrogenase	chr2	+	242673994	242708231	-1.3169	-1.78941	1.01347	6.2065	6.53318	6.00658	5.80935	5.6937	6.02589	6.2065	6.53318	6.00658	5.80935	5.6937	6.02589
DAAM1	NM_001270520	NM_001270520	dishevelled associated activator of morphogenesis 1	chr14	+	59655364	59838123	1.78198	1.69783	1.73585	6.28911	5.87125	6.41021	7.12259	6.63494	7.20585	6.28911	5.87125	6.41021	7.12259	6.63494	7.20585
DAB1	ENST00000485760	ENST00000485760	Dab, reelin signal transducer, homolog 1 (Drosophila)	chr1	-	58809024	58809075	-1.21143	1.12344	1.05705	3.17063	3.5536	3.72222	2.89392	3.72152	3.80226	3.17063	3.5536	3.72222	2.89392	3.72152	3.80226
DAB1	NM_021080	NM_021080	Dab, reelin signal transducer, homolog 1 (Drosophila)	chr1	-	57460451	58716211	-1.14004	2.0352	-1.00704	3.36693	3.84404	3.85416	3.17785	4.86921	3.84404	3.36693	3.84404	3.85416	3.17785	4.86921	3.84404
DAB2	NM_001244871	NM_001244871	Dab, mitogen-responsive phosphoprotein, homolog 2 (Drosophila)	chr5	-	39371776	39462402	-1.59608	-1.24193	-1.57027	4.37193	5.01088	4.06579	3.6974	4.6983	3.41478	4.37193	5.01088	4.06579	3.6974	4.6983	3.41478
DAG1	NM_001165928	NM_001165928	dystroglycan 1 (dystrophin-associated glycoprotein 1)	chr3	+	49506136	49573051	-1.3083	-1.44366	-1.04671	7.2003	7.29758	6.71729	6.81261	6.76785	6.65143	7.2003	7.29758	6.71729	6.81261	6.76785	6.65143
DAGLA	NM_006133	NM_006133	diacylglycerol lipase, alpha	chr11	+	61447905	61514474	-2.31583	-1.61466	-1.44273	6.79256	6.35166	5.48549	5.58103	5.66043	4.95669	6.79256	6.35166	5.48549	5.58103	5.66043	4.95669
DAGLB	NM_001142936	NM_001142936	diacylglycerol lipase, beta	chr7	-	6448747	6487643	-1.02151	-1.20761	1.12795	6.55992	6.74623	6.43066	6.52922	6.47407	6.60436	6.55992	6.74623	6.43066	6.52922	6.47407	6.60436
DANT2	NR_130730	NR_130730	DXZ4 associated non-coding transcript 2, distal	chrX	-	115032519	115085422	1.27757	-1.88648	1.0254	6.39528	7.04458	6.12888	6.74868	6.12888	6.16507	6.39528	7.04458	6.12888	6.74868	6.12888	6.16507
DAPK1	NM_001288729	NM_001288729	death-associated protein kinase 1	chr9	+	90112143	90323549	-1.87625	1.28263	1.77931	7.85925	7.73782	6.27001	6.9514	8.09693	7.10133	7.85925	7.73782	6.27001	6.9514	8.09693	7.10133
DAPL1	NM_001017920	NM_001017920	death associated protein like 1	chr2	+	159651829	159719293	-1.05285	-1.83079	-1.10363	7.48832	7.13637	7.02528	7.41402	6.2639	6.88302	7.48832	7.13637	7.02528	7.41402	6.2639	6.88302
DAPP1	NM_001306151	NM_001306151	dual adaptor of phosphotyrosine and 3-phosphoinositides	chr4	+	100737981	100791347	-1.17363	1.3196	1.58365	6.94343	6.4071	6.28565	6.71245	6.8072	6.9489	6.94343	6.4071	6.28565	6.71245	6.8072	6.9489
DAZAP1	NM_018959	NM_018959	DAZ associated protein 1	chr19	+	1407584	1435683	1.15912	-1.01472	-1.02525	8.49984	8.36216	8.34481	8.71287	8.34108	8.30884	8.49984	8.36216	8.34481	8.71287	8.34108	8.30884
DBF4	NM_006716	NM_006716	DBF4 zinc finger	chr7	+	87505531	87538856	-1.0119	-1.0525	1.07092	5.42329	5.15895	4.91738	5.40622	5.08513	5.01623	5.42329	5.15895	4.91738	5.40622	5.08513	5.01623
DBF4B	XM_006722105	XM_006722105	DBF4 zinc finger B	chr17	+	42835259	42835905	-1.02547	1.61836	-1.38385	4.72062	4.02609	4.94379	4.68434	4.72062	4.4751	4.72062	4.02609	4.94379	4.68434	4.72062	4.4751
DBI	NM_001079862	NM_001079862	diazepam binding inhibitor (GABA receptor modulator, acyl-CoA binding protein)	chr2	+	120124497	120130126	1.3824	-1.0029	1.44451	6.70191	6.57732	6.77163	7.16909	6.57314	7.30221	6.70191	6.57732	6.77163	7.16909	6.57314	7.30221
DBP	NM_001352	NM_001352	D site of albumin promoter (albumin D-box) binding protein	chr19	-	49133817	49140639	1.07092	-1.04778	1.49672	7.03355	6.89948	6.86396	7.1324	6.83214	7.44576	7.03355	6.89948	6.86396	7.1324	6.83214	7.44576
DBT	NM_001918	NM_001918	dihydrolipoamide branched chain transacylase E2	chr1	-	100652478	100715409	-2.1381	-1.21502	-1.08349	8.27247	8.10451	7.83698	7.17614	7.82353	7.72129	8.27247	8.10451	7.83698	7.17614	7.82353	7.72129
DCAF13P3	NR_027642	NR_027642	DDB1 and CUL4 associated factor 13 pseudogene 3	chr15	+	51236326	51238770	-1.08054	-1.19744	1.00725	5.1026	4.78375	4.59289	4.99085	4.5238	4.60331	5.1026	4.78375	4.59289	4.99085	4.5238	4.60331
DCAF16	NM_017741	NM_017741	DDB1 and CUL4 associated factor 16	chr4	-	17802278	17812381	-1.29222	-1.37783	-1.19459	7.89314	8.04429	7.61865	7.52329	7.58189	7.36213	7.89314	8.04429	7.61865	7.52329	7.58189	7.36213
DCAF17	NM_001164821	NM_001164821	DDB1 and CUL4 associated factor 17	chr2	+	172290727	172341562	-1.12433	-1.13627	1.00896	6.90209	6.94034	6.87013	6.73303	6.75604	6.883	6.90209	6.94034	6.87013	6.73303	6.75604	6.883
DCAF5	NM_001284206	NM_001284206	DDB1 and CUL4 associated factor 5	chr14	-	69517598	69619914	-1.50304	-1.77154	-1.01676	8.27913	8.68946	8.08696	7.69125	7.86446	8.06298	8.27913	8.68946	8.08696	7.69125	7.86446	8.06298
DCAF8L2	NM_001136533	NM_001136533	DDB1 and CUL4 associated factor 8-like 2	chrX	+	27734198	27766938	1.12113	1.01635	1.2058	3.51375	3.23924	3.24376	3.67871	3.26264	3.51375	3.51375	3.23924	3.24376	3.67871	3.26264	3.51375
DCAKD	NM_001128631	NM_001128631	dephospho-CoA kinase domain containing	chr17	-	43100706	43138473	-2.0576	-1.76202	-1.3687	8.99091	9.36191	9.06429	7.94995	8.54468	8.61148	8.99091	9.36191	9.06429	7.94995	8.54468	8.61148
DCANP1	NM_130848	NM_130848	dendritic cell-associated nuclear protein	chr5	-	134779904	134783038	1.12663	-1.18582	1	4.61559	4.43808	4.65601	4.78761	4.19219	4.65601	4.61559	4.43808	4.65601	4.78761	4.19219	4.65601
DCBLD1	NM_173674	NM_173674	discoidin, CUB and LCCL domain containing 1	chr6	+	117774980	117891021	1.5742	2.5736	1.20826	6.36135	5.79672	6.08232	7.01597	7.16051	6.35525	6.36135	5.79672	6.08232	7.01597	7.16051	6.35525
DCBLD2	NM_080927	NM_080927	discoidin, CUB and LCCL domain containing 2	chr3	-	98514785	98620533	-1.51144	-1.46312	-1.35866	7.98761	8.06433	8.07618	7.39169	7.51528	7.634	7.98761	8.06433	8.07618	7.39169	7.51528	7.634
DCDC1	OTTHUMT00000316532	OTTHUMT00000316532	doublecortin domain containing 1	chr11	-	31236717	31236810	-1.42554	-2.02167	1.31759	9.0551	9.30916	8.0799	8.54359	8.29361	8.4778	9.0551	9.30916	8.0799	8.54359	8.29361	8.4778
DCLK1	NM_001195415	NM_001195415	doublecortin-like kinase 1	chr13	-	36342789	36705514	-1.37536	1.12632	1.36717	3.5909	3.47145	2.98515	3.13109	3.64307	3.43634	3.5909	3.47145	2.98515	3.13109	3.64307	3.43634
DCLK2	NM_001040260	NM_001040260	doublecortin-like kinase 2	chr4	+	150999426	151179083	-1.17978	1	1.07215	2.77727	2.96209	2.73654	2.53875	2.96209	2.83705	2.77727	2.96209	2.73654	2.53875	2.96209	2.83705
DCLRE1B	NM_022836	NM_022836	DNA cross-link repair 1B	chr1	+	114447763	114456708	1.42647	-1.28523	-1.01366	5.22475	5.45514	5.24433	5.7372	5.09311	5.22475	5.22475	5.45514	5.24433	5.7372	5.09311	5.22475
DCLRE1C	NM_001033855	NM_001033855	DNA cross-link repair 1C	chr10	-	14939358	14996431	-1.60113	-1.56435	-1.07937	6.8151	6.53361	6.28613	6.13601	5.88805	6.17594	6.8151	6.53361	6.28613	6.13601	5.88805	6.17594
DCN	NM_001920	NM_001920	decorin	chr12	-	91539025	91576900	1.24615	1.18697	-1.08189	2.23282	2.3341	2.68975	2.5503	2.58138	2.57619	2.23282	2.3341	2.68975	2.5503	2.58138	2.57619
DCP1A	NM_001290204	NM_001290204	decapping mRNA 1A	chr3	-	53317443	53381654	-1.40032	-1.12675	-1.27661	7.34867	7.02714	7.20729	6.86291	6.85497	6.85497	7.34867	7.02714	7.20729	6.86291	6.85497	6.85497
DCP2	NM_001242377	NM_001242377	decapping mRNA 2	chr5	+	112312399	112357892	-1.81267	-1.1216	-1.37921	7.43803	7.40504	7.36518	6.57991	7.23948	6.90134	7.43803	7.40504	7.36518	6.57991	7.23948	6.90134
DCTN5	NM_001199011	NM_001199011	dynactin 5 (p25)	chr16	+	23652687	23685068	1.01441	-1.10475	1.08765	9.19314	9.20231	8.96417	9.21378	9.05859	9.08538	9.19314	9.20231	8.96417	9.21378	9.05859	9.08538
DCUN1D1	NM_001308101	NM_001308101	DCN1, defective in cullin neddylation 1, domain containing 1	chr3	-	182655862	182703741	1.22161	1.40441	1.26118	8.21334	8.27463	8.43735	8.50212	8.76459	8.77212	8.21334	8.27463	8.43735	8.50212	8.76459	8.77212
DDA1	NM_024050	NM_024050	DET1 and DDB1 associated 1	chr19	+	17420337	17434107	1.46121	1.44104	1.35559	7.61317	7.65727	7.574	8.16033	8.18438	8.01292	7.61317	7.65727	7.574	8.16033	8.18438	8.01292
DDAH1	NM_001134445	NM_001134445	dimethylarginine dimethylaminohydrolase 1	chr1	-	85784168	86044046	-1.25391	-1.23032	1.02834	5.18548	5.0361	4.63356	4.85905	4.73707	4.67388	5.18548	5.0361	4.63356	4.85905	4.73707	4.67388
DDB2	NM_000107	NM_000107	damage-specific DNA binding protein 2	chr11	+	47236493	47260769	-1.3388	-1.37893	-1.20335	7.59006	7.75881	7.98954	7.16912	7.29526	7.72248	7.59006	7.75881	7.98954	7.16912	7.29526	7.72248
DDHD1	NM_001160147	NM_001160147	DDHD domain containing 1	chr14	-	53503458	53620046	-1.99272	-1.47126	-1.98419	7.4174	6.8928	7.53546	6.42266	6.33575	6.54691	7.4174	6.8928	7.53546	6.42266	6.33575	6.54691
DDIAS	NM_145018	NM_145018	DNA damage-induced apoptosis suppressor	chr11	+	82611017	82669319	1.06582	1.04093	1.22107	4.17275	3.89857	4.05554	4.26471	3.95644	4.34369	4.17275	3.89857	4.05554	4.26471	3.95644	4.34369
DDIT4	NM_019058	NM_019058	DNA damage inducible transcript 4	chr10	+	74033677	74035797	-2.35527	-1.07898	-1.06532	8.94189	8.07726	9.39708	7.706	7.96759	9.30579	8.94189	8.07726	9.39708	7.706	7.96759	9.30579
DDIT4L	NM_145244	NM_145244	DNA-damage-inducible transcript 4-like	chr4	-	101107027	101111939	-2.38076	1.06017	-1.8773	5.92324	5.6234	5.19899	4.67182	5.70769	4.29033	5.92324	5.6234	5.19899	4.67182	5.70769	4.29033
DDO	NM_003649	NM_003649	D-aspartate oxidase	chr6	-	110712974	110740732	-1.10435	1.03324	-1.29181	5.04355	4.99637	5.04355	4.90035	5.04355	4.67416	5.04355	4.99637	5.04355	4.90035	5.04355	4.67416
DDR1	NM_001297652	NM_001297652	discoidin domain receptor tyrosine kinase 1	chr6	+	30844198	30867933	-1.09097	-1.45782	-1.43846	5.48638	5.74434	5.72506	5.36077	5.20053	5.20053	5.48638	5.74434	5.72506	5.36077	5.20053	5.20053
DDR2	NM_001014796	NM_001014796	discoidin domain receptor tyrosine kinase 2	chr1	+	162601163	162750255	1.44601	1.09518	-1.03351	4.22404	4.59294	4.5794	4.75612	4.72411	4.53185	4.22404	4.59294	4.5794	4.75612	4.72411	4.53185
DDX10	NM_004398	NM_004398	DEAD (Asp-Glu-Ala-Asp) box polypeptide 10	chr11	+	108535752	108811657	-1.11388	-1.42289	-1.27895	5.84621	6.16893	5.59494	5.69062	5.66011	5.23998	5.84621	6.16893	5.59494	5.69062	5.66011	5.23998
DDX11L2	NR_024004	NR_024004	DEAD/H (Asp-Glu-Ala-Asp/His) box helicase 11 like 2	chr2	-	114356605	114361294	1.16536	1.40706	-1.46093	5.36026	4.87203	5.67822	5.58103	5.36471	5.13133	5.36026	4.87203	5.67822	5.58103	5.36471	5.13133
DDX17	NM_001098504	NM_001098504	DEAD (Asp-Glu-Ala-Asp) box helicase 17	chr22	-	38879443	38903665	-2.09165	-2.03478	-1.20147	10.6159	10.7023	10.1563	9.55128	9.67742	9.89149	10.6159	10.7023	10.1563	9.55128	9.67742	9.89149
DDX21	NM_001256910	NM_001256910	DEAD (Asp-Glu-Ala-Asp) box helicase 21	chr10	+	70715884	70744829	1.30496	1.24965	-1.25584	8.41448	8.1938	8.79471	8.79849	8.51532	8.46606	8.41448	8.1938	8.79471	8.79849	8.51532	8.46606
DDX39A	NM_005804	NM_005804	DEAD (Asp-Glu-Ala-Asp) box polypeptide 39A	chr19	-	14519610	14530195	1.39118	1.11648	-1.04746	6.02862	5.70881	5.95619	6.50493	5.86777	5.88929	6.02862	5.70881	5.95619	6.50493	5.86777	5.88929
DDX46	ENST00000507053	ENST00000507053	DEAD (Asp-Glu-Ala-Asp) box polypeptide 46	chr5	+	134169271	134169313	1.22626	1.06804	2.17872	2.83823	2.83056	2.29228	3.1325	2.92552	3.41576	2.83823	2.83056	2.29228	3.1325	2.92552	3.41576
DDX52	NM_001291476	NM_001291476	DEAD (Asp-Glu-Ala-Asp) box polypeptide 52	chr17	-	35969826	36003493	1.15042	-1.01227	1.0016	7.36518	7.41288	7.36733	7.56734	7.39528	7.36963	7.36518	7.41288	7.36733	7.56734	7.39528	7.36963
DDX53	NM_182699	NM_182699	DEAD (Asp-Glu-Ala-Asp) box polypeptide 53	chrX	+	23018078	23020206	1.57241	1.02559	1.04987	2.38204	2.89837	2.86461	3.03502	2.93482	2.93482	2.38204	2.89837	2.86461	3.03502	2.93482	2.93482
DDX58	NM_014314	NM_014314	DEAD (Asp-Glu-Ala-Asp) box polypeptide 58	chr9	-	32455300	32526322	-7.33735	-1.6832	1.28561	9.4403	7.5518	7.01534	6.56504	6.80059	7.37779	9.4403	7.5518	7.01534	6.56504	6.80059	7.37779
DDX60	NM_017631	NM_017631	DEAD (Asp-Glu-Ala-Asp) box polypeptide 60	chr4	-	169137442	169239958	-27.7687	-2.54169	-1.45135	8.06031	6.07313	4.95257	3.26492	4.72734	4.41517	8.06031	6.07313	4.95257	3.26492	4.72734	4.41517
DDX60L	NM_001012967	NM_001012967	DEAD (Asp-Glu-Ala-Asp) box polypeptide 60-like	chr4	-	169277886	169458937	-8.71512	-1.5151	-1.19895	7.33046	5.5984	4.92552	4.20694	4.99899	4.66375	7.33046	5.5984	4.92552	4.20694	4.99899	4.66375
DEFA5	NM_021010	NM_021010	defensin, alpha 5, Paneth cell-specific	chr8	-	6912829	6914259	1.39405	-1.08673	-1.07483	3.063	3.86744	3.68482	3.54228	3.74745	3.58071	3.063	3.86744	3.68482	3.54228	3.74745	3.58071
DEFB1	NM_005218	NM_005218	defensin, beta 1	chr8	-	6728097	6735544	1.63132	-1.77952	2.10567	6.64654	7.31904	6.24708	7.35258	6.48755	7.32136	6.64654	7.31904	6.24708	7.35258	6.48755	7.32136
DEFB103A	NM_001081551	NM_001081551	defensin, beta 103A	chr8	+	7738726	7740186	1.80473	1.43277	2.67879	4.60421	4.50244	4.87865	5.45599	5.02125	6.30023	4.60421	4.50244	4.87865	5.45599	5.02125	6.30023
DEFB103A	NM_001081551	NM_001081551	defensin, beta 103A	chr8	-	7286410	7287870	1.80473	1.43277	2.67879	4.60421	4.50244	4.87865	5.45599	5.02125	6.30023	4.60421	4.50244	4.87865	5.45599	5.02125	6.30023
DEFB108B	NM_001002035	NM_001002035	defensin, beta 108B	chr11	+	71544246	71548756	1.22706	1.3782	1.54994	2.0374	2.3326	1.70039	2.3326	2.79539	2.3326	2.0374	2.3326	1.70039	2.3326	2.79539	2.3326
DEFB114	NM_001037499	NM_001037499	defensin, beta 114	chr6	-	49927962	49931818	-1.17051	1.72271	1.34511	2.91339	2.64913	2.38409	2.68625	3.43381	2.81181	2.91339	2.64913	2.38409	2.68625	3.43381	2.81181
DEFB116	NM_001037731	NM_001037731	defensin, beta 116	chr20	-	29891015	29896388	1.80361	1	-1.23683	2.70754	2.70754	3.01419	3.55843	2.70754	2.70754	2.70754	2.70754	3.01419	3.55843	2.70754	2.70754
DEFB117	DQ012021	DQ012021	defensin, beta 117 (pseudogene)	chr20	+	29948578	29948706	1.48729	1.09427	-1.08417	3.08969	2.95972	3.17353	3.66238	3.08969	3.05694	3.08969	2.95972	3.17353	3.66238	3.08969	3.05694
DEFB4A	NM_004942	NM_004942	defensin, beta 4A	chr8	+	7752151	7754237	1.39662	1.65149	1.26361	4.69608	4.11105	4.54824	5.17802	4.83482	4.88579	4.69608	4.11105	4.54824	5.17802	4.83482	4.88579
DEFB4B	NM_001205266	NM_001205266	defensin, beta 4B	chr8	-	7272382	7274385	1.86249	-1.05563	2.8838	4.27016	4.49811	3.77975	5.16739	4.42	5.30772	4.27016	4.49811	3.77975	5.16739	4.42	5.30772
DENND2C	NM_001256404	NM_001256404	DENN/MADD domain containing 2C	chr1	-	115125469	115213043	3.61469	3.31732	2.73252	6.31528	6.16634	6.96829	8.16915	7.89636	8.41852	6.31528	6.16634	6.96829	8.16915	7.89636	8.41852
DENND2D	NM_001271833	NM_001271833	DENN/MADD domain containing 2D	chr1	-	111729796	111747157	1.13356	-1.09242	1.371	6.64424	6.53995	6.47921	6.8251	6.41242	6.93444	6.64424	6.53995	6.47921	6.8251	6.41242	6.93444
DENND3	NM_014957	NM_014957	DENN/MADD domain containing 3	chr8	+	142127377	142205907	-1.89934	-2.13053	1.01321	5.49811	6.13476	5.09538	4.57261	5.04355	5.11431	5.49811	6.13476	5.09538	4.57261	5.04355	5.11431
DENND5A	NM_001243254	NM_001243254	DENN/MADD domain containing 5A	chr11	-	9160372	9286937	-2.31139	-1.42415	-1.28082	6.77263	6.28528	6.44412	5.56387	5.77518	6.08705	6.77263	6.28528	6.44412	5.56387	5.77518	6.08705
DENND5B	NM_001308339	NM_001308339	DENN/MADD domain containing 5B	chr12	-	31535157	31744031	1.06085	1.34814	1.05531	4.2236	3.47519	4.55834	4.30882	3.90616	4.63601	4.2236	3.47519	4.55834	4.30882	3.90616	4.63601
DENND6A	NM_152678	NM_152678	DENN/MADD domain containing 6A	chr3	-	57611181	57678816	-1.26596	-1.01521	1.22257	8.30076	8.02917	7.73345	7.96053	8.00739	8.02337	8.30076	8.02917	7.73345	7.96053	8.00739	8.02337
DEPDC1	NM_001114120	NM_001114120	DEP domain containing 1	chr1	-	68939835	68962904	1.00998	-1.28706	-1.2274	5.16914	4.72079	5.33082	5.18347	4.35671	5.03522	5.16914	4.72079	5.33082	5.18347	4.35671	5.03522
DEPDC1B	NM_001145208	NM_001145208	DEP domain containing 1B	chr5	-	59892739	59996017	-1.01982	1	1.483	4.90237	4.46633	4.52931	4.87405	4.46633	5.09783	4.90237	4.46633	4.52931	4.87405	4.46633	5.09783
DEPDC4	NM_152317	NM_152317	DEP domain containing 4	chr12	-	100597447	100660857	-1.48051	-2.02626	-1.49911	3.56581	3.90819	3.67088	2.99972	2.88937	3.08677	3.56581	3.90819	3.67088	2.99972	2.88937	3.08677
DEPDC5	NM_001007188	NM_001007188	DEP domain containing 5	chr22	+	32149937	32303020	-1.27956	-1.53855	1	6.40999	6.55441	5.96114	6.05434	5.93284	5.96114	6.40999	6.55441	5.96114	6.05434	5.93284	5.96114
DEPDC7	NM_001077242	NM_001077242	DEP domain containing 7	chr11	+	33037410	33055128	-1.66952	-2.00795	-1.64168	5.68901	5.57511	5.82319	4.94958	4.56939	5.10802	5.68901	5.57511	5.82319	4.94958	4.56939	5.10802
DEPTOR	NM_001283012	NM_001283012	DEP domain containing MTOR-interacting protein	chr8	+	120879659	121063157	1.20611	1.4438	-1.2879	6.50914	6.72122	7.57914	6.7795	7.25109	7.21412	6.50914	6.72122	7.57914	6.7795	7.25109	7.21412
DERL2	NM_001304777	NM_001304777	derlin 2	chr17	-	5374571	5389537	1.04001	-1.09266	1.17003	6.83015	6.85932	6.65352	6.88675	6.73148	6.88006	6.83015	6.85932	6.65352	6.88675	6.73148	6.88006
DERL3	NM_001002862	NM_001002862	derlin 3	chr22	-	24176690	24181315	1.03631	-1.02014	-1.09601	5.41232	5.57297	5.46618	5.46377	5.5442	5.33392	5.41232	5.57297	5.46618	5.46377	5.5442	5.33392
DESI1	NM_015704	NM_015704	desumoylating isopeptidase 1	chr22	-	41994032	42017100	1.29067	-1.17097	1.0889	7.21502	7.24388	7.06016	7.58314	7.01617	7.18303	7.21502	7.24388	7.06016	7.58314	7.01617	7.18303
DESI2	NM_001297746	NM_001297746	desumoylating isopeptidase 2	chr1	+	244816237	244872335	1.12327	-1.0398	1.11813	6.1124	6.0769	6.20575	6.2801	6.02059	6.36684	6.1124	6.0769	6.20575	6.2801	6.02059	6.36684
DFFA	NM_004401	NM_004401	DNA fragmentation factor, 45kDa, alpha polypeptide	chr1	-	10516579	10532613	-1.01737	-1.14588	-1.22441	6.75463	6.91941	7.0655	6.72978	6.72295	6.77341	6.75463	6.91941	7.0655	6.72978	6.72295	6.77341
DFNA5	NM_001127453	NM_001127453	deafness, autosomal dominant 5	chr7	-	24737972	24809244	1.01841	1.28215	1.81025	5.4769	5.52848	5.60617	5.50322	5.88705	6.46236	5.4769	5.52848	5.60617	5.50322	5.88705	6.46236
DGCR8	NM_001190326	NM_001190326	DGCR8 microprocessor complex subunit	chr22	+	20067755	20099400	-1.14957	-1.44982	1.0134	6.77708	6.89112	6.33605	6.57599	6.35525	6.35525	6.77708	6.89112	6.33605	6.57599	6.35525	6.35525
DGKA	NM_001345	NM_001345	diacylglycerol kinase alpha	chr12	+	56321103	56347811	1.00429	-1.06332	1.29429	8.03712	8.0493	7.8966	8.0433	7.96072	8.26876	8.03712	8.0493	7.8966	8.0433	7.96072	8.26876
DGKH	NM_001204504	NM_001204504	diacylglycerol kinase, eta	chr13	+	42614172	42830714	-1.1186	-1.03033	1.25269	7.71411	7.5406	7.19277	7.55242	7.4975	7.5178	7.71411	7.5406	7.19277	7.55242	7.4975	7.5178
DGKZ	NM_001105540	NM_001105540	diacylglycerol kinase, zeta	chr11	+	46354455	46402104	-1.0404	-1.03048	-1.00422	6.35855	6.38405	6.26441	6.30141	6.34074	6.25834	6.35855	6.38405	6.26441	6.30141	6.34074	6.25834
DHCR24	NM_014762	NM_014762	24-dehydrocholesterol reductase	chr1	-	55314138	55352921	1.02848	1.2956	-1.0543	11.5227	10.9196	10.85	11.5632	11.2932	10.7737	11.5227	10.9196	10.85	11.5632	11.2932	10.7737
DHCR7	NM_001163817	NM_001163817	7-dehydrocholesterol reductase	chr11	-	71139239	71163914	1.69745	1.15204	1.04295	7.37776	7.1094	7.17861	8.14113	7.31359	7.23928	7.37776	7.1094	7.17861	8.14113	7.31359	7.23928
DHDDS	NM_001243564	NM_001243564	dehydrodolichyl diphosphate synthase subunit	chr1	+	26758773	26797797	1.39497	1.03506	1.43275	7.4273	7.54845	7.32454	7.90753	7.59817	7.84333	7.4273	7.54845	7.32454	7.90753	7.59817	7.84333
DHFR	NM_000791	NM_000791	dihydrofolate reductase	chr5	-	79922045	79950802	-1.5033	-1.01383	1.0292	5.92251	5.81402	5.31785	5.33438	5.7942	5.35938	5.92251	5.81402	5.31785	5.33438	5.7942	5.35938
DHH	NM_021044	NM_021044	desert hedgehog	chr12	-	49483204	49488602	1.4012	1.25974	-1.29756	4.42467	4.03858	4.51681	4.91133	4.37171	4.14101	4.42467	4.03858	4.51681	4.91133	4.37171	4.14101
DHRS1	NM_001136050	NM_001136050	dehydrogenase/reductase (SDR family) member 1	chr14	-	24759804	24769039	1.41491	1.43043	1.9487	6.40001	6.27033	6.5731	6.90072	6.78678	7.53561	6.40001	6.27033	6.5731	6.90072	6.78678	7.53561
DHRS13	NM_144683	NM_144683	dehydrogenase/reductase (SDR family) member 13	chr17	-	27224799	27230089	-1.73333	-1.98192	-1.91749	6.76366	6.76775	6.86604	5.97011	5.78085	5.92682	6.76366	6.76775	6.86604	5.97011	5.78085	5.92682
DHRS2	NM_005794	NM_005794	dehydrogenase/reductase (SDR family) member 2	chr14	+	24099324	24114848	1.05373	-1.04053	-1.00677	4.49829	4.70894	4.2619	4.57379	4.65162	4.25217	4.49829	4.70894	4.2619	4.57379	4.65162	4.25217
DHRS3	NM_004753	NM_004753	dehydrogenase/reductase (SDR family) member 3	chr1	-	12627939	12677820	-2.07685	-2.07194	1.16146	9.41199	9.72713	8.07314	8.35759	8.67615	8.28908	9.41199	9.72713	8.07314	8.35759	8.67615	8.28908
DHRS4	NM_001282987	NM_001282987	dehydrogenase/reductase (SDR family) member 4	chr14	+	24422795	24438488	-1.24603	1.47189	-2.25043	5.79093	5.38782	6.04235	5.47359	5.94549	4.87215	5.79093	5.38782	6.04235	5.47359	5.94549	4.87215
DHRS7	NM_016029	NM_016029	dehydrogenase/reductase (SDR family) member 7	chr14	-	60610838	60636574	-1.86401	-1.72166	1.64695	7.17306	7.32939	6.47339	6.27465	6.54559	7.19319	7.17306	7.32939	6.47339	6.27465	6.54559	7.19319
DHRS9	NM_001142270	NM_001142270	dehydrogenase/reductase (SDR family) member 9	chr2	+	169921299	169952677	1.10561	3.07026	5.47629	5.47897	5.84382	4.50857	5.62381	7.46218	6.96177	5.47897	5.84382	4.50857	5.62381	7.46218	6.96177
DHX15	NM_001358	NM_001358	DEAH (Asp-Glu-Ala-His) box helicase 15	chr4	-	24519064	24586184	-1.22016	-1.19628	-1.09958	7.72108	7.57512	7.67464	7.43401	7.31656	7.53769	7.72108	7.57512	7.67464	7.43401	7.31656	7.53769
DHX33	NM_001199699	NM_001199699	DEAH (Asp-Glu-Ala-His) box polypeptide 33	chr17	-	5344232	5372380	1.07767	-1.0417	-1.02139	7.54424	7.70452	7.53721	7.65216	7.64558	7.50668	7.54424	7.70452	7.53721	7.65216	7.64558	7.50668
DHX35	NM_001190809	NM_001190809	DEAH (Asp-Glu-Ala-His) box polypeptide 35	chr20	+	37590942	37668366	-1.12639	-1.25234	-1.02273	6.46289	6.76357	6.12295	6.29118	6.43894	6.09052	6.46289	6.76357	6.12295	6.29118	6.43894	6.09052
DHX8	NM_001302623	NM_001302623	DEAH (Asp-Glu-Ala-His) box polypeptide 8	chr17	+	41561331	41604154	-1.29183	-1.06981	1.12665	8.05083	7.91495	7.59857	7.68141	7.81759	7.77061	8.05083	7.91495	7.59857	7.68141	7.81759	7.77061
DHX9	NM_001357	NM_001357	DEAH (Asp-Glu-Ala-His) box helicase 9	chr1	+	182808439	182857117	-1.39162	-1.21777	-1.0969	8.83413	8.83422	8.38339	8.35736	8.54998	8.24996	8.83413	8.83422	8.38339	8.35736	8.54998	8.24996
DIAPH1	NM_001079812	NM_001079812	diaphanous-related formin 1	chr5	-	140894583	140998622	1.59213	1.41121	1.69573	7.47127	7.34331	7.49515	8.14223	7.84024	8.25706	7.47127	7.34331	7.49515	8.14223	7.84024	8.25706
DIAPH3	NM_001042517	NM_001042517	diaphanous-related formin 3	chr13	-	60239717	60738119	-1.01468	-1.32978	-1.47208	5.61084	4.91186	5.91471	5.58982	4.50067	5.35685	5.61084	4.91186	5.91471	5.58982	4.50067	5.35685
DICER1	NM_001195573	NM_001195573	dicer 1, ribonuclease type III	chr14	-	95552565	95624347	-1.14472	-1.17116	1.0008	8.49737	8.44246	8.21452	8.30238	8.21452	8.21567	8.49737	8.44246	8.21452	8.30238	8.21452	8.21567
DIDO1	NM_001193369	NM_001193369	death inducer-obliterator 1	chr20	-	61509090	61569304	-1.06419	-1.43507	1.03925	7.89913	8.14734	7.47284	7.80937	7.62622	7.52838	7.89913	8.14734	7.47284	7.80937	7.62622	7.52838
DIEXF	NM_014388	NM_014388	digestive organ expansion factor homolog (zebrafish)	chr1	+	210001312	210030910	1.02277	1.18436	-1.13175	6.47315	6.41173	6.4754	6.50563	6.65584	6.29684	6.47315	6.41173	6.4754	6.50563	6.65584	6.29684
DIO2	NM_000793	NM_000793	deiodinase, iodothyronine, type II	chr14	-	80663868	80854100	5.90202	1.56151	2.86489	3.25435	3.22189	3.23071	5.81556	3.86483	4.74919	3.25435	3.22189	3.23071	5.81556	3.86483	4.74919
DIP2A	NM_001146115	NM_001146115	disco-interacting protein 2 homolog A	chr21	+	47878812	47989926	-1.06536	1	1.27769	6.48644	6.3312	6.30694	6.3951	6.3312	6.66048	6.48644	6.3312	6.30694	6.3951	6.3312	6.66048
DIP2A-IT1	NR_046400	NR_046400	DIP2A intronic transcript 1	chr21	+	47882384	47889219	1.254	-1.60431	-1.60444	4.76244	4.89097	5.22129	5.08898	4.20902	4.53922	4.76244	4.89097	5.22129	5.08898	4.20902	4.53922
DIP2B	NM_173602	NM_173602	disco-interacting protein 2 homolog B	chr12	+	50898768	51142450	1.0283	1.23219	1.13411	8.74081	8.55443	8.293	8.78107	8.85565	8.47456	8.74081	8.55443	8.293	8.78107	8.85565	8.47456
DIP2C	NM_014974	NM_014974	disco-interacting protein 2 homolog C	chr10	-	320130	735683	-1.14167	-1.65074	-1.35428	6.41722	6.36065	6.43051	6.22607	5.63754	5.99298	6.41722	6.36065	6.43051	6.22607	5.63754	5.99298
DIRAS1	NM_145173	NM_145173	DIRAS family, GTP-binding RAS-like 1	chr19	-	2714565	2721390	-1.07071	1.33526	-1.55469	5.20561	4.70977	5.44642	5.10704	5.12689	4.80979	5.20561	4.70977	5.44642	5.10704	5.12689	4.80979
DIRAS2	NM_017594	NM_017594	DIRAS family, GTP-binding RAS-like 2	chr9	-	93372114	93405386	1.04073	-1.50044	1.16378	4.91133	5.08183	4.72657	4.96893	4.49644	4.94539	4.91133	5.08183	4.72657	4.96893	4.49644	4.94539
DIRAS3	NM_004675	NM_004675	DIRAS family, GTP-binding RAS-like 3	chr1	-	68511645	68517314	1.12731	1.31457	-1.05182	3.82541	3.60371	3.8629	3.9983	3.9983	3.79001	3.82541	3.60371	3.8629	3.9983	3.9983	3.79001
DIRC2	NM_032839	NM_032839	disrupted in renal carcinoma 2	chr3	+	122513642	122599986	-1.27954	-1.17319	1.06747	8.52496	8.68016	8.28311	8.16933	8.44972	8.37731	8.52496	8.68016	8.28311	8.16933	8.44972	8.37731
DIS3L2	NM_001257281	NM_001257281	DIS3 like 3-5 exoribonuclease 2	chr2	+	232825955	233209060	-1.31388	-1.78814	1	7.16616	7.61079	6.77233	6.77233	6.77233	6.77233	7.16616	7.61079	6.77233	6.77233	6.77233	6.77233
DISC1	NM_001012957	NM_001012957	disrupted in schizophrenia 1	chr1	+	231664287	232177018	-1.66972	-2.12946	-1.23815	5.29522	5.7465	5.17038	4.55561	4.65601	4.86219	5.29522	5.7465	5.17038	4.55561	4.65601	4.86219
DISC1-IT1	NR_126441	NR_126441	DISC1 intronic transcript 1	chr1	+	232061580	232080979	1	-1.79273	-2.05416	3.90402	4.57792	3.90402	3.90402	3.73576	2.86547	3.90402	4.57792	3.90402	3.90402	3.73576	2.86547
DISP1	NM_032890	NM_032890	dispatched homolog 1 (Drosophila)	chr1	+	222988364	223179337	-2.57869	-3.58025	-1.14578	6.29359	6.94244	5.27218	4.92695	5.10238	5.07585	6.29359	6.94244	5.27218	4.92695	5.10238	5.07585
DISP2	ENST00000267889	ENST00000267889	dispatched homolog 2 (Drosophila)	chr15	+	40664026	40664677	1.11575	2.02824	1.35366	5.0423	4.5866	4.77176	5.20032	5.60683	5.20863	5.0423	4.5866	4.77176	5.20032	5.60683	5.20863
DIXDC1	NM_001037954	NM_001037954	DIX domain containing 1	chr11	+	111797868	111893310	-1.42218	1.36161	-1.2148	5.67545	5.39709	5.9532	5.16735	5.8424	5.67248	5.67545	5.39709	5.9532	5.16735	5.8424	5.67248
DKFZP586I1420	NR_002186	NR_002186	uncharacterized protein DKFZp586I1420	chr7	+	30409666	30412425	-1.22681	1	1.25262	6.85358	6.46566	7.01987	6.55867	6.46566	7.34482	6.85358	6.46566	7.01987	6.55867	6.46566	7.34482
DKK1	NM_012242	NM_012242	dickkopf WNT signaling pathway inhibitor 1	chr10	+	54074041	54077802	1.11073	2.03502	1.46718	4.62945	4.20688	4.16499	4.78096	5.23192	4.71804	4.62945	4.20688	4.16499	4.78096	5.23192	4.71804
DKK3	NM_001018057	NM_001018057	dickkopf WNT signaling pathway inhibitor 3	chr11	-	11984543	12031316	1.06967	-1.4184	-1.36837	5.78771	6.3264	6.60969	5.88488	5.82214	6.15723	5.78771	6.3264	6.60969	5.88488	5.82214	6.15723
DKK4	NM_014420	NM_014420	dickkopf WNT signaling pathway inhibitor 4	chr8	-	42231249	42234750	-3.64867	-5.90342	-1.99605	5.3745	6.14433	5.15416	3.50713	3.58278	4.15701	5.3745	6.14433	5.15416	3.50713	3.58278	4.15701
DLC1	NM_001164271	NM_001164271	DLC1 Rho GTPase activating protein	chr8	-	12940870	13373167	1.10367	-1.01479	-1.38012	3.84667	3.84606	4.14227	3.98898	3.82488	3.67748	3.84667	3.84606	4.14227	3.98898	3.82488	3.67748
DLEU2	NR_002612	NR_002612	deleted in lymphocytic leukemia 2 (non-protein coding)	chr13	-	50556688	50699856	-2.0472	-1.68692	-1.08585	4.40915	4.35913	3.91446	3.3755	3.60474	3.79564	4.40915	4.35913	3.91446	3.3755	3.60474	3.79564
DLEU2L	NR_002771	NR_002771	deleted in lymphocytic leukemia 2-like	chr1	+	64014635	64016307	-2.20108	-1.06373	-1.13383	5.20305	4.33174	4.62884	4.06484	4.24261	4.44764	5.20305	4.33174	4.62884	4.06484	4.24261	4.44764
DLG1	NM_001098424	NM_001098424	discs, large homolog 1 (Drosophila)	chr3	-	196769292	197026171	-1.69824	-1.41645	1.14171	9.38861	9.0855	8.54183	8.62457	8.58322	8.73302	9.38861	9.0855	8.54183	8.62457	8.58322	8.73302
DLG5	NM_004747	NM_004747	discs, large homolog 5 (Drosophila)	chr10	-	79550549	79686378	1.23569	1.13948	2.22236	8.41288	8.53521	8.48691	8.7182	8.72359	9.639	8.41288	8.53521	8.48691	8.7182	8.72359	9.639
DLGAP1	NM_001003809	NM_001003809	discs, large (Drosophila) homolog-associated protein 1	chr18	-	3496030	4455266	1.09076	1.00307	-1.0445	4.13127	4.61106	4.61106	4.25661	4.61548	4.54825	4.13127	4.61106	4.61106	4.25661	4.61548	4.54825
DLGAP1-AS2	NR_119377	NR_119377	DLGAP1 antisense RNA 2	chr18	+	3603736	3608312	-1.45651	-2.03351	-1.28527	4.30388	4.66835	4.12343	3.76136	3.64438	3.76136	4.30388	4.66835	4.12343	3.76136	3.64438	3.76136
DLGAP1-AS5	NR_036489	NR_036489	DLGAP1 antisense RNA 5	chr18	+	4264602	4296000	1.16915	-1.2189	-1.14342	4.3373	4.02583	4.37074	4.56276	3.74025	4.17739	4.3373	4.02583	4.37074	4.56276	3.74025	4.17739
DLGAP5	NM_001146015	NM_001146015	discs, large (Drosophila) homolog-associated protein 5	chr14	-	55614830	55658396	-1.16811	-1.20196	-1.06025	6.30574	5.42933	5.88654	6.08157	5.16394	5.80214	6.30574	5.42933	5.88654	6.08157	5.16394	5.80214
DLK1	NM_003836	NM_003836	delta-like 1 homolog (Drosophila)	chr14	+	101192042	101201539	1.25277	1.20969	-1.23774	4.41306	4.21141	4.4286	4.73818	4.48605	4.12089	4.41306	4.21141	4.4286	4.73818	4.48605	4.12089
DLL1	NM_005618	NM_005618	delta-like 1 (Drosophila)	chr6	-	170591294	170599697	-3.1872	-2.07513	-2.28139	7.16065	6.68409	7.08617	5.48836	5.63089	5.89626	7.16065	6.68409	7.08617	5.48836	5.63089	5.89626
DLL4	NM_019074	NM_019074	delta-like 4 (Drosophila)	chr15	+	41221531	41231258	1.14855	1.25235	-1.2422	3.68546	3.57183	3.72077	3.88527	3.89647	3.40787	3.68546	3.57183	3.72077	3.88527	3.89647	3.40787
DLST	NM_001244883	NM_001244883	dihydrolipoamide S-succinyltransferase (E2 component of 2-oxo-glutarate complex)	chr14	+	75348594	75370450	-1.03364	-1.15862	-1.08692	7.8813	8.04476	8.11904	7.83356	7.83235	7.99879	7.8813	8.04476	8.11904	7.83356	7.83235	7.99879
DLX2	NM_004405	NM_004405	distal-less homeobox 2	chr2	-	172964166	172967628	1.74067	2.07742	1.44062	4.44229	4.01141	4.51641	5.24193	5.0662	5.0431	4.44229	4.01141	4.51641	5.24193	5.0662	5.0431
DLX3	NM_005220	NM_005220	distal-less homeobox 3	chr17	-	48067369	48072588	6.63897	3.26397	6.85563	4.55415	4.24807	4.03441	7.28511	5.9547	6.8117	4.55415	4.24807	4.03441	7.28511	5.9547	6.8117
DLX5	NM_005221	NM_005221	distal-less homeobox 5	chr7	-	96649702	96654409	2.59077	1.10872	1.02368	4.13541	4.42918	4.70638	5.50879	4.57808	4.74015	4.13541	4.42918	4.70638	5.50879	4.57808	4.74015
DMBT1	NM_004406	NM_004406	deleted in malignant brain tumors 1	chr10	+	124320181	124403252	-1.53568	-1.10208	7.69158	5.78323	6.60091	4.27491	5.16435	6.46068	7.21819	5.78323	6.60091	4.27491	5.16435	6.46068	7.21819
DMD	NM_000109	NM_000109	dystrophin	chrX	-	31132808	33357726	-1.29508	1.36571	1.11156	4.73305	4.48027	4.67503	4.36001	4.92992	4.82761	4.73305	4.48027	4.67503	4.36001	4.92992	4.82761
DMKN	NM_001035516	NM_001035516	dermokine	chr19	-	35987921	36004560	3.06363	1.63844	1.93273	5.66544	5.46157	6.10534	7.28068	6.17389	7.05598	5.66544	5.46157	6.10534	7.28068	6.17389	7.05598
DMRT2	NM_001130865	NM_001130865	doublesex and mab-3 related transcription factor 2	chr9	+	1050346	1057554	-2.0198	-1.80786	1.2718	5.20949	5.56015	4.22866	4.19528	4.70587	4.57553	5.20949	5.56015	4.22866	4.19528	4.70587	4.57553
DMRTA1	NM_022160	NM_022160	DMRT-like family A1	chr9	+	22446840	22452472	1.42643	1.26353	1.05986	5.07029	5.21302	5.23133	5.5827	5.55048	5.3152	5.07029	5.21302	5.23133	5.5827	5.55048	5.3152
DMTF1	NM_001142326	NM_001142326	cyclin D binding myb-like transcription factor 1	chr7	+	86781677	86825648	-1.58661	-1.41382	-1.30681	8.1017	8.12548	7.99176	7.43575	7.62588	7.60571	8.1017	8.12548	7.99176	7.43575	7.62588	7.60571
DMTF1	XM_011516731	XM_011516731	cyclin D binding myb-like transcription factor 1	chr7	+	86788836	86789642	-1.26139	-2.89511	-1.13658	8.13037	8.70699	7.58366	7.79535	7.17337	7.39896	8.13037	8.70699	7.58366	7.79535	7.17337	7.39896
DNA2	NM_001080449	NM_001080449	DNA replication helicase/nuclease 2	chr10	-	70173821	70231879	-1.13157	-2.20973	-1.20148	5.53588	5.69917	5.69264	5.35755	4.5553	5.42783	5.53588	5.69917	5.69264	5.35755	4.5553	5.42783
DNAH10OS	AK127211	AK127211	dynein, axonemal, heavy chain 10 opposite strand	chr12	-	124410971	124419531	-1.4962	-2.13629	-1.0413	4.57825	4.91833	4.32232	3.99695	3.82322	4.26393	4.57825	4.91833	4.32232	3.99695	3.82322	4.26393
DNAH11	NM_001277115	NM_001277115	dynein, axonemal, heavy chain 11	chr7	+	21582833	21941457	-1.78673	1.10408	-1.2095	4.85959	3.64088	4.67136	4.02227	3.78373	4.39695	4.85959	3.64088	4.67136	4.02227	3.78373	4.39695
DNAH7	NM_018897	NM_018897	dynein, axonemal, heavy chain 7	chr2	-	196602427	196935730	-1.1995	1.00217	-1.11804	3.69716	3.70396	3.78978	3.43473	3.70709	3.62881	3.69716	3.70396	3.78978	3.43473	3.70709	3.62881
DNAJA4	NM_001130182	NM_001130182	DnaJ (Hsp40) homolog, subfamily A, member 4	chr15	+	78556428	78574538	-1.03039	1.32609	2.63251	5.0963	5.08997	3.68048	5.05311	5.49715	5.07692	5.0963	5.08997	3.68048	5.05311	5.49715	5.07692
DNAJB1	NM_001300914	NM_001300914	DnaJ (Hsp40) homolog, subfamily B, member 1	chr19	-	14625582	14640049	1.47176	1.32984	1.42128	8.55724	8.49011	8.44295	9.11478	8.90136	8.95014	8.55724	8.49011	8.44295	9.11478	8.90136	8.95014
DNAJB3	NM_001001394	NM_001001394	DnaJ (Hsp40) homolog, subfamily B, member 3	chr2	-	234651396	234652661	-1.11651	-1.33258	1.99064	3.35633	4.15481	2.66483	3.19734	3.74059	3.65806	3.35633	4.15481	2.66483	3.19734	3.74059	3.65806
DNAJB9	NM_012328	NM_012328	DnaJ (Hsp40) homolog, subfamily B, member 9	chr7	+	108210012	108215294	1.26624	1.58973	1.44879	4.80565	4.66459	4.7842	5.1462	5.33337	5.31905	4.80565	4.66459	4.7842	5.1462	5.33337	5.31905
DNAJC1	NM_022365	NM_022365	DnaJ (Hsp40) homolog, subfamily C, member 1	chr10	-	22045466	22292698	-1.33964	-1.0595	1.20477	6.3336	6.2935	6.06484	5.91176	6.21011	6.3336	6.3336	6.2935	6.06484	5.91176	6.21011	6.3336
DNAJC10	NM_001271581	NM_001271581	DnaJ (Hsp40) homolog, subfamily C, member 10	chr2	+	183580999	183653542	1.04294	1.10672	-1.10811	7.02321	7.15361	6.81139	7.08387	7.2999	6.66329	7.02321	7.15361	6.81139	7.08387	7.2999	6.66329
DNAJC11	NM_018198	NM_018198	DnaJ (Hsp40) homolog, subfamily C, member 11	chr1	-	6694228	6761984	-1.29341	-1.25534	-1.04799	7.7511	7.67801	7.34993	7.37992	7.34993	7.2823	7.7511	7.67801	7.34993	7.37992	7.34993	7.2823
DNAJC12	NM_021800	NM_021800	DnaJ (Hsp40) homolog, subfamily C, member 12	chr10	-	69556048	69597937	1.20634	1.15984	-1.16541	3.18841	3.1067	3.75502	3.45905	3.32063	3.53418	3.18841	3.1067	3.75502	3.45905	3.32063	3.53418
DNAJC18	NM_152686	NM_152686	DnaJ (Hsp40) homolog, subfamily C, member 18	chr5	-	138744279	138780180	-1.25782	1.03056	-1.55654	5.38483	5.15844	5.94335	5.0539	5.20187	5.30501	5.38483	5.15844	5.94335	5.0539	5.20187	5.30501
DNAJC22	NM_001304944	NM_001304944	DnaJ (Hsp40) homolog, subfamily C, member 22	chr12	+	49740700	49751309	-1.21711	1.24077	1	3.41073	3.17353	3.50576	3.12727	3.48477	3.50576	3.41073	3.17353	3.50576	3.12727	3.48477	3.50576
DNAJC3	NM_006260	NM_006260	DnaJ (Hsp40) homolog, subfamily C, member 3	chr13	+	96329393	96447243	-1.05134	1.01928	1.29317	8.58576	8.74309	8.09174	8.51353	8.77064	8.46265	8.58576	8.74309	8.09174	8.51353	8.77064	8.46265
DNAJC30	NM_032317	NM_032317	DnaJ (Hsp40) homolog, subfamily C, member 30	chr7	-	73095248	73097783	1.16628	-1.07214	1.05012	6.9351	7.13592	6.96813	7.15702	7.03543	7.03868	6.9351	7.13592	6.96813	7.15702	7.03543	7.03868
DNAJC9	NM_015190	NM_015190	DnaJ (Hsp40) homolog, subfamily C, member 9	chr10	-	74943120	75008620	-1.34882	-1.01887	-1.11521	6.576	6.05033	6.20128	6.1443	6.02336	6.04397	6.576	6.05033	6.20128	6.1443	6.02336	6.04397
DNALI1	NM_003462	NM_003462	dynein, axonemal, light intermediate chain 1	chr1	+	38022520	38032458	-1.35197	-1.59326	-1.19617	4.78232	5.38001	5.14288	4.34726	4.70803	4.88446	4.78232	5.38001	5.14288	4.34726	4.70803	4.88446
DNASE2B	NM_021233	NM_021233	deoxyribonuclease II beta	chr1	+	84864215	84880701	1.20963	1.09464	1.10955	4.12913	4.27324	4.13541	4.40369	4.40369	4.28538	4.12913	4.27324	4.13541	4.40369	4.40369	4.28538
DNER	NM_139072	NM_139072	delta/notch like EGF repeat containing	chr2	-	230222345	230579286	1.31749	1.00223	-1.09472	3.5255	3.67054	3.57124	3.92329	3.67376	3.44068	3.5255	3.67054	3.57124	3.92329	3.67376	3.44068
DNLZ	NM_001080849	NM_001080849	DNL-type zinc finger	chr9	-	139257441	139258853	2.0834	1.71138	2.0118	4.50999	4.72318	4.62357	5.56893	5.49834	5.63206	4.50999	4.72318	4.62357	5.56893	5.49834	5.63206
DNM1L	NM_001278463	NM_001278463	dynamin 1-like	chr12	+	32832134	32905700	-1.09371	-1.07691	1.02921	7.22892	7.08428	7.00833	7.09969	6.97738	7.04987	7.22892	7.08428	7.00833	7.09969	6.97738	7.04987
DNM3	NM_001136127	NM_001136127	dynamin 3	chr1	+	171810621	172387606	-3.34176	-3.37164	-2.55827	7.09552	7.18983	6.54253	5.35491	5.43638	5.18736	7.09552	7.18983	6.54253	5.35491	5.43638	5.18736
DNM3-IT1	NR_046845	NR_046845	DNM3 intronic transcript 1	chr1	+	171833327	171833827	-1.97346	-2.89592	-1.34116	4.65136	4.86363	3.61063	3.67063	3.32961	3.18715	4.65136	4.86363	3.61063	3.67063	3.32961	3.18715
DNMBP	NM_015221	NM_015221	dynamin binding protein	chr10	-	101634837	101769676	-1.15403	-1.58549	1.29214	6.80706	7.26784	6.56308	6.60038	6.60291	6.93284	6.80706	7.26784	6.56308	6.60038	6.60291	6.93284
DNMT1	NM_001130823	NM_001130823	DNA (cytosine-5-)-methyltransferase 1	chr19	-	10244022	10305755	-1.06413	-1.18243	-1.35668	8.11139	7.8544	7.9825	8.02171	7.61264	7.54242	8.11139	7.8544	7.9825	8.02171	7.61264	7.54242
DOC2B	XR_942189	XR_942189	double C2-like domains, beta	chr17	-	6007	31427	-1.45529	-2.02338	1.31801	7.45052	7.76478	4.72223	6.90921	6.74801	5.12059	7.45052	7.76478	4.72223	6.90921	6.74801	5.12059
DOCK10	NM_001290263	NM_001290263	dedicator of cytokinesis 10	chr2	-	225629807	225907330	-1.18035	1.19454	1.261	3.82672	3.62018	3.33144	3.5875	3.87663	3.66601	3.82672	3.62018	3.33144	3.5875	3.87663	3.66601
DOCK11	NM_144658	NM_144658	dedicator of cytokinesis 11	chrX	+	117629861	117820126	-1.29016	-2.35223	2.17099	5.61859	5.93612	4.89339	5.25104	4.70209	6.01174	5.61859	5.93612	4.89339	5.25104	4.70209	6.01174
DOCK2	NM_004946	NM_004946	dedicator of cytokinesis 2	chr5	+	169064251	169510386	-1.16158	-1.19945	-1.17062	3.59205	3.37799	3.75344	3.37596	3.11562	3.52617	3.59205	3.37799	3.75344	3.37596	3.11562	3.52617
DOCK3	NM_004947	NM_004947	dedicator of cytokinesis 3	chr3	+	50712672	51421629	1.71562	1.33273	2.05281	4.51735	5.1976	4.46162	5.29608	5.61198	5.49922	4.51735	5.1976	4.46162	5.29608	5.61198	5.49922
DOCK6	NM_020812	NM_020812	dedicator of cytokinesis 6	chr19	-	11309969	11373168	1.13113	-1.04927	1.6308	6.39186	6.50283	6.43345	6.56962	6.43345	7.13903	6.39186	6.50283	6.43345	6.56962	6.43345	7.13903
DOCK8	NM_001190458	NM_001190458	dedicator of cytokinesis 8	chr9	+	214854	465259	-1.32264	-1.0147	1.59393	4.45323	4.95716	3.9847	4.04981	4.9361	4.65729	4.45323	4.95716	3.9847	4.04981	4.9361	4.65729
DOCK9	NM_001130048	NM_001130048	dedicator of cytokinesis 9	chr13	-	99445741	99738879	1.32532	1.08095	1.41664	8.72027	8.62567	8.829	9.12661	8.73797	9.33147	8.72027	8.62567	8.829	9.12661	8.73797	9.33147
DOK4	NM_018110	NM_018110	docking protein 4	chr16	-	57505834	57520402	1.80763	2.16307	1.72313	6.27516	5.74766	6.29534	7.12926	6.86074	7.08037	6.27516	5.74766	6.29534	7.12926	6.86074	7.08037
DONSON	NM_017613	NM_017613	downstream neighbor of SON	chr21	-	34931848	34961014	-1.31881	-1.02835	-1.02496	5.58857	5.26279	5.2249	5.18933	5.22246	5.18933	5.58857	5.26279	5.2249	5.18933	5.22246	5.18933
DOPEY2	NM_005128	NM_005128	dopey family member 2	chr21	+	37529080	37667034	1.00932	-1.11379	1.61478	6.79993	7.11046	6.30926	6.81332	6.95498	7.0006	6.79993	7.11046	6.30926	6.81332	6.95498	7.0006
DPEP3	NM_001129758	NM_001129758	dipeptidase 3	chr16	-	68009566	68014713	1.3041	1.04786	-1.39002	3.1555	3.59376	3.6236	3.53855	3.6612	3.14849	3.1555	3.59376	3.6236	3.53855	3.6612	3.14849
DPF2	NM_006268	NM_006268	D4, zinc and double PHD fingers family 2	chr11	+	65101225	65120720	-1.55438	-1.35026	-1.27324	7.22248	7.14569	7.06095	6.58614	6.71245	6.71245	7.22248	7.14569	7.06095	6.58614	6.71245	6.71245
DPH6	NM_001141972	NM_001141972	diphthamine biosynthesis 6	chr15	-	35509546	35838404	-1.7494	-1.54135	-1.10263	6.1606	6.38736	5.95415	5.35374	5.76317	5.8132	6.1606	6.38736	5.95415	5.35374	5.76317	5.8132
DPP10-AS1	NR_036580	NR_036580	DPP10 antisense RNA 1	chr2	-	115888512	115918920	-1.12305	1.34371	1.00666	3.97509	3.44894	3.98191	3.80767	3.87516	3.99149	3.97509	3.44894	3.98191	3.80767	3.87516	3.99149
DPP4	NM_001935	NM_001935	dipeptidyl-peptidase 4	chr2	-	162848751	162931052	1.99958	1.19329	1.72192	3.9971	4.80094	5.73924	4.9968	5.05588	6.52326	3.9971	4.80094	5.73924	4.9968	5.05588	6.52326
DPP7	NM_013379	NM_013379	dipeptidyl-peptidase 7	chr9	-	140004992	140009629	1.36219	1.5043	1.10555	7.18878	7.04562	7.44911	7.63471	7.63471	7.59387	7.18878	7.04562	7.44911	7.63471	7.63471	7.59387
DPRXP4	NR_002221	NR_002221	divergent-paired related homeobox pseudogene 4	chr17	+	29302353	29303022	-1.13094	-1.31615	-1.11712	5.69062	5.67865	5.44353	5.5131	5.28233	5.28375	5.69062	5.67865	5.44353	5.5131	5.28233	5.28375
DPT	NM_001937	NM_001937	dermatopontin	chr1	-	168664695	168698502	1.11752	1.07524	1.15196	3.78486	3.84404	4.00145	3.94516	3.9487	4.20554	3.78486	3.84404	4.00145	3.94516	3.9487	4.20554
DPY19L1	NM_015283	NM_015283	dpy-19-like 1 (C. elegans)	chr7	-	34961081	35077883	-1.28575	-1.22618	-1.29034	5.57258	5.83351	5.85778	5.20997	5.53934	5.49003	5.57258	5.83351	5.85778	5.20997	5.53934	5.49003
DPY19L2	NM_173812	NM_173812	dpy-19-like 2 (C. elegans)	chr12	-	63952693	64062719	-1.06713	1.02821	-1.22096	4.89119	4.91958	4.50489	4.79745	4.95971	4.21687	4.89119	4.91958	4.50489	4.79745	4.95971	4.21687
DPY19L2P2	NR_003561	NR_003561	DPY19L2 pseudogene 2	chr7	-	102815460	102920913	-1.13424	-1.07888	-1.45315	3.3042	3.66414	3.85751	3.12248	3.55461	3.31833	3.3042	3.66414	3.85751	3.12248	3.55461	3.31833
DPY19L3	NM_001172774	NM_001172774	dpy-19-like 3 (C. elegans)	chr19	+	32896655	32976799	-1.91758	-1.89361	-1.18798	6.67239	7.3809	6.51074	5.7331	6.45976	6.26223	6.67239	7.3809	6.51074	5.7331	6.45976	6.26223
DPYD	NM_000110	NM_000110	dihydropyrimidine dehydrogenase	chr1	-	97543299	98386615	-1.58601	1.44692	-1.9668	6.90449	6.84398	7.62472	6.23909	7.37697	6.64887	6.90449	6.84398	7.62472	6.23909	7.37697	6.64887
DPYSL2	NM_001197293	NM_001197293	dihydropyrimidinase-like 2	chr8	+	26371547	26515694	1.70944	-1.04238	1.37867	5.38723	5.05902	5.80285	6.16075	4.99914	6.26613	5.38723	5.05902	5.80285	6.16075	4.99914	6.26613
DPYSL3	NM_001197294	NM_001197294	dihydropyrimidinase-like 3	chr5	-	146770371	146889619	-1.24528	-1.31788	1.28849	4.52572	4.42247	4.30872	4.20925	4.02425	4.6744	4.52572	4.42247	4.30872	4.20925	4.02425	4.6744
DRAIC	NR_026979	NR_026979	downregulated RNA in cancer, inhibitor of cell invasion and migration	chr15	+	69755365	69863779	1.02498	1.99744	-1.09995	3.54098	3.49141	3.74086	3.57657	4.48956	3.60342	3.54098	3.49141	3.74086	3.57657	4.48956	3.60342
DRAM1	NM_018370	NM_018370	DNA-damage regulated autophagy modulator 1	chr12	+	102271105	102405908	-3.14762	-3.00118	1.0564	8.19312	8.35564	6.41414	6.53886	6.77011	6.4933	8.19312	8.35564	6.41414	6.53886	6.77011	6.4933
DRD4	NM_000797	NM_000797	dopamine receptor D4	chr11	+	637293	640706	1.72821	1.61836	1.17563	4.45323	4.0549	4.516	5.24251	4.74943	4.74943	4.45323	4.0549	4.516	5.24251	4.74943	4.74943
DRGX	NM_001276451	NM_001276451	dorsal root ganglia homeobox	chr10	-	50572237	50603986	1.00895	1.63864	-1.10772	4.31176	4.20146	4.3964	4.32461	4.91396	4.24881	4.31176	4.20146	4.3964	4.32461	4.91396	4.24881
DSC1	NM_004948	NM_004948	desmocollin 1	chr18	-	28709199	28742819	1.32854	1.72088	-2.08007	3.56191	3.43015	4.92838	3.97175	4.2133	3.87175	3.56191	3.43015	4.92838	3.97175	4.2133	3.87175
DSC2	NM_004949	NM_004949	desmocollin 2	chr18	-	28645940	28682388	3.16571	5.4251	1.12692	9.54657	8.40932	11.0191	11.2091	10.849	11.1915	9.54657	8.40932	11.0191	11.2091	10.849	11.1915
DSC3	NM_001941	NM_001941	desmocollin 3	chr18	-	28570052	28622781	1.36447	1.2067	-1.12399	10.1706	9.81622	10.5525	10.6189	10.0873	10.3839	10.1706	9.81622	10.5525	10.6189	10.0873	10.3839
DSE	NM_001080976	NM_001080976	dermatan sulfate epimerase	chr6	+	116575336	116759442	-1.30214	-1.29875	-1.11724	5.90034	5.90351	5.69544	5.51946	5.52639	5.5355	5.90034	5.90351	5.69544	5.51946	5.52639	5.5355
DSEL	NM_032160	NM_032160	dermatan sulfate epimerase-like	chr18	-	65173819	65184217	1.14664	-1.14665	-1.09042	3.52569	3.68857	3.71911	3.7231	3.49114	3.59422	3.52569	3.68857	3.71911	3.7231	3.49114	3.59422
DSG1	NM_001942	NM_001942	desmoglein 1	chr18	+	28898052	28937394	108.227	45.9286	2.28178	4.10101	2.88842	9.98027	10.8589	8.40974	11.1704	4.10101	2.88842	9.98027	10.8589	8.40974	11.1704
DSG2	NM_001943	NM_001943	desmoglein 2	chr18	+	29078027	29128814	-1.57822	1.55835	-1.06427	8.71799	8.32652	9.01447	8.05969	8.96654	8.9246	8.71799	8.32652	9.01447	8.05969	8.96654	8.9246
DSG3	NM_001944	NM_001944	desmoglein 3	chr18	+	29027732	29058665	2.51037	3.58517	1.63895	10.1552	9.23612	10.9027	11.4831	11.0782	11.6155	10.1552	9.23612	10.9027	11.4831	11.0782	11.6155
DSP	NM_001008844	NM_001008844	desmoplakin	chr6	+	7541808	7586950	1.85787	1.62256	1.56933	11.0744	10.6718	11.4956	11.968	11.3701	12.1458	11.0744	10.6718	11.4956	11.968	11.3701	12.1458
DST	NM_001144769	NM_001144769	dystonin	chr6	-	56322785	56820047	-2.26811	-1.74145	-1.1074	8.24202	8.30134	8.38919	7.06053	7.50105	8.24202	8.24202	8.30134	8.38919	7.06053	7.50105	8.24202
DSTYK	NM_015375	NM_015375	dual serine/threonine and tyrosine protein kinase	chr1	-	205111631	205180727	-1.26924	1	1.08385	6.70803	6.31524	6.31524	6.36406	6.31524	6.43141	6.70803	6.31524	6.31524	6.36406	6.31524	6.43141
DTD2	NM_080664	NM_080664	D-tyrosyl-tRNA deacylase 2 (putative)	chr14	-	31896713	31926716	-1.41436	1.02573	-1.46743	7.24519	6.84216	7.47056	6.74504	6.87881	6.91727	7.24519	6.84216	7.47056	6.74504	6.87881	6.91727
DTL	NM_001286229	NM_001286229	denticleless E3 ubiquitin protein ligase homolog (Drosophila)	chr1	+	212208919	212280742	-1.05549	-1.25655	-1.17883	7.53233	6.87583	7.03321	7.45442	6.54636	6.79585	7.53233	6.87583	7.03321	7.45442	6.54636	6.79585
DTNA	NM_001128175	NM_001128175	dystrobrevin, alpha	chr18	+	32073254	32471808	-1.29216	-1.08216	-1.07444	3.71839	3.20421	3.7067	3.3486	3.09029	3.60311	3.71839	3.20421	3.7067	3.3486	3.09029	3.60311
DTX1	NM_004416	NM_004416	deltex 1, E3 ubiquitin ligase	chr12	+	113494514	113535833	1.23572	1.08006	-1.03043	4.66751	5.04689	5.20124	4.97286	5.158	5.158	4.66751	5.04689	5.20124	4.97286	5.158	5.158
DTX2	NM_001102594	NM_001102594	deltex 2, E3 ubiquitin ligase	chr7	+	76090972	76135312	-1.39566	-1.95914	1.3634	8.25833	8.55652	6.96882	7.77738	7.5863	7.41603	8.25833	8.55652	6.96882	7.77738	7.5863	7.41603
DTX2P1-UPK3BP1-PMS2P11	NR_023383	NR_023383	DTX2P1-UPK3BP1-PMS2P11 readthrough transcribed pseudogene	chr7	+	76610139	76653078	-1.69333	-1.57045	1.28602	9.68812	9.8041	8.64303	8.92826	9.15292	9.00594	9.68812	9.8041	8.64303	8.92826	9.15292	9.00594
DTX3L	NM_138287	NM_138287	deltex 3 like, E3 ubiquitin ligase	chr3	+	122283085	122294050	-3.54683	-1.76443	-1.35912	9.8301	8.88185	8.01861	8.00357	8.06265	7.57594	9.8301	8.88185	8.01861	8.00357	8.06265	7.57594
DTX4	NM_001300727	NM_001300727	deltex 4, E3 ubiquitin ligase	chr11	+	58938903	58976060	-2.23182	-1.36869	1.05378	8.04677	8.15541	7.1133	6.88855	7.70261	7.18888	8.04677	8.15541	7.1133	6.88855	7.70261	7.18888
DTYMK	NM_001165031	NM_001165031	deoxythymidylate kinase	chr2	-	242615157	242626406	1.223	-1.16717	-1.02036	6.10547	5.824	5.63006	6.3959	5.60098	5.60098	6.10547	5.824	5.63006	6.3959	5.60098	5.60098
DUOX1	NM_017434	NM_017434	dual oxidase 1	chr15	+	45422131	45457774	-1.15869	-1.52248	1.67119	8.07652	8.15145	7.06828	7.86403	7.54503	7.80916	8.07652	8.15145	7.06828	7.86403	7.54503	7.80916
DUOX2	NM_014080	NM_014080	dual oxidase 2	chr15	-	45384848	45406542	-1.75728	1.51755	1.37464	6.09453	5.28119	5.10046	5.28119	5.88293	5.55951	6.09453	5.28119	5.10046	5.28119	5.88293	5.55951
DUOXA1	NM_001276264	NM_001276264	dual oxidase maturation factor 1	chr15	-	45409569	45422136	1.36005	1.15747	1.64231	7.12409	7.05771	6.93791	7.56775	7.26868	7.65364	7.12409	7.05771	6.93791	7.56775	7.26868	7.65364
DUOXA2	NM_207581	NM_207581	dual oxidase maturation factor 2	chr15	+	45406519	45410619	-1.36644	1.31952	1.63159	4.98835	4.42095	4.29286	4.53793	4.82096	4.99914	4.98835	4.42095	4.29286	4.53793	4.82096	4.99914
DUS2	NM_001271762	NM_001271762	dihydrouridine synthase 2	chr16	+	68057183	68113223	1.03761	1	1.23188	6.11836	5.97173	6.1582	6.17162	5.97173	6.45906	6.11836	5.97173	6.1582	6.17162	5.97173	6.45906
DUS4L	NM_001270419	NM_001270419	dihydrouridine synthase 4-like	chr7	+	107203929	107218968	-1.03985	-1.10313	-1.24941	5.74682	5.80491	6.09479	5.69045	5.66331	5.77354	5.74682	5.80491	6.09479	5.69045	5.66331	5.77354
DUSP1	NM_004417	NM_004417	dual specificity phosphatase 1	chr5	-	172195093	172198203	5.44865	2.85346	2.83418	6.59309	6.42495	6.78312	9.03899	7.93766	8.28605	6.59309	6.42495	6.78312	9.03899	7.93766	8.28605
DUSP10	NM_007207	NM_007207	dual specificity phosphatase 10	chr1	-	221874762	221915518	2.11272	3.98995	2.38274	6.10368	5.9599	5.88256	7.18278	7.95627	7.13518	6.10368	5.9599	5.88256	7.18278	7.95627	7.13518
DUSP11	NM_003584	NM_003584	dual specificity phosphatase 11	chr2	-	73989311	74007284	-1.08322	-1.34706	1.20115	7.7182	7.70184	7.55894	7.60288	7.27203	7.82336	7.7182	7.70184	7.55894	7.60288	7.27203	7.82336
DUSP14	NM_007026	NM_007026	dual specificity phosphatase 14	chr17	+	35849937	35873603	2.52606	1.26534	3.64341	6.50799	6.71703	6.07769	7.84488	7.05656	7.94298	6.50799	6.71703	6.07769	7.84488	7.05656	7.94298
DUSP16	NM_030640	NM_030640	dual specificity phosphatase 16	chr12	-	12626216	12715448	3.13271	2.33725	2.61159	7.82167	7.69258	7.71487	9.46908	8.91739	9.0998	7.82167	7.69258	7.71487	9.46908	8.91739	9.0998
DUSP18	NM_001304794	NM_001304794	dual specificity phosphatase 18	chr22	-	31048038	31063877	1.25634	1.13179	1.45539	6.06313	6.20036	5.88123	6.39236	6.37896	6.42264	6.06313	6.20036	5.88123	6.39236	6.37896	6.42264
DUSP4	NM_001394	NM_001394	dual specificity phosphatase 4	chr8	-	29190579	29208267	-1.98108	-1.12815	1.66627	6.12978	6.78504	5.8127	5.14349	6.61108	6.54932	6.12978	6.78504	5.8127	5.14349	6.61108	6.54932
DUSP5	NM_004419	NM_004419	dual specificity phosphatase 5	chr10	+	112257596	112271302	2.77143	2.07557	1.9134	5.51946	5.51946	5.54899	6.99009	6.57297	6.48513	5.51946	5.51946	5.54899	6.99009	6.57297	6.48513
DUSP6	NM_001946	NM_001946	dual specificity phosphatase 6	chr12	-	89741050	89747048	1.67256	1.38559	-1.06658	7.40023	7.18861	8.64118	8.14229	7.65911	8.54819	7.40023	7.18861	8.64118	8.14229	7.65911	8.54819
DUSP7	NM_001947	NM_001947	dual specificity phosphatase 7	chr3	-	52082935	52090566	1.65295	1.18548	1.75072	6.72303	6.5577	6.6196	7.44807	6.80317	7.42755	6.72303	6.5577	6.6196	7.44807	6.80317	7.42755
DUX4L26	OTTHUMT00000352693	OTTHUMT00000352693	double homeobox 4 like 26	chr3	+	75718082	75720657	-1.38804	-1.54597	-1.02043	7.13491	7.34113	6.6604	6.66186	6.71262	6.63122	7.13491	7.34113	6.6604	6.66186	6.71262	6.63122
DYDC2	NM_001270041	NM_001270041	DPY30 domain containing 2	chr10	+	82104501	82127829	1.09993	1.07329	1.02898	3.45627	3.49164	3.46587	3.59368	3.59368	3.50708	3.45627	3.49164	3.46587	3.59368	3.59368	3.50708
DYNAP	NM_001307955	NM_001307955	dynactin associated protein	chr18	+	52258390	52266724	1.87177	1.40613	2.374	3.03367	2.87116	3.23477	3.93807	3.36289	4.48209	3.03367	2.87116	3.23477	3.93807	3.36289	4.48209
DYNLL1	NM_001037494	NM_001037494	dynein, light chain, LC8-type 1	chr12	+	120907653	120936298	1.84238	1.19298	-1.00119	5.42933	5.60429	5.90686	6.3109	5.85886	5.90515	5.42933	5.60429	5.90686	6.3109	5.85886	5.90515
DYNLL2	NM_080677	NM_080677	dynein, light chain, LC8-type 2	chr17	+	56160780	56167618	-1.56061	1.03887	1.19402	7.27116	7.04271	7.04471	6.62905	7.09772	7.30054	7.27116	7.04271	7.04471	6.62905	7.09772	7.30054
DYNLT1	NM_001291602	NM_001291602	dynein, light chain, Tctex-type 1	chr6	-	159057102	159065804	1.14186	1.37091	1.17161	7.45821	7.28443	7.39685	7.64959	7.73956	7.62534	7.45821	7.28443	7.39685	7.64959	7.73956	7.62534
DYNLT3	NM_006520	NM_006520	dynein, light chain, Tctex-type 3	chrX	-	37696010	37706890	2.23614	3.03776	1.79432	5.87667	5.68596	6.63554	7.03768	7.28897	7.47898	5.87667	5.68596	6.63554	7.03768	7.28897	7.47898
DYRK1A	NM_001396	NM_001396	dual specificity tyrosine-(Y)-phosphorylation regulated kinase 1A	chr21	+	38739236	38887680	-1.41746	-1.65338	1.43883	8.68151	8.82685	7.54408	8.1782	8.10143	8.06898	8.68151	8.82685	7.54408	8.1782	8.10143	8.06898
DZIP1	NM_014934	NM_014934	DAZ interacting zinc finger protein 1	chr13	-	96230456	96296957	-1.69319	-1.58747	-1.53941	6.95711	6.52638	7.24703	6.19737	5.85965	6.62465	6.95711	6.52638	7.24703	6.19737	5.85965	6.62465
E2F3	NM_001243076	NM_001243076	E2F transcription factor 3	chr6	+	20402137	20493945	1.14743	-1.17124	1.06138	6.22006	6.16998	5.82669	6.41846	5.94194	5.91263	6.22006	6.16998	5.82669	6.41846	5.94194	5.91263
E2F3	XM_011514327	XM_011514327	E2F transcription factor 3	chr6	+	20438052	20440409	-1.29645	-1.51409	1.1696	6.05286	5.96415	5.37801	5.67829	5.3657	5.60402	6.05286	5.96415	5.37801	5.67829	5.3657	5.60402
E2F4	NM_001950	NM_001950	E2F transcription factor 4, p107/p130-binding	chr16	+	67226068	67232821	1.26228	-1.01148	1.10467	7.23077	7.15116	6.83871	7.5668	7.13469	6.98232	7.23077	7.15116	6.83871	7.5668	7.13469	6.98232
E2F6	NM_001278275	NM_001278275	E2F transcription factor 6	chr2	-	11584501	11606297	-1.21015	1.25199	1.03184	5.62207	5.32922	5.32922	5.34688	5.65344	5.37444	5.62207	5.32922	5.32922	5.34688	5.65344	5.37444
E2F7	NM_203394	NM_203394	E2F transcription factor 7	chr12	-	77415026	77459360	1.03926	-1.24211	1.16918	6.42583	6.08705	6.35505	6.48139	5.77426	6.58055	6.42583	6.08705	6.35505	6.48139	5.77426	6.58055
E2F8	NM_001256371	NM_001256371	E2F transcription factor 8	chr11	-	19245610	19263389	1.07948	-1.12596	-1.13524	6.66743	6.59708	6.69689	6.77776	6.42593	6.51389	6.66743	6.59708	6.69689	6.77776	6.42593	6.51389
EAF2	NM_018456	NM_018456	ELL associated factor 2	chr3	+	121554030	121605373	-2.13984	-1.27801	-1.0895	6.2894	6.47458	5.48276	5.1919	6.12068	5.3591	6.2894	6.47458	5.48276	5.1919	6.12068	5.3591
EBAG9	NM_001278938	NM_001278938	estrogen receptor binding site associated, antigen, 9	chr8	+	110551929	110578225	-1.12143	-1.11102	1	6.38433	6.38433	6.38433	6.21899	6.23244	6.38433	6.38433	6.38433	6.38433	6.21899	6.23244	6.38433
EBF1	NM_001290360	NM_001290360	early B-cell factor 1	chr5	-	158122923	158526788	1.16837	1.15884	-1.22356	3.36926	3.34461	3.59376	3.59376	3.55729	3.30268	3.36926	3.34461	3.59376	3.59376	3.55729	3.30268
EBF2	NM_022659	NM_022659	early B-cell factor 2	chr8	-	25699246	25902913	1.36645	-1.07667	1.01451	3.70045	3.99379	4.02593	4.15088	3.88722	4.04671	3.70045	3.99379	4.02593	4.15088	3.88722	4.04671
EBF3	NM_001005463	NM_001005463	early B-cell factor 3	chr10	-	131633496	131762538	1.09489	1.10713	1.14595	3.0074	3.39451	3.34479	3.13819	3.54133	3.54133	3.0074	3.39451	3.34479	3.13819	3.54133	3.54133
EBLN3	NR_036592	NR_036592	endogenous Bornavirus-like nucleoprotein 3	chr9	+	37079893	37090398	-1.07388	-1.20912	-1.0076	7.13931	7.41467	7.26216	7.03648	7.14071	7.25123	7.13931	7.41467	7.26216	7.03648	7.14071	7.25123
EBP	NM_006579	NM_006579	emopamil binding protein (sterol isomerase)	chrX	+	48379546	48387104	1.43202	1.21056	1.14299	6.8213	6.77362	6.8213	7.33935	7.0493	7.01411	6.8213	6.77362	6.8213	7.33935	7.0493	7.01411
ECE1	NM_001113347	NM_001113347	endothelin converting enzyme 1	chr1	-	21543740	21672034	-1.89124	-1.691	1.04187	8.42088	8.59542	7.06835	7.50155	7.83754	7.12753	8.42088	8.59542	7.06835	7.50155	7.83754	7.12753
ECHDC1	NM_001002030	NM_001002030	ethylmalonyl-CoA decarboxylase 1	chr6	-	127609855	127664754	-1.3886	-1.0294	-1.03873	7.48554	7.19281	7.08157	7.01191	7.151	7.02675	7.48554	7.19281	7.08157	7.01191	7.151	7.02675
ECHS1	NM_004092	NM_004092	enoyl-CoA hydratase, short chain, 1, mitochondrial	chr10	-	135175984	135187193	1.08418	-1.07708	-1.03723	7.56274	7.72248	7.83511	7.67935	7.61535	7.78238	7.56274	7.72248	7.83511	7.67935	7.61535	7.78238
ECI2	NM_001166010	NM_001166010	enoyl-CoA delta isomerase 2	chr6	-	4115923	4135831	-2.17112	-1.70288	-1.41867	6.02416	5.92054	6.63764	4.90572	5.15256	6.1331	6.02416	5.92054	6.63764	4.90572	5.15256	6.1331
ECM1	NM_001202858	NM_001202858	extracellular matrix protein 1	chr1	+	150480487	150486265	3.81232	10.8996	2.8831	6.66577	5.48475	7.02338	8.59644	8.93095	8.551	6.66577	5.48475	7.02338	8.59644	8.93095	8.551
ECM2	NM_001197295	NM_001197295	extracellular matrix protein 2, female organ and adipocyte specific	chr9	-	95255829	95298937	-1.32753	-1.06335	1.00513	2.97186	2.81701	3.04631	2.56312	2.72839	3.05369	2.97186	2.81701	3.04631	2.56312	2.72839	3.05369
ECSIT	NM_001142464	NM_001142464	ECSIT signalling integrator	chr19	-	11616731	11639987	-1.32068	-1.30953	-1.10788	6.44006	6.46046	6.41924	6.03878	6.07141	6.27144	6.44006	6.46046	6.41924	6.03878	6.07141	6.27144
ECT2	NM_001258315	NM_001258315	epithelial cell transforming 2	chr3	+	172468472	172539264	-1.23779	-1.177	-1.26946	6.81169	6.42116	6.62101	6.50392	6.18604	6.27679	6.81169	6.42116	6.62101	6.50392	6.18604	6.27679
EDA2R	NM_001199687	NM_001199687	ectodysplasin A2 receptor	chrX	-	65815479	65859140	-1.19759	1.05012	-1.02357	7.25013	7.15516	7.43278	6.99	7.22572	7.39917	7.25013	7.15516	7.43278	6.99	7.22572	7.39917
EDAR	NM_022336	NM_022336	ectodysplasin A receptor	chr2	-	109510927	109605828	-2.20245	-1.44234	1.03305	6.27339	5.66557	5.28468	5.13428	5.13716	5.33159	6.27339	5.66557	5.28468	5.13428	5.13716	5.33159
EDARADD	NM_080738	NM_080738	EDAR-associated death domain	chr1	+	236511562	236648026	-2.21705	-2.81782	-1.11425	7.03623	7.38217	6.04366	5.88759	5.88759	5.88759	7.03623	7.38217	6.04366	5.88759	5.88759	5.88759
EDC3	NM_001142443	NM_001142443	enhancer of mRNA decapping 3	chr15	-	74922899	74988386	-1.29544	-1.52884	-1.02251	7.25617	7.35444	6.77411	6.88273	6.742	6.742	7.25617	7.35444	6.77411	6.88273	6.742	6.742
EDDM3A	NM_006683	NM_006683	epididymal protein 3A	chr14	+	21214051	21216539	-1.27969	-1.0604	1.02925	2.69263	2.82759	2.7065	2.33684	2.74298	2.7481	2.69263	2.82759	2.7065	2.33684	2.74298	2.7481
EDEM3	NM_025191	NM_025191	ER degradation enhancer, mannosidase alpha-like 3	chr1	-	184659625	184724047	1.09441	1.24978	1.28989	6.76847	6.95238	6.58046	6.89862	7.27405	6.94771	6.76847	6.95238	6.58046	6.89862	7.27405	6.94771
EDIL3	NM_001278642	NM_001278642	EGF-like repeats and discoidin I-like domains 3	chr5	-	83236373	83680611	-1.7824	2.06442	-1.12208	5.59138	5.54715	6.701	4.75756	6.59289	6.53483	5.59138	5.54715	6.701	4.75756	6.59289	6.53483
EDN1	NM_001168319	NM_001168319	endothelin 1	chr6	+	12290529	12297427	1.79436	1.54899	1.05138	3.72864	3.67658	4.14331	4.57211	4.30791	4.21559	3.72864	3.67658	4.14331	4.57211	4.30791	4.21559
EDN3	NM_001302455	NM_001302455	endothelin 3	chr20	+	57875482	57901047	1.43005	1.07032	-1.22611	4.6654	5.03623	5.45577	5.18147	5.13427	5.16168	4.6654	5.03623	5.45577	5.18147	5.13427	5.16168
EDNRA	NM_001166055	NM_001166055	endothelin receptor type A	chr4	+	148402069	148466106	1.39721	1.14231	1.12782	5.17401	4.61488	7.40114	5.65656	4.80684	7.57468	5.17401	4.61488	7.40114	5.65656	4.80684	7.57468
EDNRB	NM_000115	NM_000115	endothelin receptor type B	chr13	-	78469616	78549664	-1.1729	-1.09528	-1.12222	3.6097	3.57896	3.95231	3.37962	3.44766	3.78595	3.6097	3.57896	3.95231	3.37962	3.44766	3.78595
EED	NM_001308007	NM_001308007	embryonic ectoderm development	chr11	+	85955586	85989785	-1.55682	-1.35981	-1.23497	6.70502	6.48681	6.37979	6.06642	6.04341	6.07531	6.70502	6.48681	6.37979	6.06642	6.04341	6.07531
EEF1A2	NM_001958	NM_001958	eukaryotic translation elongation factor 1 alpha 2	chr20	-	62119366	62130505	1.90223	1.66881	1.12703	5.1032	4.80794	5.63486	6.03089	5.54676	5.80739	5.1032	4.80794	5.63486	6.03089	5.54676	5.80739
EFEMP1	NM_001039348	NM_001039348	EGF containing fibulin-like extracellular matrix protein 1	chr2	-	56093097	56151298	2.32261	2.54161	-1.05346	5.46529	5.71498	6.89276	6.68104	7.06072	6.81762	5.46529	5.71498	6.89276	6.68104	7.06072	6.81762
EFEMP2	NM_016938	NM_016938	EGF containing fibulin-like extracellular matrix protein 2	chr11	-	65633912	65641063	-1.21303	1.68519	-1.91152	5.00915	4.84676	5.9372	4.73054	5.59967	5.00248	5.00915	4.84676	5.9372	4.73054	5.59967	5.00248
EFHD2	NM_024329	NM_024329	EF-hand domain family member D2	chr1	+	15736391	15757210	-1.89357	-1.70493	1.19704	8.08376	8.16433	6.78402	7.16265	7.39462	7.04349	8.08376	8.16433	6.78402	7.16265	7.39462	7.04349
EFNA3	NM_004952	NM_004952	ephrin-A3	chr1	+	155051348	155060014	1.7127	1.86243	1.61967	5.59875	5.2499	5.94396	6.37502	6.14709	6.63966	5.59875	5.2499	5.94396	6.37502	6.14709	6.63966
EFNA5	NM_001962	NM_001962	ephrin-A5	chr5	-	106712590	107006596	1.42298	1.21476	1.32344	7.97398	7.97398	7.97398	8.4829	8.25465	8.37827	7.97398	7.97398	7.97398	8.4829	8.25465	8.37827
EFNB1	NM_004429	NM_004429	ephrin-B1	chrX	+	68048840	68062007	2.01778	1.3341	1.73315	8.08683	7.86881	8.53044	9.0996	8.28468	9.32384	8.08683	7.86881	8.53044	9.0996	8.28468	9.32384
EFNB2	NM_004093	NM_004093	ephrin-B2	chr13	-	107142079	107187462	1.10332	2.6965	1.0291	6.69798	5.94518	6.02092	6.83983	7.37627	6.06231	6.69798	5.94518	6.02092	6.83983	7.37627	6.06231
EFTUD1	NM_001040610	NM_001040610	elongation factor Tu GTP binding domain containing 1	chr15	-	82422561	82555104	1.1107	1.09058	-1.07353	5.53482	4.92392	5.67294	5.68629	5.04901	5.57058	5.53482	4.92392	5.67294	5.68629	5.04901	5.57058
EFTUD2	NM_001142605	NM_001142605	elongation factor Tu GTP binding domain containing 2	chr17	-	42927655	42976993	-1.17696	1.08076	-1.32584	8.28679	8.05806	8.27314	8.05172	8.17011	7.86623	8.28679	8.05806	8.27314	8.05172	8.17011	7.86623
EGF	NM_001178130	NM_001178130	epidermal growth factor	chr4	+	110834040	110934118	-1.15361	-1.04548	1.08462	4.14983	4.05095	4.23422	3.94368	3.98678	4.35141	4.14983	4.05095	4.23422	3.94368	3.98678	4.35141
EGFR	NM_005228	NM_005228	epidermal growth factor receptor	chr7	+	55086714	55324313	-1.25619	-1.79788	-1.20386	10.1442	10.1351	9.95647	9.81518	9.28878	9.6888	10.1442	10.1351	9.95647	9.81518	9.28878	9.6888
EGFR-AS1	NR_047551	NR_047551	EGFR antisense RNA 1	chr7	-	55247443	55256648	1.20335	-1.19351	1.33387	3.78978	3.78978	3.78978	4.05684	3.53457	4.2054	3.78978	3.78978	3.78978	4.05684	3.53457	4.2054
EGOT	NR_004428	NR_004428	eosinophil granule ontogeny transcript (non-protein coding)	chr3	-	4790876	4793274	1.00777	1.40549	-1.29423	4.22885	4.40915	4.41873	4.24001	4.90022	4.04664	4.22885	4.40915	4.41873	4.24001	4.90022	4.04664
EGR1	NM_001964	NM_001964	early growth response 1	chr5	+	137801169	137805004	2.13141	2.18384	1.59076	7.49725	6.66986	6.81937	8.58906	7.79673	7.48909	7.49725	6.66986	6.81937	8.58906	7.79673	7.48909
EGR3	NM_001199881	NM_001199881	early growth response 3	chr8	-	22545172	22550815	1.61198	1.45173	-1.14705	4.83869	5.03948	5.37243	5.52752	5.57725	5.1745	4.83869	5.03948	5.37243	5.52752	5.57725	5.1745
EHBP1	NM_001142614	NM_001142614	EH domain binding protein 1	chr2	+	62900986	63273622	-1.47691	1.05129	-1.2395	8.03678	7.09646	7.81271	7.4742	7.16862	7.50295	8.03678	7.09646	7.81271	7.4742	7.16862	7.50295
EHBP1L1	NM_001099409	NM_001099409	EH domain binding protein 1 like 1	chr11	+	65343509	65360121	1.03022	-1.27455	1.35089	6.33277	5.94646	6.16939	6.37572	5.59647	6.6033	6.33277	5.94646	6.16939	6.37572	5.59647	6.6033
EHD2	NM_014601	NM_014601	EH domain containing 2	chr19	+	48216601	48246391	1.67832	1.50653	1.64904	8.86975	8.53906	9.06425	9.61677	9.13029	9.78588	8.86975	8.53906	9.06425	9.61677	9.13029	9.78588
EHD3	NM_014600	NM_014600	EH domain containing 3	chr2	+	31456880	31492313	1.39028	1.49302	2.05356	6.70323	6.63646	6.41632	7.17861	7.21469	7.45445	6.70323	6.63646	6.41632	7.17861	7.21469	7.45445
EHD4	NM_139265	NM_139265	EH domain containing 4	chr15	-	42190570	42264776	-1.51333	-1.01847	1.59722	8.23344	7.61705	7.20299	7.63571	7.59065	7.87855	8.23344	7.61705	7.20299	7.63571	7.59065	7.87855
EHMT1-IT1	NR_024341	NR_024341	EHMT1 intronic transcript 1	chr9	+	140657474	140659224	-1.52347	-1.80529	1.41676	6.31764	6.25778	5.28342	5.71028	5.40555	5.78602	6.31764	6.25778	5.28342	5.71028	5.40555	5.78602
EID2	NM_153232	NM_153232	EP300 interacting inhibitor of differentiation 2	chr19	-	40028890	40030870	-1.06334	1.1488	1.12765	5.13305	4.82194	4.59844	5.04445	5.02207	4.77176	5.13305	4.82194	4.59844	5.04445	5.02207	4.77176
EID3	NM_001008394	NM_001008394	EP300 interacting inhibitor of differentiation 3	chr12	+	104697510	104698983	-1.73171	-1.29302	1	5.82389	5.49853	5.12778	5.03169	5.12778	5.12778	5.82389	5.49853	5.12778	5.03169	5.12778	5.12778
EIF2AK2	NM_001135651	NM_001135651	eukaryotic translation initiation factor 2-alpha kinase 2	chr2	-	37326353	37384208	-5.33419	-2.15847	1.01485	10.3034	9.21613	8.23553	7.88812	8.10612	8.25679	10.3034	9.21613	8.23553	7.88812	8.10612	8.25679
EIF2B2	NM_014239	NM_014239	eukaryotic translation initiation factor 2B, subunit 2 beta, 39kDa	chr14	+	75469612	75476294	1.17954	1.46164	-1.23776	6.77102	6.47086	7.52605	7.00925	7.01845	7.21832	6.77102	6.47086	7.52605	7.00925	7.01845	7.21832
EIF4A3	NM_014740	NM_014740	eukaryotic translation initiation factor 4A3	chr17	-	78109013	78120982	1.34751	1.08614	1.38808	6.63365	6.57797	6.57797	7.06395	6.69718	7.05106	6.63365	6.57797	6.57797	7.06395	6.69718	7.05106
EIF4E	NM_001130678	NM_001130678	eukaryotic translation initiation factor 4E	chr4	-	99792835	99851788	-1.06019	1.01754	1.30019	5.99798	5.93337	6.04726	5.91366	5.95846	6.42598	5.99798	5.93337	6.04726	5.91366	5.95846	6.42598
EIF4E3	NM_001134649	NM_001134649	eukaryotic translation initiation factor 4E family member 3	chr3	-	71728440	71803924	1.46661	1.41714	-1.04836	5.95465	6.21952	6.5778	6.50714	6.7225	6.50966	5.95465	6.21952	6.5778	6.50714	6.7225	6.50966
EIF4EBP1	NM_004095	NM_004095	eukaryotic translation initiation factor 4E binding protein 1	chr8	+	37887859	37917883	1.07746	1.01732	1.08494	6.52952	6.51904	7.28924	6.63715	6.54381	7.40685	6.52952	6.51904	7.28924	6.63715	6.54381	7.40685
EIF5AL1	NM_001099692	NM_001099692	eukaryotic translation initiation factor 5A-like 1	chr10	+	81272357	81276196	1.61414	1.26697	-1.36658	4.04632	3.70494	4.36188	4.73709	4.04632	3.91131	4.04632	3.70494	4.36188	4.73709	4.04632	3.91131
EIF6	NM_001267810	NM_001267810	eukaryotic translation initiation factor 6	chr20	-	33855688	33872788	1.28387	1.67535	-1.00419	7.70993	7.48539	8.09312	8.07043	8.22985	8.08709	7.70993	7.48539	8.09312	8.07043	8.22985	8.08709
ELF1	NM_001145353	NM_001145353	E74-like factor 1 (ets domain transcription factor)	chr13	-	41506055	41635576	-1.31151	-1.08148	-1.06041	9.97261	9.92615	9.45979	9.58138	9.81314	9.37517	9.97261	9.92615	9.45979	9.58138	9.81314	9.37517
ELF3	NM_001114309	NM_001114309	E74-like factor 3 (ets domain transcription factor, epithelial-specific )	chr1	+	201977073	201986316	-1.85292	-1.18742	1.09725	7.98695	7.91774	7.08443	7.09715	7.66991	7.21832	7.98695	7.91774	7.08443	7.09715	7.66991	7.21832
ELF4	NM_001127197	NM_001127197	E74-like factor 4 (ets domain transcription factor)	chrX	-	129198849	129244691	1.09517	-1.11658	1.54196	6.37367	6.28203	6.12689	6.50483	6.12294	6.75166	6.37367	6.28203	6.12689	6.50483	6.12294	6.75166
ELF5	NM_001243080	NM_001243080	E74-like factor 5 (ets domain transcription factor)	chr11	-	34499855	34535352	2.96302	1.33404	2.44467	6.48053	7.53051	6.12898	8.0476	7.94631	7.41862	6.48053	7.53051	6.12898	8.0476	7.94631	7.41862
ELK3	NM_001303511	NM_001303511	ELK3, ETS-domain protein (SRF accessory protein 2)	chr12	+	96588160	96663613	1.35384	1.33026	1.15841	6.81624	6.54639	6.72491	7.2533	6.9581	6.93705	6.81624	6.54639	6.72491	7.2533	6.9581	6.93705
ELL2	NM_012081	NM_012081	elongation factor, RNA polymerase II, 2	chr5	-	95220802	95297775	1.81475	1.61337	1.30685	9.06699	8.78972	9.72171	9.92676	9.4798	10.1078	9.06699	8.78972	9.72171	9.92676	9.4798	10.1078
ELMO1	NM_001039459	NM_001039459	engulfment and cell motility 1	chr7	-	36892511	37488895	1.68901	-1.00682	-1.43177	2.92697	3.4989	3.32108	3.68315	3.4891	2.80328	2.92697	3.4989	3.32108	3.68315	3.4891	2.80328
ELMO2P1	OTTHUMT00000476944	OTTHUMT00000476944	engulfment and cell motility 2 pseudogene 1	chr15	-	22747313	22782336	1.06211	1.0146	-2.1607	3.98905	4.0366	4.04632	4.07598	4.05751	2.93482	3.98905	4.0366	4.04632	4.07598	4.05751	2.93482
ELOVL1	NM_001256399	NM_001256399	ELOVL fatty acid elongase 1	chr1	-	43829068	43833699	3.95967	1.08394	1.5306	7.32374	7.90743	7.82391	9.30912	8.02372	8.43801	7.32374	7.90743	7.82391	9.30912	8.02372	8.43801
ELOVL2	NM_017770	NM_017770	ELOVL fatty acid elongase 2	chr6	-	10980992	11044624	1.10013	-1.05566	-1.03091	3.29934	3.16946	3.43454	3.43702	3.09132	3.39062	3.29934	3.16946	3.43454	3.43702	3.09132	3.39062
ELOVL4	NM_022726	NM_022726	ELOVL fatty acid elongase 4	chr6	-	80624529	80657315	2.61843	1.48066	2.40287	4.64452	4.4329	5.21442	6.03322	4.99914	6.47918	4.64452	4.4329	5.21442	6.03322	4.99914	6.47918
ELOVL5	NM_001242828	NM_001242828	ELOVL fatty acid elongase 5	chr6	-	53132196	53213977	1.27303	1.54241	1.04485	6.46259	6.3301	6.32144	6.81086	6.95529	6.38473	6.46259	6.3301	6.32144	6.81086	6.95529	6.38473
ELOVL6	NM_001130721	NM_001130721	ELOVL fatty acid elongase 6	chr4	-	110967002	111120355	1.49812	1.17868	1.57673	6.51564	6.10346	6.58132	7.09879	6.34063	7.23826	6.51564	6.10346	6.58132	7.09879	6.34063	7.23826
ELOVL7	NM_001104558	NM_001104558	ELOVL fatty acid elongase 7	chr5	-	60047616	60140216	1.19478	1.01121	2.01785	4.8393	5.15278	4.56426	5.09604	5.16886	5.57708	4.8393	5.15278	4.56426	5.09604	5.16886	5.57708
ELP2	NM_001242875	NM_001242875	elongator acetyltransferase complex subunit 2	chr18	+	33709407	33757909	-1.30014	-1.23178	-1.21255	6.92885	7.0283	7.06413	6.55018	6.72755	6.78609	6.92885	7.0283	7.06413	6.55018	6.72755	6.78609
EMB	NM_198449	NM_198449	embigin	chr5	-	49692026	49739082	1.18126	1.93341	-1.01114	5.69808	5.00426	6.20322	5.93841	5.95541	6.18724	5.69808	5.00426	6.20322	5.93841	5.95541	6.18724
EMCN	NM_001159694	NM_001159694	endomucin	chr4	-	101316498	101801283	1.22177	1.04546	-1.08903	2.76675	3.12293	3.18707	3.05572	3.18707	3.06402	2.76675	3.12293	3.18707	3.05572	3.18707	3.06402
EMP1	NM_001423	NM_001423	epithelial membrane protein 1	chr12	+	13349602	13369708	6.09485	10.1295	2.88562	6.60413	5.38847	7.72186	9.21172	8.72896	9.25074	6.60413	5.38847	7.72186	9.21172	8.72896	9.25074
EMP2	NM_001424	NM_001424	epithelial membrane protein 2	chr16	-	10622279	10674555	-1.71342	-1.57682	-1.04551	9.05045	8.87064	8.11419	8.27357	8.21362	8.04998	9.05045	8.87064	8.11419	8.27357	8.21362	8.04998
EMP3	NM_001313905	NM_001313905	epithelial membrane protein 3	chr19	+	48828629	48833810	1.77918	1.86724	-1.33796	5.86997	5.5879	6.63381	6.70118	6.48881	6.21378	5.86997	5.5879	6.63381	6.70118	6.48881	6.21378
EMSY	NM_001300942	NM_001300942	EMSY BRCA2-interacting transcriptional repressor	chr11	+	76155967	76264069	-1.53275	-1.69512	-1.06781	7.66151	7.83066	7.04457	7.04539	7.06927	6.94992	7.66151	7.83066	7.04457	7.04539	7.06927	6.94992
EN2	NM_001427	NM_001427	engrailed homeobox 2	chr7	+	155250824	155257526	1.3159	1.47754	-1.07905	4.41007	4.59426	4.93	4.80612	5.15746	4.82024	4.41007	4.59426	4.93	4.80612	5.15746	4.82024
ENC1	NM_001256574	NM_001256574	ectodermal-neural cortex 1 (with BTB domain)	chr5	-	73923234	73937249	1.39843	1.62709	1.09331	6.04239	6.04907	5.99392	6.5262	6.75136	6.12262	6.04239	6.04907	5.99392	6.5262	6.75136	6.12262
ENDOU	NM_001172439	NM_001172439	endonuclease, polyU-specific	chr12	-	48103517	48119355	7.27093	6.5642	3.3593	4.7058	4.20637	5.91255	7.56794	6.92099	7.66071	4.7058	4.20637	5.91255	7.56794	6.92099	7.66071
ENG	NM_000118	NM_000118	endoglin	chr9	-	130577291	130617047	1.09724	-1.00051	1.02285	5.20361	5.63096	5.77793	5.33749	5.63022	5.81052	5.20361	5.63096	5.77793	5.33749	5.63022	5.81052
ENKD1	NM_032140	NM_032140	enkurin domain containing 1	chr16	-	67696848	67700667	1.1175	1.0907	-1.68722	4.70408	5.03941	5.16467	4.86435	5.16467	4.41002	4.70408	5.03941	5.16467	4.86435	5.16467	4.41002
ENO1	NM_001201483	NM_001201483	enolase 1, (alpha)	chr1	-	8921059	8939308	-1.35177	1.01495	-1.52178	8.12465	7.49642	8.52589	7.6898	7.51783	7.92013	8.12465	7.49642	8.52589	7.6898	7.51783	7.92013
ENOSF1	NM_001126123	NM_001126123	enolase superfamily member 1	chr18	-	670324	712676	-1.47216	-1.43014	-1.13495	7.71843	7.6764	7.23884	7.1605	7.16024	7.05621	7.71843	7.6764	7.23884	7.1605	7.16024	7.05621
ENOX2	NM_001281736	NM_001281736	ecto-NOX disulfide-thiol exchanger 2	chrX	-	129751713	130037208	1.42098	1.12126	1.47574	6.10346	6.18915	6.18915	6.61035	6.35427	6.75059	6.10346	6.18915	6.18915	6.61035	6.35427	6.75059
ENPEP	NM_001977	NM_001977	glutamyl aminopeptidase (aminopeptidase A)	chr4	+	111286889	111486441	1.33897	1.01994	-1.23367	2.66255	2.756	2.91984	3.08367	2.78448	2.61688	2.66255	2.756	2.91984	3.08367	2.78448	2.61688
ENPP1	NM_006208	NM_006208	ectonucleotide pyrophosphatase/phosphodiesterase 1	chr6	+	132129156	132216295	1.11314	1.34315	-1.87742	3.09282	3.42946	4.03453	3.24745	3.85508	3.12578	3.09282	3.42946	4.03453	3.24745	3.85508	3.12578
ENPP2	NM_001040092	NM_001040092	ectonucleotide pyrophosphatase/phosphodiesterase 2	chr8	-	120569317	120685693	-1.04477	1.22885	-1.12319	4.10438	4.15445	4.50757	4.04119	4.45176	4.33997	4.10438	4.15445	4.50757	4.04119	4.45176	4.33997
ENPP3	NM_005021	NM_005021	ectonucleotide pyrophosphatase/phosphodiesterase 3	chr6	+	131949582	132068553	-1.00264	1.21255	1.24665	3.92991	4.62837	4.16384	3.92611	4.90641	4.4819	3.92991	4.62837	4.16384	3.92611	4.90641	4.4819
ENPP4	NM_014936	NM_014936	ectonucleotide pyrophosphatase/phosphodiesterase 4 (putative)	chr6	+	46097701	46114436	-1.66324	1.98675	3.03347	5.48141	5.90329	3.5757	4.74741	6.8937	5.17667	5.48141	5.90329	3.5757	4.74741	6.8937	5.17667
ENPP5	NM_001290072	NM_001290072	ectonucleotide pyrophosphatase/phosphodiesterase 5 (putative)	chr6	-	46127762	46138717	-1.14338	1.02596	1.54328	5.00677	5.61431	4.19525	4.81346	5.65128	4.82125	5.00677	5.61431	4.19525	4.81346	5.65128	4.82125
ENSA	NM_004436	NM_004436	endosulfine alpha	chr1	-	150573327	150602098	1.01717	1.02492	-1.00252	7.37015	7.28497	7.3958	7.39471	7.32048	7.39217	7.37015	7.28497	7.3958	7.39471	7.32048	7.39217
ENTPD1	NM_001098175	NM_001098175	ectonucleoside triphosphate diphosphohydrolase 1	chr10	+	97454774	97637023	1.05332	1.09566	-1.31721	3.54372	3.60103	3.58464	3.61867	3.73283	3.18715	3.54372	3.60103	3.58464	3.61867	3.73283	3.18715
ENTPD3	NM_001248	NM_001248	ectonucleoside triphosphate diphosphohydrolase 3	chr3	+	40428647	40470110	-1.14673	-1.07322	1.95672	6.36356	6.17911	6.28031	6.16604	6.07716	7.24875	6.36356	6.17911	6.28031	6.16604	6.07716	7.24875
ENTPD5	NM_001249	NM_001249	ectonucleoside triphosphate diphosphohydrolase 5	chr14	-	74424713	74486102	1.40019	1.68079	1.08075	5.66872	5.66872	5.55669	6.15434	6.41786	5.66872	5.66872	5.66872	5.55669	6.15434	6.41786	5.66872
ENTPD7	NM_020354	NM_020354	ectonucleoside triphosphate diphosphohydrolase 7	chr10	+	101419263	101471002	1.14348	-1.09877	1.4465	8.44152	8.19139	7.78356	8.63495	8.0555	8.31613	8.44152	8.19139	7.78356	8.63495	8.0555	8.31613
ENY2	NM_001193557	NM_001193557	enhancer of yellow 2 homolog (Drosophila)	chr8	+	110346552	110358189	-1.28162	-1.31285	-1.45873	5.68443	5.86095	5.52462	5.32646	5.46825	4.97991	5.68443	5.86095	5.52462	5.32646	5.46825	4.97991
EOGT	NM_001278689	NM_001278689	EGF domain-specific O-linked N-acetylglucosamine (GlcNAc) transferase	chr3	-	69024365	69063112	-1.28587	1.00353	-1.21183	9.05215	8.73542	8.79017	8.6894	8.74051	8.51298	9.05215	8.73542	8.79017	8.6894	8.74051	8.51298
EOMES	NM_001278182	NM_001278182	eomesodermin	chr3	-	27757440	27764206	1.0717	-1.33173	2.45671	3.59376	3.69366	3.76129	3.69366	3.28036	5.05802	3.59376	3.69366	3.76129	3.69366	3.28036	5.05802
EP400	NM_015409	NM_015409	E1A binding protein p400	chr12	+	132434465	132565011	-1.31971	-1.48538	1.03137	8.21316	8.29077	7.71994	7.81294	7.71994	7.7645	8.21316	8.29077	7.71994	7.81294	7.71994	7.7645
EPAS1	NM_001430	NM_001430	endothelial PAS domain protein 1	chr2	+	46520806	46613842	1.80828	1.05937	3.13932	7.72925	7.84885	6.93934	8.58387	7.93205	8.58979	7.72925	7.84885	6.93934	8.58387	7.93205	8.58979
EPB41L1	NM_001258329	NM_001258329	erythrocyte membrane protein band 4.1-like 1	chr20	+	34679426	34820721	-1.97609	-1.80053	1.55003	8.81651	8.92542	7.30893	7.83386	8.077	7.94123	8.81651	8.92542	7.30893	7.83386	8.077	7.94123
EPB41L2	NM_001135554	NM_001135554	erythrocyte membrane protein band 4.1-like 2	chr6	-	131160487	131384462	-1.02698	-1.30002	-2.0372	5.70857	5.38473	6.44463	5.67016	5.0062	5.41804	5.70857	5.38473	6.44463	5.67016	5.0062	5.41804
EPB41L3	NM_001281533	NM_001281533	erythrocyte membrane protein band 4.1-like 3	chr18	-	5392383	5630640	3.33228	2.70791	-1.27051	3.82823	4.18937	5.64991	5.56474	5.62655	5.3045	3.82823	4.18937	5.64991	5.56474	5.62655	5.3045
EPB41L4A	NM_022140	NM_022140	erythrocyte membrane protein band 4.1 like 4A	chr5	-	111478138	111755013	-1.15179	1.39157	1.04926	7.41006	7.13791	7.0664	7.20618	7.61462	7.13577	7.41006	7.13791	7.0664	7.20618	7.61462	7.13577
EPB41L4B	NM_018424	NM_018424	erythrocyte membrane protein band 4.1 like 4B	chr9	-	111934254	112083244	1.13531	1.17307	1.05837	4.94885	4.85609	5.32122	5.13194	5.08638	5.40306	4.94885	4.85609	5.32122	5.13194	5.08638	5.40306
EPB41L5	NM_001184937	NM_001184937	erythrocyte membrane protein band 4.1 like 5	chr2	+	120770581	120936697	-1.31445	-1.32536	1.57758	6.51821	6.51821	6.00972	6.12375	6.11183	6.66743	6.51821	6.51821	6.00972	6.12375	6.11183	6.66743
EPCAM	NM_002354	NM_002354	epithelial cell adhesion molecule	chr2	+	47572297	47614740	-3.106	-1.93037	-1.60361	8.04609	8.23469	7.54395	6.41103	7.28581	6.86263	8.04609	8.23469	7.54395	6.41103	7.28581	6.86263
EPDR1	NM_001242946	NM_001242946	ependymin related 1	chr7	+	37960163	37991543	-2.13056	-1.0528	-1.53159	5.55229	5.22296	4.73188	4.46106	5.14873	4.11685	5.55229	5.22296	4.73188	4.46106	5.14873	4.11685
[truncated: 10,328 more rows]
