# Supplementary material for: Salivary gland organoid transplantation as a therapeutic option for radiation-induced xerostomia
Source: Stem Cell Res Ther. 2024 Aug 26;15:265. doi: 10.1186/s13287-024-03833-x (PMC11346288; doi:10.1186/s13287-024-03833-x)
Supplement: Supplementary file 4 — Supplementary Material 4: Additional file 2. Gene expression data for human salivary gland tissue in scRNAseq analysis [file 13287_2024_3833_MOESM4_ESM.xlsx]

## Sheet: Ductal 1
	p_val	avg_log2FC	pct.1	pct.2	p_val_adj
TCN1	3.20763e-237	1.69179	0.806	0.072	4.28283e-233
SLPI	2.10227e-221	3.46783	0.975	0.306	2.80696e-217
CRISP3	1.53599e-189	2.61062	0.873	0.206	2.05086e-185
LCN2	3.63249e-181	2.19149	0.637	0.049	4.8501e-177
CCL28	9.8794e-177	1.40027	0.861	0.182	1.3191e-172
DMBT1	2.34273e-173	1.71112	0.597	0.038	3.12801e-169
SAA1	1.02949e-172	2.39162	0.794	0.144	1.37458e-168
CLDN3	2.60241e-165	1.14085	0.756	0.122	3.47474e-161
AZGP1	1.17417e-164	1.9068	0.988	0.555	1.56776e-160
WFDC2	3.02474e-164	3.00961	0.878	0.269	4.03863e-160
MUC7	1.77407e-157	2.55677	0.988	0.949	2.36874e-153
CLDN4	4.4659e-147	1.36442	0.806	0.18	5.96287e-143
SSR4	7.75594e-145	1.32522	0.893	0.289	1.03557e-140
CALML5	2.95389e-144	1.33167	0.871	0.271	3.94403e-140
FOLR1	4.49105e-141	0.957338	0.59	0.067	5.99645e-137
PIGR	1.27213e-136	1.39906	0.943	0.399	1.69855e-132
LTF	7.01814e-134	2.07304	0.709	0.151	9.37063e-130
SCGB3A1	2.96125e-123	2.47086	0.567	0.084	3.95387e-119
SAA2	6.43549e-121	1.20259	0.463	0.036	8.59267e-117
KRT7	4.6037e-120	1.10018	0.786	0.211	6.14686e-116
VAMP8	4.14115e-117	0.769475	0.677	0.134	5.52927e-113
AC020656.1	6.25273e-114	1.10636	0.388	0.02	8.34864e-110
KRT18	6.89994e-114	0.942494	0.831	0.253	9.2128e-110
LYZ	1.36446e-111	4.27834	0.669	0.197	1.82182e-107
TPT1	9.15328e-108	1.04763	1	0.896	1.22215e-103
CD24	3.09599e-106	0.775604	0.682	0.153	4.13376e-102
MYBPC1	3.64952e-106	0.703346	0.597	0.109	4.87284e-102
ODAM	1.69058e-101	0.825969	0.57	0.104	2.25726e-97
TIMP1	1.57814e-97	0.813594	0.48	0.067	2.10713e-93
CHPT1	1.82619e-97	0.675121	0.627	0.134	2.43833e-93
TACSTD2	1.8733e-97	0.869691	0.659	0.15	2.50123e-93
SFRP1	1.86547e-96	0.752179	0.624	0.139	2.49077e-92
EEF1A1	3.61879e-94	0.965827	1	0.814	4.83181e-90
PDZK1IP1	4.05812e-93	0.56285	0.468	0.065	5.41841e-89
KRT19	2.86489e-91	0.833847	0.679	0.154	3.8252e-87
CD14	7.00964e-88	0.679925	0.413	0.049	9.35927e-84
MGP	1.19321e-85	1.22441	0.766	0.293	1.59318e-81
RPL15	3.35478e-85	0.852538	0.995	0.667	4.4793e-81
TM4SF1	1.34016e-83	0.97814	0.6	0.154	1.78939e-79
ZG16B	5.92652e-82	1.57596	1	0.997	7.91309e-78
EPCAM	2.2762e-81	0.575615	0.53	0.11	3.03918e-77
RPL13	1.67515e-80	0.813031	0.998	0.878	2.23666e-76
FAM3D	8.90071e-80	0.648408	0.637	0.174	1.18842e-75
PRR27	6.30443e-78	0.97325	0.938	0.641	8.41768e-74
CHI3L2	4.80294e-75	0.830115	0.468	0.091	6.41288e-71
B2M	5.87955e-75	0.889612	0.99	0.711	7.85037e-71
TMEM59	2.75342e-70	0.686623	0.682	0.238	3.67636e-66
SPINT2	9.04661e-70	0.674563	0.744	0.28	1.2079e-65
RPLP0	4.46559e-68	0.700299	0.915	0.465	5.96245e-64
LGALS3BP	3.42091e-67	0.54213	0.505	0.122	4.5676e-63
XBP1	4.19929e-67	0.65976	0.682	0.241	5.60689e-63
CD74	7.43425e-67	0.526313	0.632	0.186	9.92621e-63
RARRES1	1.10239e-66	0.398381	0.256	0.017	1.4719e-62
RPS14	3.89489e-66	0.706758	0.99	0.655	5.20046e-62
RPS13	1.13124e-64	0.677665	0.935	0.457	1.51043e-60
GNAS	3.04635e-64	0.773802	0.93	0.605	4.06749e-60
RPL22	1.46268e-62	0.563242	0.843	0.341	1.95297e-58
PPDPF	1.68915e-62	0.582963	0.642	0.215	2.25535e-58
RPL41	5.01099e-62	0.683194	0.995	0.74	6.69067e-58
RPL18A	6.13607e-60	0.699398	0.965	0.661	8.19288e-56
CXCL2	1.37838e-59	0.696678	0.343	0.056	1.84041e-55
PPIB	2.28992e-59	0.538428	0.57	0.179	3.05751e-55
STATH	1.29361e-58	0.699567	1	1	1.72723e-54
FAM3B	1.58219e-57	0.468415	0.46	0.115	2.11254e-53
RPL19	1.68257e-57	0.666674	0.98	0.662	2.24656e-53
RPL6	1.7851e-56	0.623391	0.945	0.518	2.38347e-52
RPS27A	7.74085e-56	0.593742	0.988	0.621	1.03356e-51
S100A9	1.50426e-55	0.467026	0.192	0.008	2.00849e-51
IFI6	1.53024e-55	0.533221	0.294	0.04	2.04317e-51
PLPP2	5.28155e-55	0.407699	0.386	0.081	7.05192e-51
TOMM20	7.12231e-55	0.475649	0.517	0.153	9.50971e-51
RPL5	1.83234e-54	0.565936	0.915	0.458	2.44654e-50
NACA	2.52465e-54	0.561291	0.903	0.442	3.37091e-50
RPL10	3.30482e-54	0.556026	0.995	0.855	4.4126e-50
CITED4	3.93833e-54	0.481246	0.368	0.075	5.25846e-50
TMBIM6	1.57785e-53	0.562677	0.632	0.24	2.10675e-49
RPL29	1.64008e-53	0.583651	0.968	0.568	2.18984e-49
RPL13A	2.85554e-53	0.631869	0.978	0.67	3.81272e-49
PEBP1	7.57127e-53	0.509852	0.612	0.213	1.01092e-48
RPSA	1.00349e-52	0.587452	0.831	0.412	1.33986e-48
RPL34	1.30256e-52	0.567459	0.973	0.505	1.73918e-48
NUPR1	2.80136e-52	0.646942	0.619	0.24	3.74038e-48
PERP	5.14375e-52	0.455494	0.582	0.184	6.86793e-48
RPLP2	8.37217e-52	0.546331	0.898	0.446	1.11785e-47
ELOB	2.84377e-51	0.446781	0.532	0.17	3.797e-47
KRT8	8.3897e-51	0.674225	0.597	0.223	1.12019e-46
LXN	1.11481e-50	0.292474	0.231	0.024	1.4885e-46
RPL23A	1.23488e-50	0.576103	0.943	0.548	1.64882e-46
RPL8	3.09288e-50	0.525926	0.968	0.623	4.12961e-46
RPS5	4.42322e-50	0.54708	0.923	0.466	5.90589e-46
NCOA7	5.18773e-50	0.820179	0.59	0.227	6.92666e-46
RPS3A	1.14605e-49	0.524907	0.978	0.637	1.53021e-45
RPS8	2.55816e-49	0.552347	0.933	0.513	3.41566e-45
RPS16	2.69462e-49	0.532466	0.933	0.515	3.59786e-45
RPS6	3.97788e-49	0.520502	0.975	0.589	5.31127e-45
ITM2B	4.91653e-49	0.606525	0.801	0.37	6.56456e-45
CRYAB	5.31718e-49	0.768632	0.565	0.211	7.0995e-45
RPL7	8.4528e-49	0.480932	0.876	0.406	1.12862e-44
REXO2	2.12725e-48	0.405614	0.378	0.09	2.8403e-44
CD63	2.86662e-48	0.584655	0.734	0.322	3.82751e-44
APP	3.06887e-48	0.427453	0.423	0.113	4.09755e-44
CXCL1	3.79925e-48	0.614824	0.224	0.024	5.07275e-44
RPL11	4.46433e-48	0.507736	0.98	0.65	5.96077e-44
RPL14	7.40641e-48	0.556397	0.935	0.527	9.88903e-44
TNFRSF12A	1.41415e-47	0.434963	0.353	0.079	1.88817e-43
RPLP1	1.79008e-47	0.480036	0.99	0.719	2.39012e-43
BTF3	2.30625e-47	0.447293	0.692	0.271	3.0793e-43
RPS18	5.18948e-47	0.475213	0.99	0.708	6.92899e-43
RPS15A	1.10456e-46	0.489699	0.908	0.466	1.47481e-42
DBI	4.83221e-46	0.457192	0.475	0.148	6.45196e-42
CEBPD	9.47406e-46	0.60648	0.642	0.276	1.26498e-41
SLC25A6	1.12951e-45	0.473377	0.729	0.317	1.50812e-41
SEC11C	2.0001e-45	0.51252	0.557	0.208	2.67054e-41
H3F3B	2.4905e-45	0.796779	0.866	0.52	3.32531e-41
C9orf16	2.54964e-45	0.37915	0.348	0.079	3.40428e-41
RPL21	5.88476e-45	0.496663	0.973	0.625	7.85734e-41
RPL35A	9.08621e-45	0.480941	0.908	0.463	1.21319e-40
HLA-DRB1	1.28863e-44	0.380249	0.41	0.105	1.72058e-40
S100A13	3.72712e-44	0.302818	0.269	0.045	4.97645e-40
RPS15	4.3095e-44	0.477924	0.96	0.56	5.75405e-40
CHCHD2	4.54587e-44	0.479738	0.632	0.266	6.06965e-40
ATP5MC2	1.2117e-43	0.444767	0.637	0.261	1.61786e-39
S100A11	1.94435e-43	0.564257	0.654	0.284	2.5961e-39
CXCL5	1.97461e-43	0.259528	0.144	0.005	2.6365e-39
IBTK	2.38218e-43	0.415429	0.353	0.088	3.18069e-39
RPS9	5.61259e-43	0.45338	0.958	0.56	7.49393e-39
RPL18	8.13881e-43	0.521482	0.943	0.607	1.08669e-38
CALM2	8.55362e-43	0.473624	0.669	0.298	1.14208e-38
NDUFC2	1.01635e-42	0.34944	0.353	0.086	1.35703e-38
S100A1	1.29595e-42	0.506415	0.468	0.16	1.73035e-38
MYDGF	2.09435e-42	0.406509	0.438	0.136	2.79638e-38
LRRC26	2.10736e-42	0.321139	0.296	0.06	2.81375e-38
RPL37A	2.53034e-42	0.510839	0.883	0.478	3.37851e-38
HSP90B1	3.969e-42	0.435094	0.44	0.138	5.2994e-38
RPL27A	4.77604e-42	0.495351	0.898	0.471	6.37697e-38
H3F3A	5.62793e-42	0.481328	0.751	0.34	7.51441e-38
RPL24	6.25346e-42	0.484931	0.915	0.509	8.34962e-38
RPS25	7.927e-42	0.443449	0.898	0.454	1.05841e-37
ENO1	1.56844e-41	0.422623	0.515	0.186	2.09418e-37
RPS12	6.16337e-41	0.440484	0.97	0.635	8.22933e-37
RPL27	6.85349e-41	0.440615	0.754	0.346	9.15077e-37
RPS11	8.91978e-41	0.497455	0.861	0.452	1.19097e-36
ELF3	1.08206e-40	0.481003	0.475	0.162	1.44476e-36
RPS23	1.09835e-40	0.457504	0.963	0.523	1.46651e-36
CD59	1.13323e-40	0.529923	0.507	0.192	1.51308e-36
RPL10A	1.51636e-40	0.420929	0.935	0.53	2.02465e-36
CLU	1.80567e-40	0.529947	0.435	0.129	2.41093e-36
MYL6	2.00993e-40	0.516744	0.749	0.356	2.68365e-36
RACK1	2.03259e-40	0.458258	0.858	0.431	2.71391e-36
CXCL3	6.04588e-40	0.416051	0.239	0.038	8.07246e-36
PART1	1.28788e-39	0.286734	0.271	0.052	1.71958e-35
RPL7A	1.38618e-39	0.460934	0.97	0.682	1.85082e-35
RPL37	1.61824e-39	0.44499	0.888	0.472	2.16067e-35
RPS24	1.8599e-39	0.426044	0.963	0.589	2.48334e-35
MYL12B	2.00959e-39	0.418024	0.535	0.203	2.68321e-35
SSR2	2.80669e-39	0.382509	0.485	0.172	3.74749e-35
RPL12	3.31673e-39	0.397671	0.95	0.558	4.42849e-35
NDUFA4	4.51072e-39	0.475498	0.649	0.292	6.02271e-35
CD9	4.85344e-39	0.395886	0.647	0.271	6.48031e-35
HLA-C	5.51698e-39	0.550586	0.677	0.307	7.36628e-35
SERF2	6.37903e-39	0.522295	0.774	0.397	8.51728e-35
UBA52	9.42475e-39	0.453568	0.831	0.427	1.25839e-34
SRP14	9.70838e-39	0.437578	0.614	0.262	1.29626e-34
RPL36	1.05367e-38	0.475436	0.866	0.457	1.40686e-34
RPL30	2.06018e-38	0.419317	0.963	0.58	2.75075e-34
H1F0	3.86401e-38	0.296823	0.241	0.043	5.15922e-34
HSBP1	6.19794e-38	0.309059	0.301	0.07	8.27548e-34
RPL23	8.45387e-38	0.45181	0.697	0.325	1.12876e-33
CDC42EP1	1.5188e-37	0.307098	0.264	0.053	2.0279e-33
TMEM213	1.59887e-37	0.290058	0.276	0.058	2.13482e-33
SMIM22	2.03713e-37	0.303656	0.296	0.068	2.71998e-33
RPS4X	2.55439e-37	0.342423	0.945	0.549	3.41062e-33
ANXA1	6.25531e-37	0.777305	0.545	0.229	8.35209e-33
TMED10	7.99151e-37	0.385475	0.483	0.18	1.06703e-32
PRELID1	8.71752e-37	0.384759	0.368	0.11	1.16396e-32
RPL32	8.82912e-37	0.384986	0.96	0.576	1.17886e-32
FDCSP	9.65602e-37	2.10975	0.726	0.645	1.28927e-32
LAMP2	1.12841e-36	0.352653	0.378	0.115	1.50666e-32
RPL39	1.64713e-36	0.397281	0.863	0.43	2.19924e-32
EEF1D	1.86332e-36	0.439901	0.779	0.395	2.4879e-32
RPL3	6.59237e-36	0.366708	0.96	0.649	8.80213e-32
TOMM7	7.78991e-36	0.384388	0.51	0.198	1.04011e-31
SERPINB1	1.07485e-35	0.517032	0.463	0.175	1.43515e-31
RPL9	1.09537e-35	0.437015	0.945	0.558	1.46253e-31
MMP7	1.54252e-35	0.658171	0.127	0.006	2.05957e-31
PRSS8	2.56534e-35	0.312836	0.289	0.069	3.42525e-31
RPS20	3.60863e-35	0.417348	0.766	0.389	4.81825e-31
SH3YL1	4.57964e-35	0.306855	0.353	0.103	6.11473e-31
SEC61G	7.13652e-35	0.319513	0.361	0.108	9.52868e-31
COX7C	7.33197e-35	0.403876	0.607	0.267	9.78965e-31
RPS19	8.36665e-35	0.378655	0.923	0.528	1.11712e-30
RPS28	1.08332e-34	0.380999	0.9	0.488	1.44645e-30
KRT23	1.2278e-34	0.424578	0.4	0.135	1.63936e-30
PHGDH	1.6507e-34	0.299091	0.281	0.067	2.20401e-30
DAD1	4.79298e-34	0.332592	0.425	0.147	6.39958e-30
UBB	5.14083e-34	0.47861	0.779	0.418	6.86403e-30
LMO4	6.50952e-34	0.287421	0.306	0.08	8.69151e-30
RPS29	7.14544e-34	0.361688	0.831	0.425	9.54059e-30
SELENOK	8.62198e-34	0.317697	0.386	0.123	1.15121e-29
SEC61B	2.01947e-33	0.433036	0.585	0.274	2.6964e-29
COX5B	2.1739e-33	0.37198	0.535	0.222	2.90259e-29
POLR2L	2.2673e-33	0.337314	0.391	0.131	3.0273e-29
SYPL1	2.403e-33	0.292606	0.336	0.097	3.20848e-29
UQCRQ	2.88948e-33	0.337314	0.381	0.125	3.85803e-29
RPS7	3.38708e-33	0.349099	0.92	0.508	4.52244e-29
RPL35	4.59885e-33	0.39526	0.799	0.42	6.14038e-29
TSTD1	7.0913e-33	0.355921	0.415	0.147	9.4683e-29
CLDN7	1.17955e-32	0.347058	0.321	0.093	1.57493e-28
RNASE1	1.34008e-32	0.285449	0.164	0.02	1.78928e-28
RPS3	1.47797e-32	0.297426	0.933	0.545	1.97339e-28
OAZ1	6.92756e-32	0.371393	0.582	0.262	9.24968e-28
RPL4	7.52769e-32	0.386257	0.619	0.294	1.0051e-27
BEX3	1.08941e-31	0.290882	0.299	0.081	1.45458e-27
NDUFAF3	2.10905e-31	0.262743	0.249	0.057	2.81601e-27
SERINC2	2.72427e-31	0.265509	0.259	0.061	3.63745e-27
S100A16	2.85394e-31	0.258827	0.249	0.056	3.81059e-27
PPIA	3.55212e-31	0.373459	0.624	0.286	4.74279e-27
ANKRD36C	4.96242e-31	0.343043	0.241	0.053	6.62582e-27
RPS2	1.0217e-30	0.327277	0.945	0.592	1.36418e-26
ATOX1	1.11253e-30	0.260346	0.254	0.061	1.48546e-26
NDUFS5	1.49591e-30	0.346667	0.415	0.154	1.99734e-26
ACTG1	1.63488e-30	0.385017	0.784	0.408	2.18289e-26
ATP5F1E	2.92887e-30	0.355552	0.567	0.26	3.91063e-26
TMEM50A	3.02846e-30	0.290701	0.338	0.107	4.0436e-26
TMEM123	3.41749e-30	0.318213	0.378	0.132	4.56303e-26
RPL26	5.73656e-30	0.314019	0.796	0.388	7.65945e-26
BRK1	5.85362e-30	0.295251	0.326	0.101	7.81575e-26
RPL31	6.41104e-30	0.368089	0.587	0.273	8.56002e-26
PFDN5	1.02159e-29	0.324907	0.654	0.307	1.36402e-25
HLA-A	1.11179e-29	0.520604	0.714	0.365	1.48446e-25
HLA-B	1.11639e-29	0.4772	0.632	0.307	1.4906e-25
EDN1	1.4744e-29	0.333396	0.204	0.04	1.96863e-25
CTSZ	1.66608e-29	0.281468	0.328	0.101	2.22456e-25
EDF1	2.12572e-29	0.35774	0.57	0.264	2.83827e-25
FKBP2	2.79791e-29	0.400096	0.445	0.184	3.73576e-25
HIST1H1C	4.31113e-29	0.320944	0.231	0.054	5.75622e-25
RPS27	7.05108e-29	0.284425	0.933	0.567	9.4146e-25
MZT2B	1.00644e-28	0.313458	0.435	0.173	1.3438e-24
RPL36AL	3.26011e-28	0.36596	0.56	0.269	4.3529e-24
ERP29	5.15233e-28	0.321176	0.366	0.131	6.87939e-24
SELENOM	7.07669e-28	0.344528	0.435	0.177	9.4488e-24
GRN	9.09248e-28	0.316523	0.326	0.106	1.21403e-23
CXCL8	1.06386e-27	0.508954	0.261	0.07	1.42047e-23
DHRS7	1.3873e-27	0.312411	0.378	0.14	1.85232e-23
ATP6V1G1	1.44763e-27	0.2957	0.415	0.161	1.93287e-23
RPL38	1.67473e-27	0.323708	0.637	0.315	2.2361e-23
CUTA	1.82329e-27	0.299668	0.373	0.136	2.43446e-23
ARL6IP5	2.35043e-27	0.295818	0.361	0.129	3.1383e-23
RPS21	3.72041e-27	0.343308	0.776	0.414	4.96749e-23
CMPK1	5.33417e-27	0.276241	0.341	0.117	7.12218e-23
NOP53	5.65534e-27	0.33584	0.522	0.239	7.55101e-23
GNG5	1.12408e-26	0.305375	0.368	0.136	1.50088e-22
NDUFB11	1.12795e-26	0.288696	0.383	0.144	1.50603e-22
COPE	1.24726e-26	0.306633	0.376	0.141	1.66534e-22
PRDX1	1.36857e-26	0.325312	0.403	0.16	1.82732e-22
PRDX2	2.11896e-26	0.29947	0.381	0.144	2.82923e-22
HLA-DRB5	2.88082e-26	0.263611	0.299	0.09	3.84647e-22
ATRAID	3.79141e-26	0.269793	0.306	0.099	5.06229e-22
TRIR	4.41711e-26	0.27386	0.348	0.125	5.89772e-22
RNASET2	5.88631e-26	0.263057	0.333	0.115	7.85941e-22
CSTB	6.80926e-26	0.302494	0.343	0.123	9.09173e-22
SMDT1	6.86677e-26	0.291764	0.396	0.156	9.16851e-22
ERH	2.44722e-25	0.263023	0.289	0.093	3.26753e-21
SERP1	2.58308e-25	0.339944	0.54	0.266	3.44893e-21
MGST3	2.92409e-25	0.298118	0.413	0.17	3.90425e-21
PDIA6	3.56145e-25	0.321976	0.361	0.139	4.75525e-21
TMED2	4.33426e-25	0.263944	0.321	0.111	5.78711e-21
COX6B1	5.18272e-25	0.310362	0.443	0.188	6.91996e-21
PSMB1	9.17138e-25	0.256967	0.318	0.11	1.22456e-20
EIF3F	1.5233e-24	0.259415	0.351	0.131	2.03391e-20
JTB	1.7304e-24	0.298203	0.366	0.143	2.31042e-20
ARF1	1.83494e-24	0.298242	0.423	0.182	2.45001e-20
GADD45GIP1	2.04402e-24	0.2519	0.289	0.094	2.72917e-20
RPS19BP1	2.39549e-24	0.252517	0.284	0.091	3.19846e-20
FIS1	2.91711e-24	0.283758	0.323	0.117	3.89493e-20
OST4	3.27773e-24	0.293873	0.393	0.163	4.37642e-20
NDUFB10	5.50553e-24	0.30675	0.378	0.155	7.35099e-20
ATP1B1	7.61455e-24	0.269613	0.468	0.213	1.01669e-19
ARL6IP4	9.56857e-24	0.282369	0.403	0.168	1.2776e-19
FCGRT	1.05438e-23	0.256128	0.294	0.099	1.40781e-19
TMEM258	1.121e-23	0.279493	0.306	0.108	1.49676e-19
PRDX5	1.325e-23	0.270078	0.485	0.219	1.76914e-19
CIB1	1.68003e-23	0.258814	0.308	0.107	2.24317e-19
UQCRB	3.10862e-23	0.285896	0.567	0.287	4.15063e-19
CALR	3.30781e-23	0.292136	0.356	0.139	4.41659e-19
HINT1	4.1952e-23	0.312249	0.53	0.259	5.60143e-19
CHMP2A	4.62239e-23	0.268962	0.294	0.102	6.17182e-19
HIGD2A	6.77152e-23	0.262221	0.333	0.125	9.04133e-19
WDR83OS	1.21979e-22	0.29846	0.353	0.141	1.62866e-18
CHCHD10	1.58921e-22	0.295848	0.463	0.215	2.12191e-18
JUND	1.7597e-22	0.289517	0.764	0.451	2.34955e-18
ARID5B	1.82728e-22	0.282521	0.356	0.141	2.43979e-18
LGALS3	3.82632e-22	0.285368	0.505	0.243	5.10891e-18
SLC25A3	6.89349e-22	0.261477	0.475	0.221	9.20419e-18
SPCS1	1.53567e-21	0.273537	0.358	0.148	2.05043e-17
SPCS3	1.54649e-21	0.251501	0.321	0.123	2.06487e-17
HSPA5	1.58884e-21	0.309076	0.376	0.163	2.12142e-17
CLIC1	1.63417e-21	0.292081	0.366	0.154	2.18194e-17
TMED9	2.13737e-21	0.256967	0.306	0.115	2.85382e-17
REEP5	2.40975e-21	0.281129	0.42	0.191	3.2175e-17
RPS26	3.25771e-21	0.265845	0.358	0.149	4.34969e-17
ATP5MG	4.71573e-21	0.26553	0.47	0.223	6.29644e-17
AURKAIP1	4.78825e-21	0.252436	0.299	0.111	6.39327e-17
TSC22D1	8.00384e-21	0.332068	0.478	0.244	1.06867e-16
EIF3E	1.14377e-20	0.287567	0.463	0.226	1.52717e-16
COX4I1	1.35207e-20	0.263008	0.6	0.313	1.80529e-16
UQCR10	1.57166e-20	0.262076	0.291	0.108	2.09847e-16
NDUFB7	1.65646e-20	0.250861	0.341	0.139	2.2117e-16
PHPT1	1.84243e-20	0.26771	0.363	0.155	2.46001e-16
PDIA3	2.14295e-20	0.265382	0.366	0.156	2.86127e-16
UBL5	3.45379e-20	0.258201	0.306	0.121	4.61149e-16
CD151	5.21393e-20	0.280978	0.391	0.177	6.96164e-16
MAFF	5.69947e-20	0.283465	0.403	0.182	7.60993e-16
CCNI	6.34936e-20	0.277658	0.488	0.246	8.47766e-16
DSTN	1.63485e-19	0.258944	0.51	0.269	2.18285e-15
TNFSF10	1.86321e-19	0.259831	0.289	0.109	2.48775e-15
COX6A1	6.63018e-19	0.296452	0.391	0.183	8.85262e-15
COX6C	8.65125e-19	0.262365	0.381	0.174	1.15512e-14
TMEM219	9.65282e-19	0.253969	0.313	0.131	1.28884e-14
CLDN10	2.88969e-18	0.280978	0.326	0.141	3.85831e-14
LRPAP1	3.32364e-18	0.252782	0.316	0.134	4.43772e-14
KLK11	3.88254e-18	0.380942	0.356	0.169	5.18397e-14
HNRNPA1	8.66844e-18	0.258237	0.398	0.191	1.15741e-13
COX7A2	2.24637e-17	0.252619	0.351	0.161	2.99936e-13
PHLDA1	3.59645e-17	0.260296	0.391	0.192	4.80198e-13
UBC	6.12641e-17	0.254848	0.843	0.571	8.17999e-13
H1FX	8.09492e-17	0.284926	0.259	0.102	1.08083e-12
SKP1	1.55338e-15	0.268799	0.435	0.232	2.07407e-11
CD81	6.71514e-15	0.273075	0.493	0.274	8.96606e-11
FXYD3	5.05483e-13	0.273062	0.348	0.184	6.74921e-09
NUCB2	1.29625e-12	0.298739	0.609	0.385	1.73075e-08
LMNA	3.38373e-12	0.264526	0.47	0.292	4.51796e-08
TMED3	5.14451e-12	0.261937	0.465	0.283	6.86895e-08
S100A6	4.49539e-09	0.301371	0.386	0.241	6.00225e-05
MUCL1	0.0236367	0.847194	0.127	0.176	1

## Sheet: Acinar 1
	p_val	avg_log2FC	pct.1	pct.2	p_val_adj
NEDD4L	2.53466e-175	1.92061	0.91	0.266	3.38428e-171
FNDC3B	1.97937e-134	1.82425	0.887	0.35	2.64286e-130
NEAT1	1.68377e-102	1.48916	0.969	0.577	2.24818e-98
TANC1	1.72355e-91	0.937683	0.609	0.148	2.30128e-87
MAST4	3.36418e-89	1.11285	0.666	0.19	4.49186e-85
MACF1	1.94699e-84	1.09443	0.707	0.249	2.59962e-80
DENND4A	7.82489e-84	1.02466	0.656	0.199	1.04478e-79
NAMPT	7.26155e-83	1.43213	0.766	0.346	9.69562e-79
STAT3	1.48466e-81	0.945996	0.622	0.176	1.98232e-77
HIVEP2	3.25577e-76	0.872902	0.563	0.145	4.3471e-72
CCNL1	8.40201e-76	0.934979	0.707	0.256	1.12184e-71
MBNL2	7.57735e-67	0.846026	0.614	0.211	1.01173e-62
CPEB4	2.90666e-65	0.661171	0.494	0.123	3.88097e-61
PDE4D	4.71476e-64	0.917634	0.851	0.395	6.29514e-60
VCL	3.97943e-62	0.656317	0.455	0.107	5.31333e-58
ATP11A	1.15345e-60	0.695267	0.434	0.101	1.54008e-56
CHRM3	8.83127e-60	1.01886	0.743	0.323	1.17915e-55
TJP1	1.71602e-59	0.715296	0.499	0.141	2.29123e-55
RAB11A	8.49216e-58	0.784601	0.553	0.183	1.13387e-53
MAGI1	5.75317e-57	0.740781	0.766	0.328	7.68163e-53
ARHGAP26	2.16229e-55	0.820119	0.576	0.207	2.8871e-51
ERBB4	4.71756e-53	0.739882	0.784	0.342	6.29889e-49
ITPKC	4.12216e-51	0.777137	0.463	0.137	5.5039e-47
GOLGA4	5.00688e-51	0.638394	0.614	0.247	6.68519e-47
SH3RF1	1.69248e-50	0.84611	0.573	0.23	2.25979e-46
LNX1	1.92043e-49	0.528979	0.416	0.109	2.56416e-45
SGMS2	1.57697e-48	0.537401	0.396	0.1	2.10557e-44
NUP98	4.33602e-48	0.507505	0.386	0.096	5.78945e-44
DNAJB6	7.12222e-47	0.700387	0.555	0.218	9.50958e-43
WWC1	3.96417e-46	0.781303	0.64	0.283	5.29296e-42
ZBTB20	1.41781e-45	0.750647	0.792	0.434	1.89306e-41
PLCB4	1.73859e-44	0.715401	0.71	0.324	2.32137e-40
EIF2AK3	6.08013e-44	0.573514	0.452	0.144	8.11818e-40
CADPS2	3.9429e-43	0.629921	0.576	0.235	5.26456e-39
UBR5	5.45036e-43	0.512785	0.437	0.138	7.27732e-39
ITPR2	5.78939e-43	0.713676	0.638	0.288	7.72999e-39
SLC6A14	1.62702e-42	0.545958	0.334	0.079	2.17239e-38
PRKCH	6.2546e-42	0.526186	0.445	0.146	8.35114e-38
LDLR	6.8386e-42	0.663101	0.455	0.159	9.1309e-38
RBM47	1.18945e-41	0.690045	0.635	0.301	1.58816e-37
SLC39A8	2.45366e-41	0.490232	0.398	0.118	3.27613e-37
CTNNA1	5.2949e-41	0.579812	0.468	0.166	7.06975e-37
BAZ1A	1.87794e-40	0.555366	0.393	0.12	2.50743e-36
RB1CC1	4.3236e-40	0.506067	0.434	0.145	5.77287e-36
SLC7A1	3.98745e-39	0.44078	0.36	0.1	5.32405e-35
ATP2A2	5.25851e-39	0.508445	0.414	0.135	7.02116e-35
MON2	8.36479e-39	0.483871	0.411	0.133	1.11687e-34
SVIL	9.63267e-39	0.577193	0.578	0.25	1.28615e-34
SIK3	1.66418e-37	0.644564	0.645	0.322	2.22201e-33
ABHD5	2.32398e-37	0.477639	0.375	0.114	3.10297e-33
ACTN1	2.49634e-37	0.551705	0.442	0.159	3.33311e-33
NPAS2	3.44781e-37	0.44279	0.29	0.067	4.60352e-33
SND1	5.60584e-37	0.61128	0.535	0.227	7.48491e-33
MALAT1	1.705e-36	0.708773	1	0.909	2.27652e-32
LIMCH1	2.12487e-36	0.613475	0.602	0.27	2.83712e-32
CCSER1	3.13529e-36	0.584669	0.62	0.278	4.18624e-32
MLXIP	5.63289e-36	0.398396	0.342	0.098	7.52103e-32
NT5C2	1.20957e-35	0.467638	0.463	0.173	1.61501e-31
CBLB	2.59344e-35	0.534573	0.378	0.121	3.46276e-31
KMT2C	2.65409e-35	0.483898	0.537	0.227	3.54374e-31
LINC00511	3.19689e-35	0.447726	0.296	0.074	4.26849e-31
ESRRG	4.85862e-35	0.458452	0.643	0.293	6.48722e-31
MYO1E	7.68773e-35	0.629822	0.468	0.187	1.02647e-30
C4orf19	1.3059e-34	0.481739	0.396	0.138	1.74364e-30
KCNMA1	1.72282e-34	0.560825	0.591	0.278	2.30031e-30
CLIC4	2.1881e-34	0.463177	0.352	0.107	2.92156e-30
UAP1	6.04983e-34	0.451205	0.344	0.103	8.07774e-30
COG5	6.634e-34	0.578374	0.465	0.191	8.85771e-30
ARIH1	8.99368e-34	0.491096	0.504	0.213	1.20084e-29
RAB7A	1.18551e-33	0.551299	0.473	0.198	1.58289e-29
ITGA6	2.40938e-33	0.540056	0.437	0.167	3.21701e-29
NCALD	5.11299e-33	0.555398	0.612	0.285	6.82686e-29
RAPGEF2	1.00415e-32	0.589098	0.483	0.205	1.34075e-28
ELL2	1.31963e-32	0.685892	0.596	0.303	1.76197e-28
MAP7	4.99717e-32	0.401864	0.329	0.1	6.67222e-28
FNDC3A	6.93115e-32	0.463151	0.455	0.181	9.25447e-28
SUSD6	1.32961e-31	0.404534	0.339	0.108	1.7753e-27
YAP1	2.29581e-31	0.467945	0.378	0.134	3.06536e-27
ANXA2	3.19717e-31	0.622463	0.568	0.298	4.26886e-27
FOXO3	3.23641e-31	0.623076	0.437	0.177	4.32126e-27
GNA14	5.63885e-31	0.527072	0.35	0.118	7.52899e-27
TBC1D30	6.34693e-31	0.356025	0.272	0.07	8.47442e-27
ELF2	7.51285e-31	0.487503	0.458	0.191	1.00312e-26
ITSN2	1.00553e-30	0.450032	0.375	0.134	1.34259e-26
AL139260.1	1.0598e-30	0.279092	0.183	0.029	1.41505e-26
MPP5	1.7745e-30	0.39373	0.329	0.103	2.36931e-26
ARHGAP32	2.08852e-30	0.35912	0.334	0.105	2.7886e-26
RBPMS	2.14584e-30	0.578062	0.442	0.185	2.86513e-26
SIN3A	2.53838e-30	0.293002	0.231	0.051	3.38925e-26
MIR99AHG	8.79498e-30	0.47895	0.55	0.256	1.17431e-25
PPP2R3A	1.42772e-29	0.369408	0.303	0.09	1.9063e-25
HNRNPC	1.98789e-29	0.557828	0.545	0.282	2.65423e-25
ZFAND3	3.81098e-29	0.50999	0.506	0.232	5.08842e-25
FAM160A1	4.31889e-29	0.497495	0.398	0.154	5.76658e-25
SPRED2	4.57254e-29	0.358824	0.339	0.114	6.10526e-25
CRY1	5.4405e-29	0.382133	0.362	0.127	7.26415e-25
STOX2	9.56004e-29	0.485955	0.486	0.21	1.27646e-24
DLGAP1	2.22191e-28	0.414817	0.365	0.128	2.96669e-24
NEBL	3.0554e-28	0.589215	0.586	0.306	4.07957e-24
STAG1	3.77623e-28	0.464967	0.463	0.208	5.04202e-24
BAZ2B	4.41295e-28	0.44258	0.396	0.155	5.89218e-24
SOD2	4.66413e-28	0.563536	0.427	0.183	6.22754e-24
COBL	7.81804e-28	0.451514	0.476	0.214	1.04386e-23
MTUS1	8.30352e-28	0.496141	0.504	0.239	1.10869e-23
CHD2	1.50555e-27	0.408775	0.398	0.156	2.01021e-23
ATF6	1.58348e-27	0.416861	0.296	0.092	2.11426e-23
CACNB2	1.97205e-27	0.450166	0.434	0.18	2.63308e-23
LRP1B	1.97833e-27	0.488051	0.46	0.194	2.64147e-23
SHANK2	2.59189e-27	0.465555	0.463	0.204	3.46069e-23
COBLL1	6.47937e-27	0.388643	0.337	0.12	8.65125e-23
ARFGEF3	6.99614e-27	0.405494	0.378	0.145	9.34125e-23
BACH2	1.22815e-26	0.432675	0.337	0.121	1.63983e-22
MKL1	1.38308e-26	0.403815	0.347	0.126	1.84669e-22
ANKRD17	1.54248e-26	0.408051	0.396	0.162	2.05952e-22
CEMIP2	2.69801e-26	0.415429	0.391	0.154	3.60239e-22
AC058822.1	3.59223e-26	0.289529	0.213	0.05	4.79634e-22
RAB27A	4.14094e-26	0.268088	0.203	0.045	5.52898e-22
DNAJC1	4.48666e-26	0.440096	0.422	0.182	5.99058e-22
SEC31A	4.51709e-26	0.40304	0.391	0.16	6.03122e-22
TSC22D2	5.81939e-26	0.412282	0.321	0.113	7.77005e-22
FUT8	1.35092e-25	0.46979	0.566	0.271	1.80375e-21
PLCB1	1.46857e-25	0.478652	0.609	0.329	1.96084e-21
PDE3A	2.32634e-25	0.405012	0.36	0.135	3.10612e-21
AC078923.1	3.87135e-25	0.404974	0.432	0.177	5.16903e-21
NOCT	4.98973e-25	0.275724	0.229	0.06	6.66228e-21
DUSP16	9.72938e-25	0.319919	0.226	0.06	1.29907e-20
ERBIN	1.00996e-24	0.379411	0.344	0.13	1.34851e-20
PVT1	1.13983e-24	0.352651	0.321	0.115	1.52189e-20
UBE2H	1.47223e-24	0.552862	0.46	0.228	1.96572e-20
MYO5B	1.47259e-24	0.407766	0.28	0.09	1.9662e-20
ZFAND6	3.01882e-24	0.358533	0.332	0.125	4.03072e-20
JMJD1C	5.18163e-24	0.513995	0.571	0.319	6.91851e-20
KIAA1217	6.97749e-24	0.507495	0.537	0.286	9.31634e-20
FOXO1	9.03568e-24	0.452674	0.35	0.142	1.20644e-19
PAM	1.26033e-23	0.404968	0.411	0.183	1.68279e-19
FNIP2	1.27706e-23	0.33427	0.303	0.105	1.70513e-19
RAB5A	1.31855e-23	0.319619	0.303	0.106	1.76052e-19
MAML3	1.64604e-23	0.411437	0.468	0.218	2.1978e-19
SHROOM3	2.04069e-23	0.365612	0.409	0.178	2.72473e-19
STK3	2.44646e-23	0.341635	0.329	0.125	3.26651e-19
PTPRK	2.91868e-23	0.383669	0.357	0.146	3.89703e-19
CD46	3.25784e-23	0.485778	0.452	0.223	4.34987e-19
SAV1	4.02821e-23	0.352373	0.321	0.121	5.37847e-19
SNX9	5.94613e-23	0.495323	0.396	0.178	7.93927e-19
GMDS	8.41878e-23	0.574279	0.661	0.452	1.12408e-18
GSK3B	8.82601e-23	0.34083	0.332	0.128	1.17845e-18
ST7	8.84536e-23	0.351989	0.324	0.124	1.18103e-18
MYO1D	1.00346e-22	0.353967	0.298	0.107	1.33981e-18
SOS2	1.63031e-22	0.316957	0.288	0.102	2.1768e-18
ZNF644	1.71095e-22	0.393221	0.362	0.154	2.28446e-18
ARHGEF12	2.1209e-22	0.369333	0.306	0.114	2.83183e-18
LIMS1	2.34666e-22	0.344654	0.324	0.125	3.13326e-18
MSN	3.07866e-22	0.415398	0.28	0.099	4.11062e-18
NAALADL2	3.49284e-22	0.407717	0.509	0.26	4.66364e-18
FRK	3.53036e-22	0.289209	0.208	0.056	4.71374e-18
BMPR2	3.5957e-22	0.356654	0.306	0.113	4.80098e-18
PPP1R9A	5.59029e-22	0.332567	0.362	0.15	7.46415e-18
ARFGAP3	5.67831e-22	0.304477	0.344	0.138	7.58168e-18
ATL2	5.97997e-22	0.369261	0.35	0.146	7.98446e-18
AC096564.1	5.98642e-22	0.267134	0.183	0.044	7.99307e-18
SRSF4	6.53825e-22	0.333759	0.352	0.145	8.72987e-18
IL1RAP	6.75255e-22	0.271443	0.167	0.037	9.016e-18
SRGAP1	7.73454e-22	0.364444	0.334	0.134	1.03272e-17
SERINC5	8.3524e-22	0.301745	0.27	0.091	1.11521e-17
B4GALT5	1.0077e-21	0.295959	0.249	0.081	1.34549e-17
RNF150	1.07503e-21	0.386854	0.519	0.253	1.43538e-17
GALNT13	2.43209e-21	0.389991	0.342	0.138	3.24732e-17
FGF13	2.66733e-21	0.351178	0.332	0.13	3.56141e-17
PPP6R3	2.71903e-21	0.349289	0.334	0.136	3.63045e-17
ARL5B	2.96127e-21	0.256106	0.239	0.075	3.95389e-17
ATP8B1	4.78549e-21	0.296443	0.301	0.112	6.38958e-17
NFIA	4.81276e-21	0.38683	0.535	0.288	6.426e-17
RRBP1	6.14937e-21	0.410193	0.429	0.214	8.21064e-17
RAB1A	7.57053e-21	0.380912	0.396	0.19	1.01082e-16
TNS3	1.02079e-20	0.263639	0.301	0.112	1.36296e-16
BRAF	1.02792e-20	0.386385	0.368	0.161	1.37247e-16
AP1G1	1.13356e-20	0.254572	0.244	0.079	1.51353e-16
ARFGEF2	1.52589e-20	0.255802	0.216	0.064	2.03736e-16
MAGI3	1.58772e-20	0.319417	0.278	0.1	2.11992e-16
AFF4	2.07963e-20	0.370426	0.378	0.172	2.77672e-16
TAX1BP1	3.37565e-20	0.410639	0.424	0.213	4.50717e-16
MAML2	3.69954e-20	0.470582	0.563	0.324	4.93962e-16
RORA	3.90602e-20	0.368172	0.416	0.199	5.21532e-16
LRBA	7.49339e-20	0.304039	0.37	0.162	1.00052e-15
FAM214A	8.5387e-20	0.267246	0.229	0.074	1.14009e-15
MED13L	9.16811e-20	0.420469	0.468	0.25	1.22413e-15
CD55	2.03372e-19	0.402961	0.437	0.226	2.71543e-15
MYRIP	2.04855e-19	0.342537	0.375	0.169	2.73523e-15
RELB	2.16174e-19	0.292415	0.298	0.117	2.88635e-15
FOXP1	2.31003e-19	0.470979	0.602	0.387	3.08436e-15
CRACR2A	2.4117e-19	0.305901	0.409	0.187	3.2201e-15
ARHGEF10L	2.70168e-19	0.264386	0.219	0.069	3.60728e-15
PATJ	3.19138e-19	0.334246	0.386	0.182	4.26113e-15
SORBS2	3.5004e-19	0.288181	0.465	0.23	4.67373e-15
BAG3	4.50574e-19	0.362061	0.275	0.105	6.01607e-15
AL139383.1	4.64327e-19	0.367263	0.396	0.185	6.1997e-15
RUNX1	5.07349e-19	0.418824	0.332	0.147	6.77412e-15
TSPAN5	5.07629e-19	0.25924	0.237	0.08	6.77787e-15
CADM1	5.72633e-19	0.354966	0.373	0.173	7.64579e-15
RALGAPA2	1.25804e-18	0.301991	0.303	0.124	1.67974e-14
PPP1CB	1.43883e-18	0.44124	0.432	0.236	1.92113e-14
ATP11B	1.50119e-18	0.285518	0.28	0.11	2.00439e-14
ACTR3	1.62442e-18	0.28718	0.337	0.148	2.16893e-14
GPHN	1.99459e-18	0.280401	0.308	0.127	2.66318e-14
STK39	2.15622e-18	0.400386	0.468	0.248	2.87899e-14
PITPNC1	2.37315e-18	0.377444	0.355	0.165	3.16863e-14
AFF1	2.67659e-18	0.303867	0.342	0.152	3.57378e-14
FNBP1L	3.18012e-18	0.40381	0.36	0.17	4.24609e-14
MYH9	4.34404e-18	0.382837	0.411	0.213	5.80016e-14
2024-03-06	5.75888e-18	0.293644	0.303	0.128	7.68926e-14
NCOA1	6.08104e-18	0.337637	0.362	0.171	8.11941e-14
MAP4	6.40354e-18	0.260325	0.249	0.09	8.55001e-14
FAM241A	1.39216e-17	0.28118	0.229	0.081	1.85881e-13
CFTR	1.39221e-17	0.324012	0.344	0.154	1.85888e-13
CPNE8	1.48919e-17	0.251014	0.19	0.058	1.98837e-13
AC104123.1	2.21051e-17	0.281981	0.298	0.124	2.95148e-13
OGT	2.30295e-17	0.26495	0.283	0.114	3.07489e-13
RAB10	2.91292e-17	0.324439	0.344	0.162	3.88934e-13
PCAT1	3.7704e-17	0.351758	0.36	0.168	5.03423e-13
TCF12	4.5493e-17	0.34965	0.373	0.186	6.07422e-13
PACS1	4.7207e-17	0.356695	0.44	0.231	6.30307e-13
IGF2BP2	4.97829e-17	0.413364	0.27	0.111	6.64701e-13
SESTD1	5.80374e-17	0.278513	0.28	0.115	7.74915e-13
SPPL2A	6.32702e-17	0.288595	0.252	0.098	8.44784e-13
2024-03-03	1.01117e-16	0.362195	0.314	0.141	1.35012e-12
CCDC6	1.10338e-16	0.254998	0.275	0.112	1.47323e-12
CREB3L1	1.12863e-16	0.28261	0.183	0.056	1.50695e-12
USP53	1.18138e-16	0.298296	0.28	0.117	1.57738e-12
TACC2	1.19803e-16	0.326607	0.326	0.15	1.59961e-12
USP9X	1.70149e-16	0.264143	0.283	0.12	2.27183e-12
PARD3	1.86069e-16	0.316902	0.391	0.195	2.48439e-12
SAT1	2.16489e-16	0.488749	0.612	0.402	2.89056e-12
FHIT	2.40717e-16	0.327392	0.406	0.207	3.21405e-12
CGNL1	2.87352e-16	0.263727	0.332	0.149	3.83673e-12
CDKAL1	4.754e-16	0.270059	0.298	0.131	6.34753e-12
ELF1	5.60582e-16	0.354616	0.388	0.204	7.4849e-12
ERO1B	6.68233e-16	0.260596	0.213	0.076	8.92225e-12
NEDD9	6.81578e-16	0.320096	0.332	0.158	9.10043e-12
ETV6	6.97885e-16	0.529345	0.499	0.312	9.31816e-12
ARL15	1.33851e-15	0.276613	0.396	0.199	1.78718e-11
AKAP9	1.52743e-15	0.359389	0.44	0.25	2.03943e-11
LINC02343	1.61007e-15	0.26603	0.296	0.129	2.14977e-11
SH3BP4	1.62592e-15	0.329032	0.347	0.173	2.17092e-11
IFRD1	1.65595e-15	0.3153	0.319	0.148	2.21103e-11
SLC9A1	1.85978e-15	0.356784	0.27	0.116	2.48318e-11
ARF4	2.3291e-15	0.30587	0.393	0.211	3.10982e-11
AGAP1	2.67448e-15	0.274026	0.288	0.129	3.57096e-11
ESYT2	2.76157e-15	0.322341	0.314	0.148	3.68725e-11
ANK3	4.95588e-15	0.272609	0.37	0.19	6.61709e-11
AC006518.7	7.35324e-15	0.342608	0.879	0.707	9.81804e-11
DYRK1A	1.30022e-14	0.303632	0.329	0.162	1.73606e-10
CMIP	1.34061e-14	0.307147	0.272	0.121	1.78999e-10
AC016831.7	1.39733e-14	0.27816	0.499	0.299	1.86571e-10
GBF1	2.18695e-14	0.251588	0.252	0.107	2.92002e-10
PAFAH1B1	3.48931e-14	0.277277	0.311	0.153	4.65893e-10
EFNA5	3.93302e-14	0.356744	0.296	0.143	5.25137e-10
PPP3CA	4.93136e-14	0.274113	0.329	0.164	6.58435e-10
EXOC4	5.17611e-14	0.30427	0.37	0.197	6.91115e-10
DNAJC3	7.43959e-14	0.299031	0.321	0.162	9.93334e-10
THADA	9.73905e-14	0.376141	0.206	0.08	1.30036e-09
CDH1	1.04728e-13	0.404988	0.288	0.141	1.39833e-09
RAP1B	1.16101e-13	0.286461	0.337	0.174	1.55018e-09
PSME4	1.71841e-13	0.262864	0.314	0.153	2.29442e-09
NFAT5	1.82332e-13	0.308195	0.36	0.195	2.4345e-09
AFDN	1.94836e-13	0.361431	0.321	0.171	2.60145e-09
PTPRG	2.10066e-13	0.272707	0.35	0.18	2.8048e-09
CREB3L2	2.27474e-13	0.325838	0.293	0.142	3.03723e-09
PRH2	3.14846e-13	0.275762	0.992	0.964	4.20382e-09
BACE2	3.93063e-13	0.346963	0.29	0.146	5.24818e-09
CUL3	4.24545e-13	0.258274	0.278	0.131	5.66853e-09
BCLAF1	5.14991e-13	0.29758	0.311	0.161	6.87616e-09
NUMB	6.67731e-13	0.25112	0.265	0.124	8.91555e-09
YBX3	6.97976e-13	0.338579	0.483	0.31	9.31937e-09
CLIP1	7.80911e-13	0.279328	0.267	0.126	1.04267e-08
GBE1	1.17156e-12	0.252557	0.206	0.083	1.56427e-08
PHLPP1	1.22698e-12	0.308258	0.344	0.187	1.63826e-08
UBE2D3	1.42308e-12	0.365234	0.396	0.236	1.90009e-08
LRRFIP1	1.61875e-12	0.389211	0.442	0.277	2.16136e-08
DTNB	1.86702e-12	0.286443	0.37	0.206	2.49285e-08
YPEL2	3.46255e-12	0.297986	0.18	0.069	4.6232e-08
IL6ST	3.60711e-12	0.265407	0.344	0.188	4.81621e-08
DTNA	4.439e-12	0.271249	0.231	0.102	5.92695e-08
TBC1D8	5.34425e-12	0.254199	0.231	0.104	7.13565e-08
ARID1B	6.19941e-12	0.283054	0.401	0.237	8.27745e-08
PRH1	7.23148e-12	0.286399	0.851	0.716	9.65547e-08
CRIM1	1.20089e-11	0.293205	0.26	0.128	1.60342e-07
RBM39	1.25309e-11	0.287737	0.465	0.295	1.67312e-07
ASH1L	1.71269e-11	0.260925	0.329	0.18	2.28678e-07
ALCAM	1.82348e-11	0.272407	0.254	0.123	2.43471e-07
PDE4B	4.67657e-11	0.438225	0.383	0.239	6.24415e-07
PRKG1	3.07582e-10	0.261245	0.373	0.222	4.10683e-06
LRRFIP2	9.36053e-10	0.268832	0.267	0.145	1.24982e-05
GPCPD1	1.87303e-09	0.252595	0.311	0.178	2.50087e-05
FAM129A	1.77746e-08	0.252769	0.45	0.313	0.000237326
DDX5	5.2853e-08	0.292813	0.545	0.409	0.000705693
ZSWIM6	9.8033e-08	0.254833	0.316	0.195	0.00130894
THBS1	2.06762e-07	0.268332	0.201	0.106	0.00276069
HSPA1A	2.66112e-07	0.303056	0.545	0.43	0.00355313
FAM107B	3.99285e-07	0.250121	0.257	0.155	0.00533125
ATF3	0.00167359	0.253336	0.414	0.346	1
ANKRD36C	0.00785419	0.256938	0.123	0.084	1

## Sheet: Acinar 2
	p_val	avg_log2FC	pct.1	pct.2	p_val_adj
HTN1	1.91354e-78	0.885178	1	1	2.55496e-74
CST4	8.54198e-66	1.16288	1	1	1.14052e-61
CST1	2.3145e-65	1.10935	1	1	3.09032e-61
HTN3	8.34584e-64	0.723164	1	1	1.11434e-59
SMR3B	1.31385e-61	0.892547	1	1	1.75426e-57
PIP	5.91575e-49	0.790599	0.997	0.979	7.89871e-45
STATH	9.7625e-45	0.442905	1	1	1.30349e-40
PRH2	2.54292e-42	0.643254	1	0.963	3.3953e-38
BPIFA2	4.31164e-40	0.839213	0.967	0.908	5.7569e-36
CST5	6.07957e-38	0.838352	0.937	0.785	8.11744e-34
CST2	1.38842e-36	1.06946	0.973	0.919	1.85382e-32
AC006518.7	1.61627e-26	0.61612	0.87	0.715	2.15805e-22
CA6	9.09852e-26	0.652783	0.828	0.646	1.21483e-21
AQP5	7.69027e-17	0.434975	0.55	0.349	1.0268e-12
TESC	2.02317e-14	0.323134	0.459	0.263	2.70133e-10
PRH1	2.41757e-14	0.442648	0.849	0.721	3.22794e-10
LPO	5.41435e-14	0.323313	0.468	0.266	7.22925e-10
PRB3	6.04121e-11	0.876713	0.707	0.589	8.06622e-07
PRR4	1.02032e-10	0.321974	0.329	0.184	1.36233e-06
P4HB	1.23833e-06	0.271842	0.544	0.432	0.0165342
MALAT1	6.01477e-06	0.356165	1	0.912	0.0803092
MUCL1	0.858399	0.560766	0.166	0.166	1

## Sheet: Acinar 3
	p_val	avg_log2FC	pct.1	pct.2	p_val_adj
LINC01482	5.25655e-126	1.40268	0.791	0.152	7.01855e-122
FUT8	5.16553e-117	1.57266	0.9	0.247	6.89702e-113
NCALD	1.33376e-100	1.4186	0.888	0.272	1.78083e-96
PDE4D	1.54975e-100	1.51452	0.984	0.413	2.06923e-96
CCSER1	1.62692e-93	1.32143	0.867	0.27	2.17226e-89
CHRM3	1.44216e-92	1.37099	0.936	0.329	1.92558e-88
RNF150	1.45938e-82	1.22609	0.771	0.238	1.94856e-78
ERBB4	8.37881e-80	1.36681	0.88	0.364	1.11874e-75
ZCCHC2	2.8756e-79	1.01298	0.586	0.122	3.8395e-75
SLC20A2	6.83339e-74	1.0133	0.663	0.175	9.12395e-70
DEPTOR	1.40008e-69	0.984098	0.647	0.171	1.86938e-65
PLCB4	1.00071e-66	1.11322	0.843	0.336	1.33615e-62
ZBTB20	3.11099e-66	1.05743	0.888	0.449	4.15379e-62
BPIFA2	8.96854e-65	1.09948	1	0.906	1.19748e-60
NEAT1	6.39017e-59	1.10023	0.988	0.607	8.53215e-55
ESRRG	7.6195e-59	0.853512	0.795	0.299	1.01736e-54
AC078923.1	1.70705e-58	0.96181	0.602	0.173	2.27925e-54
LRP1B	2.32349e-58	1.04542	0.631	0.191	3.10232e-54
LIMCH1	5.26646e-57	0.91476	0.747	0.276	7.03178e-53
STOX2	8.26955e-56	0.813574	0.655	0.208	1.10415e-51
ETV1	2.65833e-55	0.653871	0.478	0.108	3.5494e-51
MAML3	3.69196e-53	0.83236	0.647	0.213	4.92951e-49
MAGI1	4.2943e-53	0.96244	0.811	0.357	5.73375e-49
PDE3B	1.07744e-50	0.675507	0.518	0.135	1.4386e-46
MYRIP	1.90926e-50	0.674128	0.562	0.159	2.54924e-46
ITPR2	1.94194e-49	0.857439	0.743	0.301	2.59288e-45
AL139383.1	3.78778e-49	0.681492	0.582	0.175	5.05744e-45
CRACR2A	4.04117e-49	0.762006	0.578	0.181	5.39577e-45
FGF13	5.32804e-47	0.660391	0.486	0.124	7.114e-43
PCAT1	6.09228e-46	0.711611	0.534	0.158	8.13441e-42
LINC02343	4.68401e-45	0.581757	0.466	0.118	6.25409e-41
MIR99AHG	1.11605e-44	0.783065	0.679	0.262	1.49015e-40
STK39	2.71915e-44	0.779991	0.643	0.241	3.63061e-40
SLC22A3	4.25128e-44	0.565154	0.438	0.108	5.6763e-40
MEIS1	1.71618e-43	0.669824	0.494	0.143	2.29145e-39
MALAT1	7.15392e-43	0.887952	1	0.917	9.55192e-39
LPO	1.3309e-42	0.798655	0.643	0.251	1.77701e-38
ATP2B2	1.30753e-41	0.499336	0.41	0.098	1.74582e-37
CACNB2	2.48875e-41	0.680495	0.558	0.183	3.32298e-37
CADPS2	2.72511e-41	0.6786	0.659	0.251	3.63856e-37
WWC1	5.4889e-40	0.722278	0.707	0.302	7.32877e-36
GALNT13	1.60552e-39	0.688047	0.47	0.136	2.14369e-35
CA6	2.45405e-38	0.841055	0.904	0.644	3.27664e-34
TNFRSF19	2.82462e-38	0.599431	0.438	0.122	3.77143e-34
NFIA	2.87074e-38	0.779623	0.659	0.29	3.83301e-34
DLGAP1	1.56692e-37	0.544975	0.458	0.134	2.09215e-33
CLDN10-AS1	7.81165e-37	0.437894	0.333	0.073	1.04301e-32
BARX2	1.33885e-36	0.743288	0.53	0.191	1.78763e-32
PDE3A	4.52587e-36	0.672562	0.458	0.139	6.04295e-32
CGNL1	2.06442e-35	0.562675	0.462	0.145	2.75641e-31
AC104123.1	2.55359e-35	0.488718	0.426	0.12	3.40956e-31
TLN2	2.28461e-34	0.429351	0.378	0.098	3.05041e-30
FOXP1	5.4685e-34	0.691489	0.739	0.385	7.30155e-30
SEMA6A	6.89641e-34	0.334598	0.257	0.045	9.20808e-30
FOXP2	7.21603e-34	0.425977	0.39	0.105	9.63484e-30
SOBP	7.65415e-34	0.4367	0.357	0.091	1.02198e-29
COBL	4.74643e-33	0.571723	0.574	0.221	6.33744e-29
SND1	4.82421e-33	0.569605	0.606	0.242	6.44128e-29
AC092920.1	9.25676e-33	0.385795	0.325	0.076	1.23596e-28
WNK2	1.15595e-32	0.425082	0.41	0.118	1.54343e-28
MEIS2	1.19123e-32	0.623498	0.594	0.245	1.59053e-28
PBX3	2.9861e-32	0.451285	0.325	0.08	3.98703e-28
ELL2	6.63839e-32	0.664822	0.675	0.316	8.86358e-28
SLFNL1-AS1	9.46784e-32	0.273142	0.225	0.036	1.26415e-27
NAALADL2	6.47286e-31	0.603993	0.618	0.264	8.64256e-27
DTNB	2.22363e-30	0.545514	0.514	0.199	2.96899e-26
ARL15	3.03157e-30	0.633046	0.51	0.198	4.04775e-26
PRUNE2	3.64439e-30	0.41364	0.394	0.118	4.86599e-26
CFTR	4.51071e-30	0.595689	0.446	0.154	6.0227e-26
PLCB1	1.14223e-29	0.687301	0.687	0.34	1.5251e-25
CNTN5	4.85929e-29	0.359056	0.249	0.05	6.48812e-25
FAM20A	1.06916e-28	0.342916	0.281	0.065	1.42754e-24
PTPRG	3.60557e-28	0.550716	0.474	0.176	4.81416e-24
SLC39A11	4.06689e-28	0.478907	0.446	0.159	5.43011e-24
LARP1	5.26779e-28	0.403324	0.365	0.111	7.03355e-24
CTPS1	9.64928e-28	0.425686	0.345	0.1	1.28837e-23
AGFG2	1.01302e-27	0.361342	0.325	0.089	1.35259e-23
ST3GAL6	1.40739e-27	0.394209	0.345	0.1	1.87914e-23
NEBL	1.06985e-26	0.583621	0.647	0.321	1.42846e-22
SHANK2	1.23014e-26	0.489261	0.53	0.216	1.64248e-22
AC008014.1	1.32409e-26	0.352507	0.245	0.054	1.76793e-22
PACS1	1.84059e-26	0.567819	0.538	0.234	2.45755e-22
KCNMA1	2.24633e-26	0.600358	0.618	0.3	2.9993e-22
AC007262.2	4.39054e-26	0.311163	0.261	0.061	5.86225e-22
MNAT1	7.55281e-26	0.37205	0.341	0.103	1.00845e-21
PLA2R1	8.86598e-26	0.366449	0.305	0.085	1.18379e-21
AL358335.2	3.17881e-25	0.257013	0.197	0.036	4.24435e-21
ATM	3.35715e-25	0.360576	0.309	0.087	4.48247e-21
HTN1	3.74126e-25	0.355785	1	1	4.99533e-21
SORBS2	5.56284e-25	0.540842	0.538	0.239	7.42751e-21
GREM2	6.32967e-25	0.293761	0.261	0.064	8.45137e-21
SLC2A9	1.48021e-24	0.345691	0.281	0.074	1.97638e-20
MLLT3	1.8856e-24	0.468039	0.361	0.122	2.51766e-20
XKR6	2.42257e-24	0.413767	0.369	0.125	3.23462e-20
CAMKK1	4.75227e-24	0.263063	0.225	0.049	6.34523e-20
FAM13A	5.92269e-24	0.389056	0.378	0.13	7.90798e-20
FGF12	6.69823e-24	0.275941	0.225	0.05	8.94347e-20
CPEB3	1.38254e-23	0.450413	0.349	0.118	1.84597e-19
PRKAG2	1.83224e-23	0.3642	0.365	0.123	2.44641e-19
ARID1B	2.27975e-23	0.445808	0.526	0.232	3.04392e-19
PLIN5	2.78515e-23	0.361555	0.378	0.131	3.71873e-19
AC011287.1	3.08553e-23	0.395076	0.221	0.05	4.1198e-19
HTN3	3.1752e-23	0.344487	1	1	4.23952e-19
RSRP1	3.43454e-23	0.461507	0.426	0.171	4.58579e-19
RALYL	8.56281e-23	0.264241	0.205	0.043	1.14331e-18
ARFGEF3	1.39438e-22	0.38785	0.418	0.158	1.86177e-18
PBX1	1.46987e-22	0.47591	0.522	0.238	1.96257e-18
SUPT3H	1.52771e-22	0.381593	0.361	0.125	2.0398e-18
OXR1	1.67561e-22	0.42664	0.365	0.132	2.23727e-18
NRG3	3.28713e-22	0.417125	0.265	0.074	4.38897e-18
MIRLET7BHG	3.3071e-22	0.260072	0.217	0.05	4.41564e-18
GNA14	3.73589e-22	0.309664	0.382	0.132	4.98816e-18
PPP1R9A	2.09428e-21	0.429188	0.41	0.16	2.79628e-17
COL25A1	3.23829e-21	0.369545	0.297	0.093	4.32376e-17
NOSTRIN	3.52795e-21	0.31753	0.329	0.11	4.71052e-17
FTX	4.11307e-21	0.408741	0.434	0.177	5.49177e-17
ARHGAP29	5.05723e-21	0.297593	0.309	0.098	6.75241e-17
ITGBL1	6.4399e-21	0.26087	0.193	0.041	8.59855e-17
NRG2	1.35695e-20	0.307993	0.265	0.077	1.8118e-16
KDM4C	1.83896e-20	0.384294	0.357	0.134	2.45538e-16
UMAD1	2.53739e-20	0.389594	0.349	0.128	3.38793e-16
RBM47	2.54343e-20	0.486975	0.614	0.331	3.39599e-16
GRIP1	4.23878e-20	0.447946	0.365	0.14	5.65963e-16
THRB	5.51735e-20	0.271043	0.241	0.066	7.36676e-16
BCKDHB	5.66011e-20	0.294798	0.277	0.085	7.55738e-16
UNC5C	8.79894e-20	0.286194	0.249	0.071	1.17483e-15
LIFR	1.44216e-19	0.295217	0.301	0.1	1.92557e-15
PRH2	1.45649e-19	0.419923	0.996	0.966	1.94471e-15
EXOC4	1.48189e-19	0.428267	0.45	0.2	1.97862e-15
STARD13	1.58598e-19	0.35423	0.321	0.112	2.11759e-15
MAML2	1.59547e-19	0.551596	0.602	0.338	2.13027e-15
ZNF704	1.61395e-19	0.381614	0.365	0.141	2.15495e-15
FOCAD	2.10948e-19	0.31039	0.277	0.087	2.81658e-15
PPARGC1A	3.69065e-19	0.295392	0.333	0.118	4.92776e-15
FAM129A	5.06662e-19	0.529061	0.566	0.307	6.76495e-15
PHLPP1	5.59533e-19	0.434335	0.434	0.187	7.47089e-15
SIK2	5.60507e-19	0.433186	0.345	0.132	7.48388e-15
CST1	6.70393e-19	0.336891	1	1	8.95109e-15
IGF1R	8.51895e-19	0.365849	0.394	0.161	1.13745e-14
PDZRN3	9.57838e-19	0.3553	0.293	0.1	1.2789e-14
FHIT	1.63094e-18	0.493501	0.458	0.216	2.17763e-14
CST4	1.65162e-18	0.288954	1	1	2.20524e-14
TTC28	2.89383e-18	0.382534	0.382	0.156	3.86384e-14
AL138828.1	2.90163e-18	0.391725	0.193	0.048	3.87426e-14
CST2	3.25363e-18	0.420434	0.988	0.919	4.34424e-14
ASTN2	3.36612e-18	0.251607	0.221	0.061	4.49444e-14
ATP10A	3.75168e-18	0.27279	0.249	0.075	5.00925e-14
AC006518.7	3.82195e-18	0.468429	0.932	0.713	5.10307e-14
PIK3AP1	5.65838e-18	0.250174	0.249	0.076	7.55507e-14
CREB3L2	5.99856e-18	0.328518	0.365	0.144	8.00928e-14
VPS54	6.8083e-18	0.307215	0.297	0.105	9.09044e-14
ADAMTS17	8.98814e-18	0.268385	0.257	0.081	1.2001e-13
SNTB1	1.33407e-17	0.341799	0.357	0.143	1.78125e-13
PPFIBP2	1.47491e-17	0.255163	0.277	0.091	1.96931e-13
RNPC3	1.61934e-17	0.265196	0.213	0.059	2.16214e-13
LRBA	1.99643e-17	0.403439	0.398	0.175	2.66564e-13
PDSS2	2.20327e-17	0.318237	0.285	0.1	2.94181e-13
CRADD	4.54204e-17	0.267478	0.233	0.071	6.06454e-13
DIAPH2	4.92937e-17	0.357312	0.341	0.136	6.58169e-13
PDCD4	5.97631e-17	0.43895	0.47	0.242	7.97956e-13
UACA	7.06084e-17	0.319062	0.305	0.115	9.42763e-13
PRKG1	7.12371e-17	0.415096	0.466	0.221	9.51158e-13
TACC2	1.13905e-16	0.306587	0.378	0.157	1.52086e-12
COG5	1.88206e-16	0.307054	0.462	0.214	2.51293e-12
SVIL	2.05692e-16	0.397676	0.538	0.283	2.74639e-12
CST5	3.6179e-16	0.392764	0.964	0.788	4.83062e-12
MED13L	4.78664e-16	0.365536	0.506	0.262	6.39113e-12
STIM1	6.15422e-16	0.308552	0.317	0.126	8.21712e-12
ZCCHC7	8.19781e-16	0.308646	0.325	0.13	1.09457e-11
COMMD10	1.22334e-15	0.291214	0.297	0.114	1.6334e-11
FOXN3	1.72754e-15	0.374883	0.438	0.214	2.30662e-11
ZNF827	1.83274e-15	0.328692	0.309	0.124	2.44708e-11
GPCPD1	1.98806e-15	0.391834	0.386	0.178	2.65446e-11
TNS3	2.22739e-15	0.313993	0.313	0.126	2.97401e-11
PRH1	2.43165e-15	0.406592	0.888	0.721	3.24674e-11
LDLRAD3	2.61591e-15	0.258182	0.321	0.127	3.49276e-11
SETBP1	2.9768e-15	0.322802	0.289	0.111	3.97463e-11
HOOK2	3.47637e-15	0.341311	0.341	0.146	4.64165e-11
MCTP2	8.15292e-15	0.295794	0.269	0.1	1.08858e-10
ADGRB3	2.62331e-14	0.254992	0.237	0.082	3.50264e-10
CADM1	2.83353e-14	0.378035	0.39	0.187	3.78333e-10
TMEM117	3.35883e-14	0.300597	0.273	0.106	4.48471e-10
CASZ1	3.51954e-14	0.265662	0.245	0.088	4.69929e-10
CEP85L	5.50715e-14	0.264346	0.309	0.126	7.35314e-10
SLC12A2	6.01453e-14	0.397916	0.345	0.159	8.03061e-10
GMDS-DT	7.76703e-14	0.277597	0.269	0.103	1.03705e-09
RBM6	2.09477e-13	0.267974	0.309	0.131	2.79694e-09
ANK3	3.30482e-13	0.312979	0.406	0.199	4.41259e-09
RERE	3.98662e-13	0.360504	0.418	0.215	5.32293e-09
PAX9	4.72987e-13	0.26166	0.209	0.072	6.31532e-09
FARP1	1.05306e-12	0.269132	0.337	0.155	1.40605e-08
ARHGEF28	1.23203e-12	0.296585	0.333	0.156	1.64501e-08
TTTY14	1.32447e-12	0.312206	0.345	0.163	1.76843e-08
KIAA1217	3.56446e-12	0.40687	0.518	0.309	4.75926e-08
RALGAPA2	3.83148e-12	0.25392	0.309	0.138	5.11579e-08
ACYP2	4.02541e-12	0.253568	0.265	0.109	5.37472e-08
N4BP2L2	7.21643e-12	0.305685	0.345	0.171	9.63538e-08
GAK	8.57269e-12	0.280869	0.281	0.123	1.14463e-07
PDE4B	1.28889e-11	0.311169	0.446	0.242	1.72092e-07
ANKS1B	1.56511e-11	0.265507	0.265	0.112	2.08974e-07
TBC1D5	2.12835e-11	0.315239	0.329	0.161	2.84178e-07
ANO1	7.58808e-11	0.301039	0.265	0.117	1.01316e-06
LRMDA	1.64652e-10	0.264872	0.414	0.223	2.19844e-06
KMT2C	5.76046e-10	0.315628	0.446	0.265	7.69136e-06
TESC	1.10126e-09	0.324158	0.45	0.274	1.4704e-05
TNRC6B	1.40495e-09	0.261983	0.289	0.142	1.87589e-05
PDGFC	3.73167e-09	0.310052	0.321	0.175	4.98253e-05
SLC9A1	7.67724e-09	0.256126	0.265	0.129	0.000102507
WWOX	2.04319e-08	0.301119	0.333	0.186	0.000272807
NPC1	2.00426e-07	0.283538	0.241	0.122	0.00267609
GMDS	3.41233e-07	0.352219	0.594	0.478	0.00455615
IMMP2L	1.01693e-06	0.284096	0.321	0.193	0.013578
TPD52L1	2.74588e-06	0.259506	0.373	0.248	0.036663
NDRG2	3.01947e-06	0.318004	0.61	0.495	0.0403159
NR4A3	5.47006e-05	0.354263	0.153	0.079	0.730362
CD55	0.00539102	0.356542	0.325	0.259	1

## Sheet: T, NK
	p_val	avg_log2FC	pct.1	pct.2	p_val_adj
CCL5	2.2423e-244	1.67723	0.645	0.005	2.99392e-240
SRGN	4.3057e-162	1.59592	0.797	0.054	5.74897e-158
FYN	5.41038e-156	1.02552	0.536	0.016	7.22394e-152
NKG7	1.55025e-137	0.702102	0.362	0.002	2.06989e-133
TRBC2	1.60108e-131	0.535332	0.319	0	2.13776e-127
PTPRC	1.19016e-125	0.946518	0.536	0.027	1.5891e-121
STAT4	2.45463e-124	0.761689	0.355	0.004	3.27742e-120
CD52	1.27493e-116	0.479202	0.319	0.003	1.70228e-112
GNG2	5.26961e-109	0.772149	0.355	0.008	7.03598e-105
CST7	2.43119e-104	0.468115	0.261	0.001	3.24612e-100
CAMK4	2.27963e-98	0.490599	0.246	0.001	3.04376e-94
CD3D	2.63836e-98	0.38175	0.254	0.001	3.52274e-94
TNFAIP3	1.64843e-95	1.07692	0.601	0.062	2.20098e-91
GZMK	1.24538e-92	0.375291	0.225	0	1.66283e-88
CXCR4	5.81447e-90	0.830986	0.457	0.031	7.76349e-86
ADGRE5	5.51843e-88	0.7059	0.435	0.029	7.3682e-84
CD3E	1.85275e-86	0.316951	0.217	0.001	2.47379e-82
ITK	1.74377e-83	0.436792	0.217	0.001	2.32828e-79
PPP1R16B	1.28124e-81	0.487793	0.261	0.005	1.71071e-77
CD8A	1.42909e-77	0.300077	0.196	0.001	1.90812e-73
GZMM	1.54156e-77	0.299288	0.203	0.001	2.05829e-73
CD3G	7.62782e-75	0.266515	0.181	0	1.01847e-70
GZMA	1.25171e-74	0.350118	0.188	0.001	1.67129e-70
TRAC	1.35173e-74	0.282215	0.196	0.001	1.80483e-70
TSC22D3	2.62956e-73	1.23223	0.609	0.099	3.51099e-69
BICDL1	2.59667e-72	0.405593	0.232	0.005	3.46708e-68
SKAP1	3.36078e-70	0.367621	0.275	0.011	4.48731e-66
RUNX3	7.60404e-69	0.47256	0.283	0.013	1.01529e-64
TRBC1	1.00878e-68	0.36642	0.174	0.001	1.34692e-64
SPOCK2	1.02482e-68	0.290777	0.181	0.001	1.36834e-64
CD247	1.03523e-68	0.27439	0.174	0.001	1.38224e-64
CD2	8.11424e-63	0.265726	0.159	0.001	1.08341e-58
ARHGDIB	2.32033e-61	0.737775	0.464	0.059	3.09811e-57
GZMH	4.29484e-60	0.31774	0.145	0	5.73447e-56
CD96	7.03989e-60	0.257008	0.152	0.001	9.39966e-56
TGFB1	1.5574e-58	0.598023	0.362	0.034	2.07945e-54
CRTAM	2.78567e-57	0.306961	0.159	0.002	3.71943e-53
ARHGAP15	4.57343e-57	0.598981	0.304	0.022	6.10644e-53
RNF125	2.26194e-54	0.299099	0.203	0.007	3.02014e-50
CD69	8.99076e-53	0.472624	0.268	0.018	1.20045e-48
BTG1	1.71035e-52	1.48278	0.732	0.228	2.28366e-48
LEPROTL1	1.72869e-52	0.483012	0.326	0.031	2.30814e-48
SAMSN1	5.77671e-51	0.329743	0.225	0.011	7.71306e-47
CDC42SE2	9.42004e-51	0.716341	0.435	0.065	1.25776e-46
PBX4	4.21032e-49	0.272025	0.145	0.002	5.62162e-45
RHOH	1.54973e-48	0.39476	0.246	0.016	2.0692e-44
TMSB4X	2.85114e-47	1.81746	0.855	0.471	3.80684e-43
ZNF331	1.70184e-46	0.768285	0.471	0.083	2.2723e-42
SYTL3	1.61086e-43	0.639651	0.333	0.042	2.15082e-39
RPL28	2.33346e-43	1.49007	0.891	0.536	3.11564e-39
FNBP1	3.92004e-41	0.671039	0.391	0.065	5.23404e-37
RAC2	2.06868e-40	0.259473	0.188	0.011	2.7621e-36
RPS27	5.2497e-40	1.37427	0.891	0.623	7.0094e-36
CD48	5.39031e-40	0.29502	0.203	0.014	7.19714e-36
RPS29	1.14567e-39	1.21498	0.87	0.481	1.52969e-35
PTMA	6.62775e-39	1.28651	0.833	0.411	8.84938e-35
IL32	1.88596e-38	0.63325	0.413	0.074	2.51814e-34
B2M	2.35949e-38	1.35622	0.957	0.754	3.15038e-34
HCST	3.08083e-38	0.310145	0.203	0.015	4.11353e-34
YPEL5	1.29675e-37	0.846499	0.58	0.161	1.73143e-33
JUND	7.89408e-37	1.39019	0.855	0.489	1.05402e-32
CLEC2B	2.52239e-35	0.52146	0.362	0.062	3.36789e-31
SLC2A3	8.13308e-35	0.398747	0.261	0.031	1.08593e-30
IFITM2	4.7102e-34	0.351124	0.239	0.026	6.28906e-30
AC016831.7	1.34674e-33	1.40278	0.725	0.31	1.79817e-29
CNOT6L	1.95595e-33	0.646943	0.37	0.072	2.61159e-29
TUBA4A	8.32787e-33	0.722327	0.37	0.074	1.11194e-28
EIF1	1.10043e-32	1.31128	0.87	0.599	1.4693e-28
TSPYL2	1.20366e-32	0.417707	0.261	0.034	1.60713e-28
RGS1	1.27276e-32	0.275316	0.319	0.048	1.69939e-28
CYTIP	2.75378e-32	0.289721	0.174	0.013	3.67685e-28
HLA-B	4.53748e-32	0.961024	0.754	0.345	6.05844e-28
CHST11	1.50367e-31	0.437564	0.246	0.031	2.0077e-27
ZEB2	1.37518e-30	0.380586	0.246	0.032	1.83614e-26
S100A4	2.75178e-30	0.591071	0.362	0.073	3.67418e-26
CYTOR	2.83937e-30	0.390914	0.225	0.027	3.79113e-26
CREM	3.12649e-30	0.533882	0.326	0.059	4.17449e-26
MBNL1	4.67091e-30	1.11422	0.601	0.223	6.2366e-26
VIM	5.47976e-30	0.746517	0.493	0.124	7.31658e-26
ABCC1	8.34126e-30	0.274265	0.188	0.018	1.11373e-25
SH3BGRL3	1.5766e-29	0.77641	0.464	0.13	2.10508e-25
RPS3	5.04549e-29	0.995013	0.884	0.605	6.73674e-25
PARP8	6.35862e-29	0.469164	0.319	0.059	8.49004e-25
HLA-A	8.68877e-29	0.95475	0.783	0.411	1.16012e-24
GRK5	5.56353e-28	0.273454	0.196	0.021	7.42843e-24
CELF2	5.62499e-28	0.466149	0.333	0.066	7.51048e-24
RPS12	1.15853e-27	0.979811	0.928	0.687	1.54687e-23
ZEB1	6.39136e-26	0.368614	0.203	0.026	8.53375e-22
LINC00513	2.42735e-24	0.574167	0.326	0.074	3.241e-20
HLA-C	5.93055e-24	0.851663	0.725	0.357	7.91848e-20
LCP1	8.74984e-24	0.31422	0.232	0.037	1.16828e-19
SRSF7	2.19373e-23	0.72311	0.558	0.218	2.92907e-19
CALM1	4.00407e-23	0.976244	0.652	0.362	5.34623e-19
DOCK10	7.56896e-23	0.262656	0.159	0.018	1.01061e-18
SLC38A1	1.27872e-22	0.460135	0.283	0.059	1.70734e-18
HSP90AA1	2.03327e-22	1.37233	0.855	0.673	2.71482e-18
ZFP36L2	4.55878e-22	0.851107	0.572	0.24	6.08688e-18
RPS19	7.79222e-22	0.865903	0.848	0.591	1.04042e-17
RPL9	1.51837e-21	0.684582	0.884	0.619	2.02733e-17
PPP2R5C	1.71208e-21	0.417062	0.333	0.084	2.28596e-17
RPL30	2.05341e-21	0.904814	0.841	0.644	2.74172e-17
DUSP2	3.56838e-21	0.316529	0.275	0.057	4.7645e-17
RAB8B	7.13565e-21	0.287683	0.217	0.038	9.52752e-17
RPLP1	9.53779e-21	0.768451	0.942	0.762	1.27349e-16
STK17B	2.84136e-20	0.466268	0.348	0.096	3.79379e-16
TMSB10	3.72274e-20	0.761099	0.659	0.341	4.9706e-16
RPS15A	5.50278e-20	0.845362	0.783	0.54	7.34731e-16
RGCC	6.04042e-20	0.647665	0.5	0.192	8.06517e-16
RPS27A	7.47707e-20	0.805438	0.899	0.68	9.98339e-16
TUBA1A	8.17302e-20	0.421762	0.362	0.102	1.09126e-15
HSPE1	1.86039e-19	0.73427	0.493	0.2	2.48399e-15
RPS18	1.03614e-18	0.705144	0.928	0.754	1.38345e-14
RPL10	2.43573e-18	0.747098	0.971	0.877	3.25218e-14
UBE2S	4.04483e-18	0.329201	0.254	0.058	5.40066e-14
YWHAZ	4.87937e-18	0.487485	0.478	0.186	6.51494e-14
SARAF	5.77034e-18	0.682813	0.507	0.219	7.70455e-14
SIK3	8.94587e-18	1.03734	0.659	0.365	1.19445e-13
RPL39	1.88171e-17	0.86339	0.717	0.504	2.51246e-13
STK17A	5.13973e-17	0.270272	0.246	0.057	6.86257e-13
RPL13	5.95576e-17	0.607438	0.971	0.898	7.95213e-13
RPL23A	9.40963e-17	0.811697	0.826	0.614	1.25637e-12
ANXA1	1.84097e-16	0.808208	0.565	0.273	2.45806e-12
RPS15	2.19484e-16	0.71156	0.862	0.625	2.93055e-12
RPL21	2.35698e-16	0.699734	0.877	0.683	3.14704e-12
RPS25	2.91188e-16	0.719601	0.768	0.528	3.88794e-12
RPL32	2.95587e-16	0.730256	0.848	0.64	3.94668e-12
RPL11	1.72845e-15	0.686182	0.891	0.704	2.30783e-11
HOPX	2.07231e-15	0.251099	0.145	0.023	2.76695e-11
RPL41	2.12532e-15	0.626163	0.928	0.782	2.83772e-11
RPLP2	2.59756e-15	0.649946	0.768	0.521	3.46826e-11
RPS2	3.59108e-15	0.686334	0.841	0.651	4.79481e-11
RPS24	5.56447e-15	0.617954	0.855	0.651	7.42967e-11
EZR	6.28178e-15	0.561641	0.486	0.216	8.38744e-11
ACTB	7.10137e-15	0.590153	0.71	0.429	9.48175e-11
RPL27A	9.45531e-15	0.662673	0.768	0.542	1.26247e-10
ATP1B3	1.33029e-14	0.507328	0.399	0.151	1.7762e-10
RPS14	1.78172e-14	0.617289	0.899	0.71	2.37895e-10
FAU	1.82916e-14	0.729192	0.703	0.466	2.44229e-10
METRNL	2.20162e-14	0.360461	0.239	0.064	2.93961e-10
RPL3	5.31336e-14	0.548287	0.877	0.7	7.09439e-10
RPL19	1.54407e-13	0.642129	0.87	0.716	2.06165e-09
RPS23	2.46622e-13	0.575518	0.826	0.597	3.29289e-09
EML4	4.8745e-13	0.495929	0.391	0.164	6.50843e-09
ZC3HAV1	5.16161e-13	0.312905	0.261	0.079	6.89178e-09
RPL26	5.83218e-13	0.552227	0.703	0.454	7.78712e-09
UBC	2.06542e-12	0.664228	0.783	0.615	2.75775e-08
UBA52	6.50253e-12	0.55261	0.688	0.496	8.68218e-08
RPS7	7.70524e-12	0.599077	0.775	0.579	1.0288e-07
STK4	7.77225e-12	0.256669	0.167	0.039	1.03775e-07
RPS3A	1.74077e-11	0.505331	0.891	0.693	2.32428e-07
RPL13A	1.7644e-11	0.553476	0.862	0.723	2.35582e-07
ARL4C	1.85816e-11	0.250825	0.254	0.081	2.48102e-07
FAM177A1	2.2889e-11	0.348936	0.283	0.101	3.05613e-07
SRSF5	3.06291e-11	0.471569	0.551	0.297	4.08959e-07
CDK17	3.7949e-11	0.32581	0.196	0.055	5.06695e-07
DDX24	6.64985e-11	0.321442	0.312	0.12	8.87889e-07
REL	6.84958e-11	0.317092	0.312	0.118	9.14556e-07
CYBA	7.40211e-11	0.362874	0.362	0.151	9.8833e-07
HSPA8	9.83637e-11	0.512659	0.457	0.232	1.31335e-06
SUB1	1.64648e-10	0.397645	0.399	0.19	2.19838e-06
MYADM	2.09024e-10	0.293196	0.239	0.08	2.79089e-06
RPL35A	2.87301e-10	0.553238	0.739	0.54	3.83604e-06
RPL7A	2.95169e-10	0.480275	0.848	0.733	3.9411e-06
RPS5	3.02611e-10	0.49005	0.746	0.545	4.04046e-06
H3F3B	8.67219e-10	0.555086	0.761	0.577	1.15791e-05
RPS28	1.1285e-09	0.539429	0.725	0.561	1.50677e-05
RPS16	1.24289e-09	0.530052	0.768	0.588	1.65951e-05
FTH1	2.39811e-09	0.738284	0.761	0.593	3.20196e-05
RPL37	2.44037e-09	0.461279	0.725	0.545	3.25838e-05
RPL12	4.57316e-09	0.419969	0.79	0.627	6.10608e-05
ARID4B	5.53364e-09	0.381167	0.42	0.215	7.38852e-05
HSP90AB1	5.7889e-09	0.553502	0.623	0.454	7.72934e-05
TPT1	6.04303e-09	0.381372	1	0.911	8.06866e-05
RPS4X	1.22853e-08	0.431133	0.775	0.619	0.000164033
RPS8	1.61494e-08	0.517434	0.739	0.588	0.000215626
RPS6	2.08794e-08	0.433193	0.797	0.658	0.000278782
DNAJB1	2.77944e-08	0.454725	0.384	0.199	0.000371111
RPL29	3.4261e-08	0.42672	0.804	0.638	0.000457453
RPL10A	4.51919e-08	0.348345	0.783	0.6	0.000603403
RPL14	5.10219e-08	0.494325	0.761	0.599	0.000681245
RPL35	6.06533e-08	0.487177	0.652	0.485	0.000809842
RPL6	9.55004e-08	0.427753	0.79	0.591	0.00127512
RPS21	1.11649e-07	0.437468	0.638	0.477	0.00149074
ZFP36	1.40359e-07	0.4575	0.609	0.437	0.00187408
RPL18A	1.83105e-07	0.431126	0.848	0.714	0.00244481
RPS20	2.52532e-07	0.467174	0.616	0.455	0.0033718
RPL18	2.53225e-07	0.381439	0.804	0.666	0.00338106
RPL37A	6.18288e-07	0.425779	0.703	0.55	0.00825538
RPL34	7.00634e-07	0.433584	0.754	0.589	0.00935486
UBB	7.47671e-07	0.480434	0.616	0.482	0.00998291
RPS9	1.26531e-06	0.304794	0.797	0.63	0.0168944
CMIP	2.09731e-06	0.462107	0.283	0.141	0.0280033
HNRNPLL	3.12699e-06	0.250072	0.159	0.06	0.0417516
RPL24	3.28238e-06	0.408231	0.71	0.583	0.0438263
ID2	4.61279e-06	0.282818	0.268	0.132	0.06159
DNAJA1	4.90695e-06	0.388996	0.42	0.252	0.0655176
NFKB1	5.46176e-06	0.410251	0.326	0.185	0.0729254
CCNH	5.47976e-06	0.253271	0.246	0.117	0.0731658
SELENOK	6.87126e-06	0.305936	0.304	0.167	0.0917451
CDC42	7.04209e-06	0.262068	0.326	0.178	0.094026
SMCHD1	7.78002e-06	0.279214	0.232	0.111	0.103879
RPS13	7.90757e-06	0.400274	0.688	0.545	0.105582
CD44	9.81456e-06	0.403775	0.493	0.335	0.131044
RNF19A	1.01962e-05	0.324238	0.225	0.108	0.13614
AKAP13	1.03753e-05	0.368269	0.449	0.291	0.13853
RABGAP1L	2.45096e-05	0.255678	0.268	0.138	0.327252
RPL27	2.50615e-05	0.354319	0.543	0.421	0.334621
ZHX2	2.6018e-05	0.346313	0.254	0.131	0.347392
MT-ND2	2.67635e-05	0.286164	0.746	0.648	0.357346
NR3C1	4.11237e-05	0.287625	0.261	0.139	0.549084
CMSS1	5.58653e-05	0.363961	0.181	0.083	0.745913
RPSA	5.81542e-05	0.407722	0.623	0.488	0.776475
PFN1	6.79179e-05	0.273447	0.348	0.211	0.90684
RPL15	8.62757e-05	0.294651	0.841	0.726	1
RALGAPA1	9.72501e-05	0.334768	0.225	0.117	1
EEF1B2	0.000145025	0.286867	0.522	0.383	1
CFL1	0.000173343	0.278705	0.399	0.264	1
RPL5	0.000185743	0.288323	0.659	0.544	1
MT-ND1	0.000216206	0.264809	0.812	0.671	1
RPL36AL	0.000216977	0.253972	0.464	0.318	1
RPL38	0.000241586	0.354554	0.486	0.373	1
ANKRD28	0.000333676	0.467603	0.203	0.109	1
CEMIP2	0.000524753	0.281952	0.304	0.193	1
PFDN5	0.000698115	0.285165	0.486	0.37	1
RPS11	0.000862694	0.281096	0.645	0.528	1
NACA	0.000980361	0.264771	0.645	0.528	1
RBM39	0.00116984	0.297052	0.428	0.321	1
JUNB	0.00129059	0.285768	0.514	0.403	1
CYCS	0.00139713	0.265329	0.261	0.162	1
ATXN1	0.00201077	0.264156	0.297	0.192	1
EEF1D	0.0031212	0.26185	0.551	0.468	1
RPL36	0.0309985	0.258076	0.558	0.539	1
PABPC1	0.0541025	0.3025	0.5	0.492	1
LMNA	0.096763	0.299605	0.362	0.326	1
PELI1	0.111577	0.283155	0.21	0.157	1

## Sheet: Basal ductal
	p_val	avg_log2FC	pct.1	pct.2	p_val_adj
KRT5	1.06607e-244	1.61991	0.821	0.023	1.42341e-240
S100A2	7.82999e-163	1.7042	0.634	0.027	1.04546e-158
KRT17	1.2074e-162	2.56669	0.716	0.04	1.61212e-158
DEFB1	6.36016e-150	2.07606	0.91	0.1	8.49209e-146
KRT15	1.68836e-143	1.11705	0.507	0.016	2.25429e-139
IGFBP2	1.74531e-117	0.839158	0.41	0.012	2.33033e-113
PDLIM1	2.09646e-107	1.27556	0.806	0.12	2.7992e-103
TNC	1.44143e-103	0.813311	0.358	0.01	1.9246e-99
KRT19	3.57488e-100	1.8136	0.948	0.211	4.77318e-96
SCPEP1	8.04271e-96	0.930419	0.657	0.078	1.07386e-91
RASSF6	9.65389e-96	0.44414	0.328	0.009	1.28899e-91
CLU	1.59677e-95	1.51406	0.828	0.145	2.13201e-91
GSTP1	7.00865e-91	1.21725	0.776	0.124	9.35795e-87
ADIRF	9.43298e-87	1.34802	0.858	0.185	1.25949e-82
FST	2.48438e-86	0.40022	0.269	0.005	3.31714e-82
ADH1C	5.58318e-85	0.395227	0.254	0.004	7.45466e-81
ID1	5.71028e-85	0.746997	0.478	0.037	7.62437e-81
HSPB1	2.85817e-84	1.21841	0.716	0.115	3.81623e-80
SNCG	2.8186e-83	0.573131	0.381	0.021	3.76339e-79
FHL2	3.23922e-83	0.567298	0.366	0.019	4.325e-79
SERPINF1	6.58192e-83	0.542265	0.373	0.02	8.78818e-79
SFN	2.78557e-79	0.567901	0.336	0.016	3.71929e-75
DLK2	1.74443e-76	0.399437	0.254	0.006	2.32916e-72
LY6E	3.35794e-75	0.780097	0.604	0.082	4.48352e-71
RPS4X	3.17257e-71	1.76185	0.993	0.603	4.23602e-67
PERP	3.99442e-71	1.15678	0.851	0.223	5.33335e-67
RPL10A	2.76736e-69	1.61628	0.993	0.585	3.69498e-65
RPS3	1.00856e-68	1.69939	0.985	0.598	1.34663e-64
CLDN1	2.27458e-67	0.575051	0.41	0.037	3.03702e-63
SYT8	2.67343e-67	0.446505	0.269	0.011	3.56956e-63
RPLP1	5.02076e-66	1.7228	1	0.758	6.70372e-62
RPL3	2.24574e-65	1.61549	0.993	0.692	2.99851e-61
KRT14	9.65067e-65	1.55873	0.381	0.032	1.28856e-60
RPS24	2.92988e-64	1.50845	0.993	0.642	3.91197e-60
RPS18	3.43886e-64	1.67974	1	0.749	4.59157e-60
MT1X	5.81422e-64	0.663894	0.478	0.057	7.76314e-60
NBL1	2.45546e-63	0.37689	0.261	0.011	3.27853e-59
RPL12	3.40004e-63	1.56101	0.993	0.612	4.53974e-59
RPL7	6.06468e-63	1.30102	0.97	0.468	8.09755e-59
RPS3A	6.18189e-62	1.49923	0.993	0.686	8.25406e-58
RPS9	1.06663e-61	1.48084	0.993	0.616	1.42416e-57
RPL32	1.07385e-60	1.44461	0.985	0.631	1.4338e-56
RPS12	9.30866e-60	1.44362	1	0.682	1.24289e-55
RPL5	1.30009e-59	1.4045	0.978	0.52	1.73587e-55
RPS2	1.35962e-59	1.52836	0.993	0.641	1.81536e-55
RPL13	2.08083e-59	1.42832	1	0.896	2.77832e-55
RPL10	2.89304e-59	1.46209	0.993	0.876	3.86278e-55
RACK1	3.02357e-59	1.32971	0.97	0.486	4.03708e-55
RPL11	4.9165e-59	1.39864	1	0.697	6.56451e-55
RPS6	1.1522e-58	1.51007	0.993	0.644	1.53842e-54
RPL28	1.49923e-58	1.32916	0.993	0.53	2.00177e-54
RPS8	4.27149e-58	1.31129	0.993	0.57	5.70329e-54
PRDX5	2.25056e-57	1.0275	0.806	0.234	3.00495e-53
RPL30	5.61449e-57	1.33543	0.985	0.634	7.49647e-53
RPS14	1.49961e-56	1.39134	0.985	0.705	2.00228e-52
RPL8	2.03548e-56	1.39226	0.993	0.671	2.71777e-52
LAMB3	4.17426e-56	0.364951	0.291	0.02	5.57347e-52
RPS7	1.28936e-55	1.33688	0.978	0.564	1.72155e-51
RPS19	1.65692e-55	1.39105	0.97	0.583	2.21232e-51
RPL34	3.69932e-55	1.29324	0.97	0.573	4.93934e-51
RPL29	1.05681e-54	1.41551	0.963	0.627	1.41106e-50
G0S2	2.30171e-54	0.951803	0.522	0.087	3.07324e-50
ACTG1	3.67017e-54	1.32439	0.948	0.451	4.90041e-50
RPS5	3.2433e-53	1.23261	0.985	0.528	4.33045e-49
RPS27A	3.38526e-53	1.33203	0.985	0.674	4.51999e-49
FOSL1	1.2084e-52	0.490571	0.291	0.022	1.61346e-48
RPL41	1.26788e-52	1.28329	1	0.777	1.69287e-48
CALML3	3.02988e-52	0.475023	0.299	0.023	4.04549e-48
RPS15	4.65406e-52	1.2754	0.985	0.617	6.21411e-48
ID3	5.87639e-52	0.597976	0.351	0.035	7.84616e-48
NACA	6.59965e-52	1.2234	0.978	0.504	8.81185e-48
RPL7A	9.15512e-52	1.25983	0.993	0.723	1.22239e-47
RPL9	1.86678e-51	1.1802	0.993	0.611	2.49253e-47
BTF3	1.42515e-50	0.991709	0.873	0.319	1.90285e-46
PTMA	3.66753e-50	1.13674	0.948	0.403	4.89688e-46
KRT8	1.15372e-49	0.983052	0.836	0.261	1.54045e-45
CD9	1.22901e-49	1.08295	0.836	0.312	1.64097e-45
RPL14	1.45293e-49	1.1622	0.985	0.583	1.93996e-45
RPL18	2.47715e-49	1.14	0.985	0.653	3.30749e-45
RPS28	4.40325e-49	1.16491	0.963	0.544	5.87922e-45
DAPL1	4.81754e-49	0.295617	0.201	0.009	6.43238e-45
RPS23	9.8218e-49	1.15816	0.993	0.585	1.31141e-44
RPL26	1.40873e-48	1.13108	0.94	0.437	1.88094e-44
EEF1A1	3.33807e-48	1.20676	1	0.842	4.45699e-44
RPL21	3.55234e-48	1.133	0.985	0.675	4.74309e-44
SNHG8	6.22839e-48	0.744273	0.619	0.147	8.31615e-44
NPM1	3.93038e-47	0.955816	0.806	0.282	5.24784e-43
FTH1	8.20123e-47	1.17646	0.993	0.576	1.09503e-42
PLP2	1.28858e-46	0.508697	0.403	0.057	1.72051e-42
RPL35A	1.61796e-46	1.13842	0.948	0.525	2.16031e-42
RPL6	6.2615e-46	1.15836	0.978	0.578	8.36036e-42
TACSTD2	1.47224e-45	0.982297	0.739	0.219	1.96574e-41
RPL24	1.88843e-45	1.06216	0.97	0.565	2.52143e-41
RPL13A	9.39522e-45	1.04976	0.985	0.714	1.25445e-40
GLUL	2.74428e-44	0.621343	0.493	0.092	3.66417e-40
FAU	4.12005e-44	1.01629	0.948	0.448	5.50109e-40
MET	1.3674e-43	0.498293	0.291	0.029	1.82575e-39
RPS21	1.60249e-43	0.938549	0.94	0.455	2.13965e-39
RPS27	4.59611e-43	1.05579	0.985	0.617	6.13672e-39
RPS25	4.98439e-43	1.03012	0.94	0.516	6.65516e-39
PFDN5	6.14681e-43	0.933367	0.851	0.344	8.20722e-39
C12orf57	6.45571e-43	0.637167	0.552	0.121	8.61966e-39
PRDX6	2.32519e-42	0.592761	0.552	0.12	3.10459e-38
RPL19	3.01428e-42	1.04628	0.993	0.708	4.02467e-38
GADD45A	1.3169e-41	0.778994	0.358	0.052	1.75832e-37
TRIM29	2.23398e-41	0.309043	0.254	0.022	2.98281e-37
RPL36	2.83032e-41	0.968183	0.948	0.511	3.77904e-37
RPL37A	3.33459e-41	0.937085	0.955	0.532	4.45234e-37
S100A11	3.41564e-41	0.968444	0.851	0.324	4.56057e-37
EEF1B2	3.74028e-41	0.897858	0.873	0.357	4.99402e-37
RPL22	1.83645e-40	0.910939	0.925	0.409	2.45203e-36
PPP1R15A	2.49841e-40	0.859599	0.604	0.168	3.33587e-36
DST	4.66536e-40	0.956191	0.694	0.212	6.22919e-36
RPL39	7.6682e-40	0.981727	0.933	0.488	1.02386e-35
RPL37	9.59448e-40	0.998848	0.955	0.528	1.28105e-35
SUMO2	2.27183e-39	0.612698	0.657	0.181	3.03335e-35
S100A6	3.07703e-39	0.861282	0.776	0.234	4.10846e-35
TGIF1	5.75059e-39	0.488376	0.425	0.077	7.67819e-35
DGKH	5.83933e-39	0.313667	0.224	0.018	7.79668e-35
EGR1	2.39599e-38	0.909317	0.552	0.14	3.19913e-34
TIMP3	2.78477e-38	0.422654	0.381	0.058	3.71822e-34
UQCRH	4.12329e-37	0.751088	0.687	0.223	5.50542e-33
RPS15A	8.27647e-37	0.962416	0.955	0.528	1.10507e-32
RPL23A	1.03969e-36	0.917719	0.97	0.603	1.38819e-32
SEMA3C	1.13068e-36	0.286748	0.254	0.026	1.50968e-32
ZFAS1	2.45469e-36	0.64745	0.59	0.164	3.2775e-32
RND3	2.75667e-36	0.423319	0.321	0.045	3.6807e-32
PXDC1	3.91946e-36	0.290431	0.239	0.023	5.23326e-32
COX4I1	9.7929e-36	0.76605	0.821	0.339	1.30755e-31
RPL15	2.89238e-35	0.90534	0.985	0.716	3.86191e-31
RPS4Y1	5.4801e-35	0.653267	0.657	0.211	7.31703e-31
TUBA1C	2.10483e-34	0.60731	0.463	0.105	2.81037e-30
HSP90AB1	2.53799e-34	0.948747	0.881	0.435	3.38873e-30
TNS4	4.45815e-34	0.394725	0.284	0.038	5.95252e-30
CAV2	1.0402e-33	0.276448	0.239	0.026	1.38887e-29
LGALS3	1.63145e-33	0.847193	0.716	0.266	2.17831e-29
MYL12B	2.78267e-33	0.6644	0.701	0.239	3.71542e-29
TPT1	5.44296e-33	0.835459	1	0.912	7.26745e-29
RSL24D1	7.2056e-33	0.410588	0.403	0.08	9.62091e-29
RPL4	7.67025e-33	0.687552	0.806	0.328	1.02413e-28
EIF1	1.23616e-32	0.960379	0.97	0.592	1.65052e-28
RPS13	1.47876e-32	0.898697	0.948	0.526	1.97444e-28
HINT1	2.22437e-32	0.669128	0.754	0.282	2.96998e-28
RPL35	2.36047e-32	0.868015	0.888	0.469	3.1517e-28
GPX4	5.02194e-32	0.67022	0.642	0.219	6.70529e-28
RPL27A	6.28426e-32	0.873256	0.933	0.531	8.39075e-28
HNRNPA1	2.00179e-31	0.58646	0.627	0.205	2.67279e-27
KLF4	3.09981e-31	0.540639	0.425	0.094	4.13886e-27
EPB41L4A-AS1	6.06786e-31	0.407682	0.388	0.079	8.10181e-27
MYC	6.75141e-31	0.605254	0.403	0.088	9.01448e-27
RPL18A	8.02121e-31	0.83206	0.985	0.704	1.07099e-26
C6orf48	1.04763e-30	0.415493	0.403	0.085	1.3988e-26
SNRPD2	1.63984e-30	0.514895	0.455	0.113	2.18951e-26
RPSA	4.57054e-30	0.720488	0.925	0.466	6.10258e-26
ETS2	4.79295e-30	0.562874	0.418	0.098	6.39954e-26
ACTB	7.49674e-30	0.752084	0.896	0.416	1.00096e-25
GAPDH	1.34958e-29	0.753643	0.828	0.365	1.80196e-25
FXYD2	4.06614e-29	0.284122	0.269	0.039	5.42911e-25
RPS20	9.07161e-29	0.704825	0.896	0.435	1.21124e-24
H3F3B	9.97203e-29	0.895112	0.948	0.564	1.33147e-24
LMNA	1.1904e-28	0.892189	0.739	0.299	1.58942e-24
IRF6	1.84641e-28	0.306843	0.276	0.043	2.46532e-24
ANP32B	1.87943e-28	0.404756	0.418	0.098	2.50941e-24
RPLP0	3.1312e-28	0.829448	0.933	0.53	4.18078e-24
LDHB	3.15161e-28	0.450399	0.455	0.116	4.20803e-24
KLF5	4.24894e-28	0.558702	0.44	0.114	5.67319e-24
VDAC2	4.31173e-28	0.495018	0.507	0.144	5.75703e-24
RPL23	6.93413e-28	0.744052	0.799	0.372	9.25845e-24
PNRC1	9.10481e-28	0.656266	0.664	0.244	1.21567e-23
SELENOP	1.12374e-27	0.315781	0.328	0.061	1.50042e-23
CDC42EP3	1.13553e-27	0.279905	0.246	0.035	1.51616e-23
CD81	2.32683e-27	0.647295	0.709	0.29	3.10679e-23
SOX4	2.49355e-27	0.480683	0.351	0.072	3.32939e-23
PRNP	1.07152e-26	0.350653	0.328	0.065	1.43069e-22
SLC25A6	1.22917e-26	0.671126	0.791	0.372	1.64118e-22
ADARB2	1.69574e-26	0.278747	0.187	0.02	2.26415e-22
CIRBP	2.34977e-26	0.692046	0.709	0.312	3.13741e-22
RPS11	2.76331e-26	0.719216	0.918	0.508	3.68957e-22
PPIA	4.49081e-26	0.688811	0.731	0.328	5.99613e-22
RPS29	5.15853e-26	0.633074	0.91	0.478	6.88767e-22
NCL	9.40291e-26	0.529382	0.507	0.158	1.25548e-21
MCC	1.20485e-25	0.32562	0.254	0.04	1.60871e-21
ITGA2	1.5064e-25	0.353374	0.291	0.053	2.01134e-21
IER3	1.71121e-25	0.857443	0.664	0.27	2.2848e-21
MARCKS	3.43991e-25	0.48023	0.403	0.102	4.59297e-21
IGFBP7	3.99683e-25	0.341607	0.366	0.081	5.33656e-21
SOD1	1.1553e-24	0.452395	0.493	0.149	1.54256e-20
TSC22D1	1.26896e-24	0.684291	0.657	0.265	1.69432e-20
RPL31	1.28872e-24	0.63048	0.701	0.31	1.72071e-20
UBC	1.3488e-24	0.916873	0.918	0.606	1.80092e-20
FAM213A	3.25883e-24	0.331434	0.284	0.054	4.35118e-20
RPS16	3.89749e-24	0.671107	0.955	0.575	5.20392e-20
ANXA1	6.16936e-24	0.787766	0.679	0.265	8.23733e-20
BLVRB	1.05238e-23	0.381772	0.403	0.106	1.40514e-19
TFCP2L1	2.85379e-23	0.407502	0.463	0.133	3.81039e-19
CHCHD10	2.89067e-23	0.505466	0.627	0.239	3.85962e-19
RSL1D1	3.17996e-23	0.368665	0.336	0.078	4.24589e-19
RPL38	6.95326e-23	0.611335	0.746	0.354	9.28399e-19
RPS10	7.30991e-23	0.470779	0.507	0.171	9.7602e-19
IER5	8.92807e-23	0.343148	0.291	0.06	1.19208e-18
RAN	1.05284e-22	0.393255	0.41	0.114	1.40575e-18
SYF2	1.3311e-22	0.336482	0.351	0.085	1.77729e-18
TXN	1.64909e-22	0.494215	0.537	0.187	2.20187e-18
ATP5MC2	1.6846e-22	0.55898	0.701	0.311	2.24928e-18
EIF3E	5.48356e-22	0.527416	0.612	0.25	7.32165e-18
JUND	6.19393e-22	0.865268	0.836	0.492	8.27013e-18
COMMD6	8.28535e-22	0.480745	0.47	0.155	1.10626e-17
CTGF	1.13109e-21	0.484594	0.284	0.059	1.51023e-17
CAVIN1	1.244e-21	0.261516	0.224	0.037	1.661e-17
ALDH3A2	1.3865e-21	0.277631	0.231	0.04	1.85126e-17
SELENOW	1.43448e-21	0.43372	0.485	0.161	1.91532e-17
TXNIP	1.86559e-21	0.486769	0.485	0.163	2.49093e-17
ARPC2	2.33937e-21	0.368662	0.433	0.129	3.12352e-17
PRDX1	3.07642e-21	0.442013	0.53	0.186	4.10764e-17
FOSB	3.5208e-21	0.727677	0.664	0.312	4.70097e-17
HMGB1	4.32294e-21	0.567276	0.657	0.293	5.77199e-17
TUBA1B	4.55892e-21	0.42376	0.507	0.174	6.08707e-17
CXCL3	7.25285e-21	0.834898	0.284	0.064	9.68401e-17
ATP1B3	7.33285e-21	0.357711	0.47	0.146	9.79083e-17
CFL1	7.47638e-21	0.493127	0.619	0.248	9.98246e-17
ARL4C	9.43685e-21	0.330632	0.321	0.076	1.26001e-16
SLC25A5	1.02436e-20	0.487686	0.53	0.194	1.36773e-16
H3F3A	1.05351e-20	0.573378	0.806	0.396	1.40664e-16
SRI	1.09567e-20	0.299468	0.276	0.059	1.46293e-16
EIF3K	1.86952e-20	0.482159	0.612	0.25	2.49619e-16
TSPO	1.96621e-20	0.506341	0.507	0.187	2.62529e-16
SNHG7	1.97433e-20	0.449705	0.388	0.115	2.63612e-16
SLC1A5	2.30819e-20	0.313645	0.246	0.049	3.08189e-16
TNFRSF12A	3.93943e-20	0.447653	0.396	0.116	5.25993e-16
ST13	5.65914e-20	0.398931	0.41	0.126	7.55608e-16
RPL27	5.90682e-20	0.609157	0.769	0.405	7.88679e-16
AHNAK	6.54209e-20	0.408171	0.381	0.111	8.73499e-16
SLIT2	7.81795e-20	0.370228	0.201	0.033	1.04385e-15
ESD	8.43842e-20	0.277897	0.291	0.067	1.1267e-15
EEF1D	9.83195e-20	0.537456	0.843	0.447	1.31276e-15
SF3B6	1.14701e-19	0.371846	0.366	0.104	1.53149e-15
PPDPF	1.4649e-19	0.433891	0.664	0.276	1.95594e-15
RPL36AL	1.53816e-19	0.52524	0.664	0.304	2.05375e-15
CLIC1	1.68866e-19	0.386444	0.5	0.175	2.2547e-15
F3	1.96144e-19	0.357788	0.239	0.048	2.61892e-15
BCAS2	2.2844e-19	0.341277	0.291	0.07	3.05013e-15
S100A10	2.36785e-19	0.474428	0.403	0.12	3.16155e-15
RAC1	2.51167e-19	0.452867	0.567	0.226	3.35358e-15
ATP5MC3	2.56072e-19	0.370405	0.552	0.205	3.41907e-15
HIGD2A	2.99162e-19	0.438201	0.44	0.148	3.99441e-15
JUNB	3.47569e-19	0.921029	0.739	0.387	4.64073e-15
SINHCAF	4.43493e-19	0.262855	0.254	0.054	5.92152e-15
NUCKS1	4.82896e-19	0.421172	0.463	0.16	6.44762e-15
NFKBIA	4.94991e-19	0.661466	0.612	0.268	6.60911e-15
MT-CO3	5.9875e-19	0.904307	0.978	0.879	7.99451e-15
RPLP2	7.1103e-19	0.544458	0.873	0.514	9.49368e-15
LDHA	8.00987e-19	0.449134	0.522	0.195	1.06948e-14
YBX1	1.11587e-18	0.462783	0.537	0.209	1.48991e-14
BHLHE40	1.36787e-18	0.414602	0.373	0.114	1.82637e-14
PTPN14	1.54354e-18	0.344431	0.299	0.074	2.06094e-14
CNN2	1.84164e-18	0.30176	0.269	0.062	2.45896e-14
MYL6	1.93677e-18	0.510538	0.799	0.41	2.58598e-14
CCT4	2.03546e-18	0.321428	0.351	0.1	2.71774e-14
CDKN1A	2.26085e-18	0.364351	0.328	0.09	3.01868e-14
TUBB	2.57106e-18	0.375389	0.343	0.098	3.43289e-14
SIVA1	2.71082e-18	0.346062	0.343	0.098	3.61949e-14
DUSP2	2.78583e-18	0.444552	0.261	0.059	3.71965e-14
FOXQ1	3.51258e-18	0.287636	0.261	0.059	4.69e-14
PRMT1	3.68677e-18	0.286752	0.261	0.06	4.92257e-14
TUBB4B	4.52823e-18	0.462525	0.493	0.192	6.04609e-14
ATP6V1G1	4.81813e-18	0.429659	0.5	0.192	6.43316e-14
BANF1	6.84476e-18	0.317948	0.313	0.084	9.13912e-14
DANT2	9.22684e-18	0.255919	0.194	0.034	1.23197e-13
UBA52	9.31914e-18	0.542672	0.851	0.485	1.24429e-13
ATRAID	9.39202e-18	0.358677	0.388	0.123	1.25402e-13
ID4	1.03629e-17	0.267067	0.209	0.04	1.38366e-13
PDLIM4	1.05643e-17	0.264441	0.276	0.066	1.41055e-13
EIF4A2	1.0767e-17	0.403308	0.5	0.193	1.43761e-13
SRSF3	1.15343e-17	0.447825	0.485	0.186	1.54006e-13
CD63	1.22817e-17	0.507884	0.769	0.38	1.63986e-13
SERTAD1	1.39738e-17	0.351871	0.343	0.1	1.86578e-13
H2AFZ	2.28923e-17	0.410612	0.433	0.152	3.05658e-13
CYCS	2.44591e-17	0.433057	0.425	0.15	3.26578e-13
ATP5F1B	2.65998e-17	0.393562	0.485	0.18	3.5516e-13
EMP1	3.28348e-17	0.266799	0.179	0.031	4.38411e-13
TOMM7	4.47734e-17	0.475154	0.552	0.241	5.97815e-13
SNRPB	4.75607e-17	0.375809	0.373	0.121	6.3503e-13
S100A16	5.08978e-17	0.341535	0.299	0.081	6.79588e-13
NDUFS5	5.27798e-17	0.419902	0.485	0.187	7.04716e-13
ENO1	6.03339e-17	0.458334	0.545	0.232	8.05578e-13
ITM2B	6.09142e-17	0.49722	0.806	0.433	8.13326e-13
COX7C	6.94143e-17	0.433299	0.672	0.312	9.2682e-13
MT2A	9.32841e-17	0.389112	0.351	0.106	1.24553e-12
SBDS	1.30579e-16	0.381719	0.396	0.135	1.74349e-12
MYL12A	1.88836e-16	0.486763	0.463	0.188	2.52134e-12
EIF3D	2.37349e-16	0.330955	0.373	0.122	3.16908e-12
PRRG4	3.30562e-16	0.253715	0.179	0.033	4.41366e-12
IER2	3.44837e-16	0.8968	0.657	0.362	4.60427e-12
BTG2	3.93635e-16	0.616257	0.545	0.243	5.25581e-12
NOP53	5.2692e-16	0.484887	0.59	0.276	7.03544e-12
TPI1	7.27157e-16	0.364242	0.448	0.168	9.709e-12
KRT7	8.48165e-16	0.637931	0.657	0.305	1.13247e-11
RHOC	8.875e-16	0.265174	0.269	0.07	1.18499e-11
FXYD3	1.39119e-15	0.338125	0.5	0.197	1.85752e-11
CEBPD	1.49864e-15	0.734572	0.634	0.33	2.00098e-11
PKM	1.7915e-15	0.367663	0.41	0.148	2.392e-11
PTGES3	2.41197e-15	0.33459	0.448	0.17	3.22046e-11
TXNDC17	2.99144e-15	0.267115	0.254	0.066	3.99417e-11
MT-CO1	3.0148e-15	0.84177	0.933	0.816	4.02536e-11
STK17A	3.2195e-15	0.261661	0.239	0.058	4.29868e-11
POLR1D	3.29211e-15	0.315645	0.381	0.131	4.39563e-11
IFITM3	3.67738e-15	0.314234	0.336	0.103	4.91004e-11
SKP1	4.03541e-15	0.419937	0.56	0.253	5.38807e-11
MRFAP1	4.08286e-15	0.305973	0.381	0.131	5.45143e-11
HMGN1	4.43116e-15	0.327769	0.403	0.145	5.91648e-11
COX5B	5.04993e-15	0.392082	0.582	0.264	6.74267e-11
COX6A1	5.46982e-15	0.366212	0.5	0.205	7.3033e-11
CYR61	6.20083e-15	0.426343	0.381	0.134	8.27935e-11
UBXN1	6.51677e-15	0.324804	0.343	0.114	8.70119e-11
ATP5PF	6.93535e-15	0.336228	0.433	0.163	9.26009e-11
NDUFC1	7.40417e-15	0.295088	0.328	0.103	9.88605e-11
PRDX2	9.29072e-15	0.355773	0.448	0.174	1.2405e-10
SET	9.62681e-15	0.328002	0.373	0.131	1.28537e-10
ANAPC16	1.03429e-14	0.323975	0.455	0.178	1.38098e-10
APRT	1.61684e-14	0.3189	0.418	0.156	2.1588e-10
WDR83OS	2.08978e-14	0.322716	0.433	0.166	2.79027e-10
UQCRB	2.31062e-14	0.396949	0.642	0.322	3.08514e-10
AES	2.62995e-14	0.384553	0.448	0.186	3.51151e-10
SAP18	2.81674e-14	0.349939	0.463	0.188	3.76091e-10
DUSP1	3.44395e-14	0.649888	0.604	0.294	4.59836e-10
ZFAND5	3.75236e-14	0.386454	0.373	0.137	5.01015e-10
GADD45B	4.4502e-14	0.650124	0.575	0.293	5.9419e-10
TMA7	4.5614e-14	0.373778	0.433	0.176	6.09037e-10
RAB32	4.96946e-14	0.254002	0.201	0.046	6.63523e-10
GAMT	5.14172e-14	0.256489	0.246	0.066	6.86523e-10
ANXA2	5.58054e-14	0.411625	0.657	0.329	7.45114e-10
SDHD	7.09289e-14	0.263986	0.269	0.078	9.47043e-10
SLC25A3	7.76846e-14	0.395257	0.545	0.253	1.03724e-09
NDFIP2	8.60077e-14	0.250558	0.291	0.088	1.14837e-09
COX8A	9.89885e-14	0.356226	0.463	0.191	1.32169e-09
ATF3	1.03283e-13	0.620483	0.642	0.339	1.37903e-09
ANXA11	1.21245e-13	0.290018	0.313	0.102	1.61886e-09
XPR1	1.54285e-13	0.281023	0.224	0.058	2.06001e-09
CYSTM1	1.71603e-13	0.287597	0.321	0.106	2.29124e-09
DNAJB1	1.71881e-13	0.407694	0.455	0.194	2.29496e-09
TNFSF10	1.92063e-13	0.351155	0.358	0.13	2.56442e-09
DYNLRB1	1.94338e-13	0.310137	0.358	0.127	2.5948e-09
DDAH2	2.19704e-13	0.25388	0.254	0.072	2.93348e-09
CXCL2	2.22397e-13	0.652938	0.306	0.1	2.96945e-09
EIF1AX	2.79541e-13	0.314935	0.366	0.135	3.73243e-09
SLC3A2	2.9546e-13	0.346062	0.381	0.145	3.94499e-09
LGALS1	3.31278e-13	0.306138	0.396	0.146	4.42323e-09
RNH1	3.35397e-13	0.319221	0.328	0.116	4.47823e-09
ECI1	3.50678e-13	0.282566	0.328	0.112	4.68226e-09
ATP5PO	3.52723e-13	0.35219	0.403	0.161	4.70956e-09
RBM8A	3.72283e-13	0.350176	0.358	0.134	4.97073e-09
NPC2	4.32215e-13	0.2912	0.381	0.138	5.77093e-09
LAMTOR4	6.4716e-13	0.310137	0.358	0.133	8.64088e-09
HNRNPDL	6.72208e-13	0.372043	0.463	0.204	8.97532e-09
SMIM26	7.64379e-13	0.266039	0.313	0.106	1.0206e-08
EIF5	7.71995e-13	0.387992	0.53	0.255	1.03077e-08
TRIR	7.86617e-13	0.293992	0.396	0.154	1.05029e-08
TM4SF1	9.90266e-13	0.677457	0.493	0.227	1.3222e-08
ALKBH7	1.06166e-12	0.325244	0.351	0.131	1.41752e-08
ZSWIM6	1.07903e-12	0.498124	0.455	0.202	1.44072e-08
TBCA	1.2957e-12	0.272352	0.358	0.132	1.73001e-08
NDUFB5	1.60334e-12	0.264084	0.284	0.091	2.14078e-08
SRP14	1.68577e-12	0.375111	0.619	0.313	2.25084e-08
CTSD	1.76991e-12	0.299619	0.552	0.258	2.36319e-08
MT-CO2	1.80517e-12	0.676376	0.94	0.848	2.41026e-08
PITX1	1.82808e-12	0.288935	0.373	0.143	2.44086e-08
C19orf53	2.00195e-12	0.29458	0.328	0.119	2.67301e-08
ARID5B	3.07673e-12	0.376466	0.41	0.169	4.10804e-08
PSME1	3.34389e-12	0.277185	0.336	0.122	4.46476e-08
LAPTM4A	3.64447e-12	0.327471	0.455	0.2	4.86609e-08
MAP1LC3B	4.08862e-12	0.354315	0.44	0.196	5.45913e-08
ATP1B1	4.52643e-12	0.33233	0.522	0.246	6.04369e-08
EDF1	5.27194e-12	0.35896	0.597	0.306	7.0391e-08
RTF1	6.36127e-12	0.26935	0.284	0.095	8.49356e-08
DYNLL1	6.56768e-12	0.291532	0.388	0.156	8.76917e-08
AREG	8.13243e-12	0.47477	0.187	0.048	1.08584e-07
NENF	9.05756e-12	0.268413	0.299	0.103	1.20937e-07
UXT	1.02555e-11	0.273041	0.343	0.13	1.36932e-07
KLF10	1.03613e-11	0.341723	0.328	0.126	1.38344e-07
APLP2	1.20956e-11	0.266602	0.328	0.121	1.615e-07
FUS	1.21834e-11	0.284548	0.418	0.176	1.62673e-07
COMT	1.52297e-11	0.305973	0.336	0.129	2.03347e-07
CKB	1.79416e-11	0.273795	0.299	0.106	2.39556e-07
BEX3	1.89837e-11	0.307295	0.306	0.112	2.5347e-07
MDH2	2.05565e-11	0.250857	0.313	0.113	2.7447e-07
ADI1	2.21345e-11	0.258365	0.284	0.097	2.9554e-07
COX6B1	2.22559e-11	0.337276	0.47	0.223	2.97161e-07
UBB	2.47479e-11	0.460885	0.791	0.47	3.30434e-07
BAG1	2.7935e-11	0.267921	0.276	0.093	3.72988e-07
NCOA7	3.14362e-11	0.551827	0.545	0.283	4.19736e-07
PEBP1	3.39645e-11	0.313461	0.56	0.275	4.53495e-07
SYNE2	4.01218e-11	0.285687	0.343	0.134	5.35706e-07
SOCS3	4.60765e-11	0.342413	0.313	0.12	6.15214e-07
XRCC5	5.25815e-11	0.253	0.299	0.108	7.02068e-07
C11orf58	5.46363e-11	0.285654	0.328	0.128	7.29504e-07
PKP2	6.97138e-11	0.250538	0.284	0.1	9.30819e-07
TOMM20	7.32915e-11	0.309761	0.455	0.211	9.78588e-07
EIF1B	7.45868e-11	0.255591	0.261	0.088	9.95883e-07
SH3BGRL3	8.28741e-11	0.301139	0.351	0.139	1.10653e-06
PFN1	9.52733e-11	0.281855	0.448	0.204	1.27209e-06
ATP5F1E	9.60185e-11	0.311215	0.582	0.304	1.28204e-06
NDUFA4	1.16295e-10	0.342786	0.634	0.345	1.55277e-06
SPATS2L	1.17795e-10	0.300551	0.403	0.177	1.5728e-06
MRPL51	1.20904e-10	0.282198	0.328	0.129	1.61432e-06
ERP29	1.77795e-10	0.29098	0.381	0.164	2.37392e-06
NFE2L2	2.00464e-10	0.307659	0.388	0.17	2.67659e-06
H1FX	2.16938e-10	0.265044	0.313	0.121	2.89655e-06
NDUFB11	2.29707e-10	0.304353	0.396	0.178	3.06704e-06
YWHAE	2.62276e-10	0.336825	0.433	0.207	3.50191e-06
ATP5F1D	2.73198e-10	0.311676	0.485	0.239	3.64773e-06
ATP5MG	3.37516e-10	0.346359	0.5	0.257	4.50651e-06
MRPL20	3.79099e-10	0.255221	0.351	0.146	5.06173e-06
COX5A	4.20988e-10	0.279166	0.381	0.166	5.62104e-06
NEDD8	4.29511e-10	0.264104	0.328	0.133	5.73483e-06
MZT2A	5.56876e-10	0.262068	0.291	0.111	7.4354e-06
MT-ND5	5.91471e-10	0.362359	0.672	0.38	7.89732e-06
FOS	6.04773e-10	0.966893	0.709	0.471	8.07493e-06
HNRNPA3	6.19098e-10	0.285299	0.373	0.165	8.2662e-06
HNRNPK	6.96104e-10	0.283093	0.388	0.172	9.29438e-06
CUTA	8.13853e-10	0.300301	0.381	0.17	1.08666e-05
MT-ND4	8.76546e-10	0.536566	0.873	0.736	1.17036e-05
SMDT1	9.51542e-10	0.269394	0.41	0.19	1.2705e-05
AKR1A1	1.02843e-09	0.263313	0.306	0.123	1.37316e-05
IGFBP6	1.4071e-09	0.267018	0.104	0.02	1.87876e-05
EIF4G2	1.56135e-09	0.291532	0.373	0.167	2.08471e-05
FOXC1	1.59692e-09	0.297005	0.373	0.17	2.13221e-05
CNBP	1.68535e-09	0.277805	0.366	0.163	2.25028e-05
OST4	1.70919e-09	0.260332	0.418	0.194	2.28211e-05
XRCC6	1.77515e-09	0.251619	0.261	0.097	2.37018e-05
CLTA	1.83321e-09	0.278648	0.366	0.164	2.4477e-05
BCAP31	2.31864e-09	0.251994	0.246	0.088	3.09585e-05
ATP6V1F	2.47644e-09	0.267983	0.313	0.13	3.30654e-05
CAMTA1	2.8447e-09	0.258918	0.336	0.144	3.79825e-05
VPS28	3.86148e-09	0.273404	0.351	0.157	5.15585e-05
NDUFB4	4.07211e-09	0.259201	0.343	0.15	5.43708e-05
ENAH	4.18039e-09	0.275112	0.299	0.121	5.58165e-05
MARCKSL1	4.47694e-09	0.279017	0.216	0.075	5.97761e-05
AC105402.3	4.57241e-09	0.270245	0.41	0.196	6.10509e-05
SERBP1	6.25489e-09	0.254002	0.388	0.182	8.35152e-05
WSB1	7.13181e-09	0.298174	0.336	0.151	9.5224e-05
TAGLN2	8.37237e-09	0.256046	0.343	0.151	0.000111788
YBX3	1.05725e-08	0.299681	0.567	0.328	0.000141164
BACH2	1.24482e-08	0.363098	0.336	0.151	0.000166209
NAP1L1	1.31681e-08	0.263507	0.41	0.199	0.00017582
MZT2B	1.39132e-08	0.28397	0.418	0.212	0.000185769
MORF4L1	1.40795e-08	0.271153	0.358	0.168	0.00018799
OAZ1	1.4859e-08	0.345648	0.537	0.312	0.000198398
YPEL5	1.66705e-08	0.277446	0.373	0.177	0.000222584
C9orf3	1.97066e-08	0.312895	0.343	0.16	0.000263123
CXCL1	4.68072e-08	0.276493	0.179	0.057	0.00062497
ZFP36L1	7.38973e-08	0.2912	0.448	0.239	0.000986677
MT-CYB	7.59261e-08	0.454488	0.933	0.834	0.00101377
CAST	9.4419e-08	0.271551	0.366	0.181	0.00126068
KRT18	1.00641e-07	0.331067	0.612	0.354	0.00134376
HNRNPM	1.45521e-07	0.254244	0.381	0.195	0.001943
EEF2	1.64402e-07	0.32872	0.575	0.357	0.0021951
TUBA1A	1.78782e-07	0.262847	0.261	0.11	0.0023871
MT-ATP6	2.31106e-07	0.56391	0.925	0.881	0.00308573
EIF3F	2.46356e-07	0.252105	0.336	0.164	0.00328934
SQSTM1	3.88942e-07	0.299734	0.537	0.322	0.00519316
EIF3G	4.80921e-07	0.25953	0.358	0.186	0.00642126
SLC38A2	8.74651e-07	0.27944	0.418	0.23	0.0116783
CXCL8	9.18808e-07	0.283289	0.239	0.099	0.0122679
CCNI	9.503e-07	0.255051	0.485	0.281	0.0126884
NR4A1	1.00252e-06	0.397911	0.455	0.279	0.0133857
KLF6	1.79895e-06	0.307626	0.664	0.422	0.0240196
SRSF5	3.33177e-06	0.325467	0.478	0.303	0.0444859
ZFP36L2	3.48953e-06	0.254579	0.433	0.251	0.0465922
JUN	6.7303e-06	0.558775	0.724	0.548	0.089863
EDN1	1.42968e-05	0.273646	0.164	0.067	0.190891
IL32	2.32856e-05	0.280129	0.201	0.091	0.31091
MT-ND3	6.68983e-05	0.386876	0.836	0.744	0.893226

## Sheet: KLK1+ ductal
	p_val	avg_log2FC	pct.1	pct.2	p_val_adj
AC005165.1	1.38397e-176	1.22715	0.577	0.011	1.84788e-172
ATP13A5	3.34608e-159	0.809072	0.442	0.004	4.46768e-155
ATP6V1C2	7.61396e-152	0.868183	0.548	0.015	1.01662e-147
SLC26A9	1.11592e-148	0.790133	0.452	0.006	1.48997e-144
HSD11B2	3.61884e-138	1.18185	0.529	0.017	4.83188e-134
SLC5A5	3.93385e-137	0.805987	0.423	0.006	5.25248e-133
NOS1	2.51368e-112	0.46871	0.279	0.001	3.35626e-108
WDR72	8.36344e-104	0.725549	0.385	0.011	1.11669e-99
ANO4	3.64894e-98	0.445436	0.279	0.003	4.87206e-94
KCNJ16	5.79325e-95	0.968997	0.317	0.006	7.73514e-91
COLCA1	4.13703e-74	0.376211	0.269	0.007	5.52376e-70
MT3	1.23137e-70	0.627829	0.269	0.008	1.64412e-66
DHRS2	2.51291e-69	1.28364	0.317	0.015	3.35524e-65
KLK1	6.96371e-68	4.95086	0.856	0.239	9.29794e-64
LINC01968	2.00202e-65	0.384699	0.183	0.002	2.67309e-61
GDF15	3.99284e-61	0.650152	0.212	0.005	5.33124e-57
FXYD2	9.26408e-61	1.02033	0.404	0.035	1.23694e-56
SYN3	2.29778e-60	0.40308	0.26	0.01	3.06799e-56
AF233439.1	3.0504e-60	0.773286	0.279	0.013	4.07289e-56
CA8	1.18111e-59	0.539702	0.308	0.017	1.57702e-55
FABP3	1.63861e-59	0.318057	0.183	0.003	2.18787e-55
HMCN1	9.19267e-59	0.424457	0.25	0.01	1.2274e-54
AC011523.1	1.68435e-58	0.285147	0.173	0.002	2.24894e-54
TFCP2L1	1.51965e-55	1.31892	0.663	0.127	2.02904e-51
CALML3	1.82315e-47	0.737396	0.317	0.027	2.43426e-43
NTN1	2.58687e-47	0.462494	0.308	0.025	3.454e-43
CAMK2N1	5.60855e-46	0.631899	0.365	0.039	7.48854e-42
CCBE1	2.75483e-42	0.251433	0.125	0.002	3.67825e-38
DEFB1	4.84882e-42	1.95872	0.596	0.131	6.47415e-38
AC005208.1	9.62321e-42	0.440805	0.154	0.004	1.28489e-37
SLIT2	1.81493e-40	0.517566	0.308	0.03	2.42329e-36
STPG2-AS1	3.15582e-38	0.270652	0.144	0.004	4.21365e-34
TTN	4.53615e-38	0.404614	0.183	0.009	6.05666e-34
PLCL1	1.01323e-37	0.646743	0.327	0.039	1.35287e-33
MUC1	2.40232e-35	0.303442	0.192	0.012	3.20758e-31
RCAN2	2.48661e-34	0.300786	0.212	0.016	3.32012e-30
MAPT	4.95776e-34	0.317073	0.221	0.018	6.6196e-30
PPARGC1A	1.3319e-33	0.960866	0.529	0.124	1.77835e-29
WNT5B	2.23142e-33	0.412151	0.279	0.031	2.97939e-29
ATP1B1	9.07721e-31	1.20767	0.673	0.242	1.21199e-26
HOPX	6.40361e-30	0.347264	0.221	0.021	8.5501e-26
PDE5A	1.37819e-29	0.498458	0.279	0.036	1.84016e-25
ZBTB7C	7.61336e-29	0.327962	0.192	0.016	1.01654e-24
NR3C2	1.07188e-28	0.72085	0.49	0.121	1.43118e-24
SCNN1A	1.13174e-28	0.378565	0.269	0.034	1.5111e-24
C16orf89	6.64022e-28	0.414295	0.279	0.038	8.86603e-24
MAGI2	1.29441e-25	0.418747	0.25	0.033	1.7283e-21
CKMT2	4.5183e-25	0.315838	0.221	0.026	6.03283e-21
SLC24A3	1.41106e-24	0.302303	0.192	0.02	1.88405e-20
TMEM61	1.55084e-24	0.340591	0.26	0.038	2.07068e-20
EYA2	3.68452e-24	0.693901	0.471	0.13	4.91957e-20
QPCT	3.68915e-24	0.314033	0.192	0.02	4.92575e-20
NRXN3	1.123e-23	0.466241	0.212	0.026	1.49943e-19
CACNA1C	1.45179e-23	0.394835	0.212	0.026	1.93843e-19
KAZN	1.60605e-23	0.710899	0.423	0.107	2.1444e-19
CACHD1	1.38175e-22	0.693554	0.365	0.082	1.84491e-18
CPPED1	3.3431e-22	0.277832	0.192	0.023	4.46371e-18
SPIRE1	7.92106e-22	0.441144	0.298	0.056	1.05762e-17
SEMA3C	2.32742e-21	0.371221	0.221	0.032	3.10757e-17
SYT7	3.21187e-21	0.282705	0.231	0.034	4.28849e-17
SLC25A12	9.18883e-21	0.410816	0.346	0.077	1.22689e-16
MYO19	1.62033e-20	0.291432	0.231	0.035	2.16346e-16
SLC25A5	3.08868e-20	1.09819	0.519	0.2	4.124e-16
S100A6	4.45198e-20	1.20832	0.596	0.253	5.94429e-16
C4orf48	8.60526e-20	0.300826	0.231	0.037	1.14897e-15
PPM1L	1.43554e-18	0.606004	0.442	0.139	1.91673e-14
WFDC2	3.30697e-18	1.03595	0.779	0.372	4.41546e-14
PLLP	3.32171e-18	0.277651	0.202	0.031	4.43515e-14
RAP1GAP	3.63685e-18	0.291893	0.24	0.044	4.85592e-14
PYGB	3.67942e-18	0.276728	0.221	0.037	4.91276e-14
GALNT17	4.50221e-18	0.280107	0.163	0.02	6.01135e-14
PRDX3	1.16328e-17	0.359051	0.337	0.084	1.55321e-13
ERC1	1.57445e-17	0.54261	0.394	0.117	2.1022e-13
AKAP6	1.63818e-17	0.265008	0.183	0.026	2.18729e-13
CYC1	1.80764e-17	0.455339	0.356	0.097	2.41356e-13
AHCYL2	1.92429e-17	0.493545	0.346	0.092	2.56931e-13
2024-09-09	2.74354e-17	0.446308	0.365	0.099	3.66318e-13
PKM	4.57293e-17	0.59543	0.442	0.15	6.10578e-13
IDH2	8.55433e-17	0.438957	0.462	0.155	1.14217e-12
CAMK1D	1.02261e-16	0.483351	0.308	0.075	1.36539e-12
S100A2	1.23245e-16	0.35864	0.269	0.057	1.64557e-12
SLC6A6	1.33016e-16	0.290684	0.202	0.034	1.77603e-12
TMEM116	1.53218e-16	0.289731	0.163	0.023	2.04577e-12
ATP5F1B	2.41407e-16	0.768156	0.471	0.185	3.22327e-12
MDH1	3.39085e-16	0.502236	0.327	0.09	4.52747e-12
MGAT5	6.02274e-16	0.472973	0.317	0.084	8.04157e-12
SLC25A23	6.58645e-16	0.25075	0.173	0.026	8.79422e-12
CTSD	8.27647e-16	1.09724	0.548	0.263	1.10507e-11
ESRRG	1.03172e-15	1.58119	0.615	0.348	1.37755e-11
ELF3	1.06063e-15	0.562246	0.529	0.209	1.41616e-11
MIR4435-2HG	1.22107e-15	0.259761	0.192	0.033	1.63037e-11
DANT2	1.57306e-15	0.348106	0.202	0.037	2.10035e-11
CIB1	2.15726e-15	0.494196	0.404	0.134	2.88037e-11
PHYH	2.57987e-15	0.266511	0.183	0.031	3.44464e-11
CKB	3.09366e-15	0.442142	0.356	0.106	4.13066e-11
FUT2	5.13311e-15	0.262693	0.212	0.041	6.85372e-11
ABLIM1	6.79885e-15	0.513902	0.413	0.142	9.07782e-11
COX7B	8.83812e-15	0.602639	0.452	0.181	1.18007e-10
UQCRB	1.61779e-14	0.810492	0.615	0.329	2.16008e-10
APLP2	1.69805e-14	0.447262	0.375	0.121	2.26724e-10
LY6E	1.76902e-14	0.472462	0.346	0.105	2.362e-10
AC138305.1	1.89473e-14	0.353347	0.26	0.062	2.52984e-10
PRDX6	2.57073e-14	0.435495	0.404	0.135	3.43244e-10
FMN1	2.8805e-14	0.345994	0.24	0.055	3.84605e-10
COX5A	2.89859e-14	0.652158	0.433	0.167	3.8702e-10
RASAL2	3.63228e-14	0.341783	0.26	0.063	4.84983e-10
EXPH5	1.2353e-13	0.30824	0.212	0.045	1.64937e-09
ATP5F1C	1.76272e-13	0.347939	0.385	0.129	2.35358e-09
ESM1	2.04706e-13	0.327433	0.192	0.038	2.73323e-09
NAV2	2.07436e-13	0.331996	0.24	0.058	2.76969e-09
LGALS3	2.28239e-13	0.928233	0.558	0.282	3.04744e-09
ATP5F1A	2.29293e-13	0.558637	0.423	0.167	3.06152e-09
DECR1	2.34179e-13	0.286954	0.25	0.062	3.12675e-09
IFI27	2.3876e-13	0.432289	0.202	0.041	3.18793e-09
LLGL2	2.44569e-13	0.352647	0.298	0.085	3.26549e-09
NNT	3.03791e-13	0.290138	0.221	0.05	4.05621e-09
TSHZ2	4.88676e-13	0.478646	0.423	0.156	6.52481e-09
NDUFB9	5.50247e-13	0.492181	0.385	0.142	7.3469e-09
GADD45G	9.6939e-13	0.354068	0.25	0.064	1.29433e-08
CDK14	9.74126e-13	0.342036	0.298	0.088	1.30065e-08
UQCRH	9.80628e-13	0.769692	0.49	0.241	1.30933e-08
COX6A1	1.28777e-12	0.726756	0.471	0.212	1.71943e-08
SNX29	1.74676e-12	0.340248	0.25	0.066	2.33228e-08
ATP1A1	4.28348e-12	0.810111	0.5	0.262	5.71931e-08
UQCRC1	7.17399e-12	0.302731	0.288	0.087	9.57871e-08
COX5B	7.3683e-12	0.72085	0.519	0.273	9.83815e-08
NUBPL	1.18365e-11	0.365251	0.288	0.088	1.58041e-07
HADHB	1.1996e-11	0.408618	0.317	0.107	1.60171e-07
ATP5MC3	1.42185e-11	0.773734	0.442	0.217	1.89845e-07
ATP5PO	1.66876e-11	0.463596	0.404	0.164	2.22813e-07
ATP5PF	1.70429e-11	0.537794	0.404	0.169	2.27557e-07
TMEM213	2.31381e-11	0.404427	0.288	0.092	3.0894e-07
MYO10	4.41281e-11	0.34473	0.25	0.071	5.89199e-07
PBX1	5.42217e-11	0.544191	0.538	0.259	7.23968e-07
IGFBP5	6.71634e-11	0.316023	0.173	0.038	8.96766e-07
HES1	1.80922e-10	0.448862	0.25	0.078	2.41567e-06
IQGAP2	2.73143e-10	0.430849	0.375	0.153	3.64701e-06
PARM1	4.05755e-10	0.292389	0.25	0.076	5.41764e-06
MRPL41	5.88419e-10	0.317824	0.317	0.116	7.85657e-06
NDUFV1	6.15129e-10	0.26292	0.298	0.103	8.21321e-06
ESRRA	6.60326e-10	0.251642	0.24	0.073	8.81667e-06
ETV6	9.2781e-10	0.573543	0.587	0.335	1.23881e-05
NDUFA4	1.30183e-09	0.767086	0.558	0.354	1.73821e-05
CHCHD10	1.81042e-09	0.620427	0.462	0.255	2.41728e-05
NDUFA1	2.13099e-09	0.353399	0.356	0.147	2.8453e-05
CYCS	2.64884e-09	0.369512	0.375	0.157	3.53673e-05
MSI2	4.7912e-09	0.315761	0.288	0.105	6.39721e-05
PPTC7	5.91825e-09	0.308102	0.231	0.074	7.90205e-05
PRDX5	6.15737e-09	0.542594	0.481	0.262	8.22132e-05
HSPB1	7.07913e-09	0.393927	0.356	0.145	9.45205e-05
TANC2	7.82183e-09	0.365102	0.25	0.084	0.000104437
MPPED2	9.00242e-09	0.265179	0.24	0.078	0.0001202
NDUFS7	9.00801e-09	0.328707	0.279	0.104	0.000120275
UQCR10	1.03164e-08	0.372683	0.327	0.135	0.000137745
GAPDH	1.06608e-08	0.826396	0.567	0.387	0.000142343
TECR	1.09316e-08	0.375226	0.346	0.147	0.000145959
COX6C	1.29712e-08	0.525923	0.413	0.205	0.000173192
LARGE1	1.30134e-08	0.431689	0.202	0.061	0.000173754
ECI1	1.77451e-08	0.332643	0.298	0.117	0.000236932
IKZF2	1.99757e-08	0.290333	0.202	0.061	0.000266715
ATP5PD	2.37629e-08	0.35867	0.356	0.159	0.000317282
ATP5MC1	2.44682e-08	0.350567	0.269	0.1	0.0003267
COX8A	3.83439e-08	0.344673	0.413	0.198	0.000511968
NDUFS8	5.56636e-08	0.27878	0.269	0.102	0.00074322
TSTD1	6.81012e-08	0.336256	0.394	0.191	0.000909287
KRT8	7.0182e-08	0.479011	0.519	0.287	0.000937071
PLEKHA5	7.7934e-08	0.315761	0.288	0.114	0.00104058
MDH2	1.32857e-07	0.314387	0.288	0.118	0.00177391
DDIT3	1.43165e-07	0.318231	0.231	0.083	0.00191154
CD47	1.62784e-07	0.25383	0.26	0.1	0.0021735
SLC3A2	1.86592e-07	0.367171	0.337	0.151	0.00249137
NDRG1	2.34401e-07	0.376321	0.288	0.121	0.00312972
COX7A2	2.46898e-07	0.429528	0.375	0.19	0.00329658
SORBS2	2.9922e-07	0.478158	0.481	0.265	0.00399518
ANXA1	3.19888e-07	0.462678	0.519	0.281	0.00427115
ASAH1	3.73979e-07	0.318723	0.25	0.099	0.00499337
COX6B1	4.17842e-07	0.45126	0.413	0.231	0.00557903
NDUFB2	4.45452e-07	0.381375	0.337	0.159	0.00594768
ATP5ME	6.62613e-07	0.330743	0.298	0.131	0.0088472
ZNRF3	7.60024e-07	0.253108	0.212	0.076	0.0101478
UBB	8.03917e-07	0.582823	0.625	0.484	0.0107339
SHROOM3	8.53456e-07	0.397207	0.404	0.213	0.0113954
TGFB2	9.042e-07	0.295572	0.24	0.095	0.0120729
DHRS7	9.13807e-07	0.356646	0.356	0.179	0.0122012
MPC2	9.84679e-07	0.267368	0.298	0.132	0.0131474
NPC2	9.94536e-07	0.496087	0.308	0.146	0.013279
DDT	1.02122e-06	0.303442	0.288	0.128	0.0136353
ATP5PB	1.06873e-06	0.25658	0.288	0.125	0.0142697
CYSTM1	1.13478e-06	0.380577	0.26	0.113	0.0151516
NCKAP5	1.19745e-06	0.446261	0.288	0.131	0.0159883
PALLD	1.30239e-06	0.363884	0.308	0.141	0.0173896
KRT19	2.33299e-06	0.51801	0.471	0.25	0.0311501
LDHB	2.58786e-06	0.307481	0.288	0.131	0.0345531
BHLHE40	3.6969e-06	0.351358	0.269	0.124	0.049361
MEIS1	3.90574e-06	0.315627	0.356	0.178	0.0521494
CPEB3	4.69104e-06	0.288692	0.298	0.139	0.0626348
IVNS1ABP	7.4057e-06	0.325799	0.26	0.117	0.0988809
SLC25A3	8.10003e-06	0.305785	0.452	0.263	0.108152
COX4I1	8.53649e-06	0.588986	0.519	0.363	0.113979
NDUFB7	1.08384e-05	0.259058	0.337	0.172	0.144714
FTH1	1.26357e-05	0.381729	0.75	0.596	0.168712
TPI1	1.34545e-05	0.353428	0.327	0.179	0.179644
SERF2	1.46633e-05	0.397548	0.606	0.466	0.195784
CD24	1.81288e-05	0.386922	0.413	0.253	0.242056
LRMDA	1.83986e-05	0.344886	0.413	0.238	0.245658
BSG	1.86601e-05	0.251101	0.25	0.115	0.24915
BACE2	2.53034e-05	0.390719	0.317	0.167	0.337852
ATP5MG	2.8789e-05	0.397171	0.413	0.265	0.384391
PEBP1	2.92167e-05	0.399001	0.433	0.287	0.390101
CAST	3.22896e-05	0.317362	0.337	0.185	0.431131
FGD4	3.48393e-05	0.324456	0.298	0.154	0.465175
MT2A	3.95973e-05	0.32901	0.25	0.116	0.528704
ATP5F1E	6.87834e-05	0.350765	0.471	0.314	0.918396
COX7C	6.99122e-05	0.411352	0.471	0.329	0.933468
CD59	7.17439e-05	0.294791	0.413	0.248	0.957925
GSTP1	8.18446e-05	0.358869	0.298	0.161	1
SRP14	0.000101759	0.339649	0.481	0.326	1
DUSP1	0.00010856	0.411668	0.462	0.307	1
KRT18	0.000164354	0.272297	0.538	0.362	1
ATF3	0.000208733	0.343892	0.5	0.352	1
NAALADL2	0.000239991	0.405024	0.452	0.301	1
RAB10	0.000242337	0.458477	0.327	0.191	1
NDUFB10	0.000353696	0.287165	0.327	0.194	1
GADD45B	0.000433133	0.333604	0.452	0.304	1
ENO1	0.000435668	0.281598	0.385	0.246	1
TMBIM6	0.000516755	0.257796	0.462	0.312	1
CRYAB	0.000702598	0.520366	0.413	0.276	1
FHIT	0.000703108	0.315442	0.375	0.239	1
HINT1	0.00112497	0.281499	0.442	0.307	1
CD9	0.00120896	0.382952	0.452	0.342	1
EZR	0.00122449	0.329406	0.356	0.228	1
HSPA8	0.00122657	0.266533	0.365	0.241	1
PLCB1	0.00130729	0.395801	0.51	0.377	1
KCNMA1	0.00155487	0.251664	0.49	0.332	1
SOX4	0.00157556	0.33388	0.173	0.087	1
SQSTM1	0.0019341	0.266284	0.452	0.33	1
PRDX2	0.00214285	0.296443	0.288	0.187	1
HLA-B	0.00215964	0.296589	0.51	0.366	1
EDF1	0.00216815	0.280411	0.433	0.32	1
ATP5F1D	0.00455146	0.343859	0.346	0.251	1
PPIA	0.00715562	0.276009	0.442	0.35	1
ATP5MC2	0.00724486	0.256136	0.423	0.333	1
EHF	0.00736585	0.255085	0.394	0.287	1
H3F3A	0.00922203	0.29156	0.5	0.42	1
KLF6	0.00993227	0.44533	0.49	0.435	1
RPL18A	0.0187044	0.490725	0.702	0.724	1
S100A11	0.0206244	0.301583	0.433	0.356	1
SLC25A6	0.021022	0.286631	0.462	0.398	1
JMJD1C	0.207202	0.267926	0.385	0.368	1

## Sheet: Macrophage
	p_val	avg_log2FC	pct.1	pct.2	p_val_adj
C1QA	0	2.04758	0.872	0.003	0
C1QC	0	1.57029	0.821	0.002	0
C1QB	0	2.11211	0.885	0.003	0
FCER1G	0	1.49062	0.833	0.003	0
AIF1	0	1.77071	0.872	0.002	0
TYROBP	0	1.79969	0.936	0.005	0
FCGR3A	1.48933e-266	1.15601	0.654	0.001	1.98856e-262
CD68	8.17961e-263	1.0417	0.679	0.003	1.09214e-258
CCL3	1.0707e-258	3.49188	0.769	0.008	1.42959e-254
PLEK	1.68707e-255	1.22086	0.628	0.001	2.25257e-251
MS4A7	3.35686e-255	1.06256	0.615	0.001	4.48208e-251
LAPTM5	3.18273e-253	1.52473	0.833	0.014	4.24958e-249
IGSF6	2.30031e-250	1.00693	0.628	0.002	3.07138e-246
GPR183	1.56279e-245	1.8057	0.731	0.008	2.08663e-241
CCL3L1	1.76058e-244	3.53269	0.808	0.014	2.35073e-240
FCGR2A	1.28874e-237	1.1484	0.679	0.006	1.72072e-233
IL1B	9.51709e-236	2.00999	0.615	0.003	1.27072e-231
HLA-DQA1	6.09951e-231	1.57533	0.821	0.017	8.14406e-227
LST1	6.51972e-223	0.892215	0.564	0.002	8.70513e-219
OLR1	6.16158e-219	1.03195	0.577	0.003	8.22694e-215
HLA-DQB1	1.16163e-212	2.11645	0.949	0.037	1.55101e-208
TREM2	3.26085e-211	0.76988	0.5	0	4.35389e-207
RGS1	2.41749e-210	2.22993	0.91	0.032	3.22784e-206
BCL2A1	3.16341e-210	1.0922	0.577	0.004	4.22379e-206
MSR1	1.38685e-205	0.934271	0.577	0.004	1.85172e-201
FGL2	1.13632e-203	0.879943	0.551	0.003	1.51721e-199
CLEC7A	1.30644e-201	0.766825	0.526	0.002	1.74436e-197
ITGAX	5.50763e-200	0.733148	0.487	0.001	7.35379e-196
LY86	7.9169e-195	0.758992	0.462	0	1.05706e-190
BASP1	4.44441e-191	0.966931	0.603	0.008	5.93418e-187
CCL4L2	2.87394e-182	3.30183	0.679	0.016	3.83728e-178
LCP2	9.82262e-182	1.07216	0.615	0.011	1.31152e-177
CD83	3.1646e-179	2.26234	0.974	0.057	4.22537e-175
CSF2RA	9.9838e-179	0.690349	0.449	0.001	1.33304e-174
CD86	1.82544e-174	0.654057	0.462	0.002	2.43733e-170
CSF1R	2.936e-173	0.631933	0.436	0.001	3.92015e-169
MNDA	8.48823e-173	0.666502	0.423	0.001	1.13335e-168
MCTP1	9.28463e-170	0.951102	0.526	0.006	1.23968e-165
C5AR1	1.28923e-168	0.897558	0.487	0.004	1.72138e-164
HLA-DMB	2.79509e-163	0.824893	0.603	0.013	3.73201e-159
HLA-DQA2	2.70133e-162	1.6787	0.846	0.042	3.60682e-158
CCL4	3.26488e-162	3.22063	0.641	0.017	4.35927e-158
HAVCR2	3.97723e-161	0.726301	0.513	0.007	5.3104e-157
SPI1	5.68557e-157	0.533248	0.397	0.001	7.59137e-153
CYBB	8.63138e-157	0.521953	0.372	0	1.15246e-152
PLD4	9.67042e-157	0.596476	0.385	0.001	1.29119e-152
HLA-DPA1	9.75959e-157	3.73336	0.987	0.078	1.3031e-152
RAB31	1.36905e-156	0.699387	0.526	0.008	1.82795e-152
HLA-DPB1	5.85805e-155	3.61553	0.987	0.08	7.82167e-151
SH2B3	4.67043e-154	0.722512	0.526	0.009	6.23596e-150
SLC8A1	7.36251e-154	0.731298	0.526	0.009	9.83042e-150
COTL1	9.21371e-149	0.833653	0.564	0.013	1.23021e-144
HMOX1	4.65788e-146	0.631169	0.372	0.001	6.2192e-142
RGS10	4.64539e-144	1.1474	0.705	0.03	6.20253e-140
C1orf162	2.86372e-143	0.568761	0.397	0.003	3.82363e-139
SERPINB9	1.24943e-142	0.96046	0.603	0.019	1.66824e-138
NLRP3	3.04889e-142	0.808812	0.385	0.002	4.07087e-138
THEMIS2	3.08926e-142	0.557033	0.385	0.002	4.12478e-138
SGK1	6.27265e-142	1.52667	0.808	0.046	8.37525e-138
GPR137B	6.63186e-142	0.906573	0.526	0.012	8.85486e-138
KCNQ3	2.24523e-141	0.570287	0.372	0.002	2.99784e-137
CD37	1.55367e-139	0.782318	0.538	0.013	2.07445e-135
SRGN	2.61343e-139	2.26635	0.936	0.072	3.48945e-135
FAM49A	2.85592e-139	0.846867	0.487	0.009	3.81323e-135
APOE	2.2593e-137	2.01895	0.551	0.015	3.01661e-133
BCAT1	7.78597e-136	0.505196	0.359	0.002	1.03958e-131
MS4A6A	3.62984e-135	0.521953	0.321	0	4.84656e-131
CLEC9A	3.64114e-135	0.547488	0.321	0	4.86165e-131
P2RY13	4.18845e-135	0.482018	0.333	0.001	5.59242e-131
LAT2	8.32289e-134	0.504434	0.385	0.003	1.11127e-129
EMILIN2	5.94174e-132	0.625075	0.423	0.006	7.93341e-128
FCGBP	8.32004e-131	0.862053	0.346	0.002	1.11089e-126
ARRB2	1.61166e-130	0.550183	0.436	0.007	2.15188e-126
FYB1	1.99093e-130	0.879523	0.564	0.018	2.65829e-126
LILRB4	1.0627e-129	0.441754	0.321	0.001	1.41892e-125
TAGAP	3.2851e-129	0.761699	0.474	0.01	4.38627e-125
ALOX5AP	3.96655e-129	0.675155	0.462	0.009	5.29614e-125
STX11	7.18141e-127	0.655098	0.462	0.01	9.58862e-123
PTGER4	6.21549e-126	0.647207	0.423	0.007	8.29892e-122
PALD1	2.95376e-125	0.426551	0.333	0.002	3.94386e-121
PLXDC2	7.99456e-125	1.53352	0.769	0.05	1.06743e-120
APOC1	1.02464e-124	0.667266	0.321	0.001	1.3681e-120
PHACTR1	1.82861e-123	0.586577	0.41	0.006	2.44155e-119
NRP2	3.47073e-123	0.638471	0.385	0.005	4.63412e-119
EVI2B	7.63956e-123	0.489093	0.385	0.005	1.02003e-118
CD53	3.38153e-122	0.665928	0.436	0.008	4.51502e-118
HCLS1	1.58536e-120	0.561915	0.41	0.007	2.11677e-116
AP003481.1	5.28869e-119	0.482782	0.282	0	7.06146e-115
ITGB2	2.80497e-117	0.607792	0.436	0.01	3.7452e-113
CXCR4	5.1612e-115	1.10301	0.667	0.036	6.89123e-111
TBXAS1	1.03563e-114	0.552463	0.372	0.005	1.38277e-110
ZEB2	8.07966e-114	0.968781	0.577	0.025	1.0788e-109
AXL	1.30869e-112	0.630125	0.423	0.01	1.74736e-108
HLA-DRB5	4.74361e-111	1.75517	0.923	0.1	6.33367e-107
GPR34	2.48212e-110	0.45301	0.308	0.002	3.31413e-106
ADAP2	2.21869e-109	0.48049	0.295	0.002	2.96239e-105
LAIR1	3.451e-108	0.34319	0.269	0.001	4.60778e-104
PTPRE	9.80198e-107	0.659886	0.449	0.013	1.30876e-102
HLA-DRB1	1.56935e-106	2.3799	0.974	0.134	2.09539e-102
IL18	1.63256e-106	0.667617	0.474	0.016	2.1798e-102
C3	1.19e-105	1.13345	0.667	0.042	1.58889e-101
TM6SF1	5.70137e-105	0.369754	0.295	0.002	7.61247e-101
SLCO2B1	5.2874e-104	0.398806	0.282	0.002	7.05973e-100
MIR155HG	9.76272e-104	0.895282	0.359	0.006	1.30352e-99
DOCK4	3.59347e-103	2.29463	0.885	0.098	4.79801e-99
RGS2	2.4866e-101	1.31392	0.718	0.056	3.32011e-97
HLA-DRA	4.65956e-99	4.01068	1	0.173	6.22145e-95
CORO1A	9.04533e-99	0.592693	0.397	0.011	1.20773e-94
TNFRSF1B	1.5188e-96	0.63737	0.397	0.011	2.02791e-92
PLEKHO1	3.76474e-96	0.519566	0.385	0.01	5.02668e-92
KLHL6	8.96417e-96	0.450497	0.346	0.007	1.1969e-91
SLC1A3	1.53455e-93	0.471359	0.346	0.007	2.04893e-89
TMEM176B	1.85626e-93	0.398806	0.256	0.002	2.47848e-89
FRMD4A	9.95595e-93	1.21246	0.641	0.048	1.32932e-88
IGSF21	3.61881e-92	0.314511	0.218	0	4.83183e-88
PILRA	3.65033e-92	0.382443	0.282	0.003	4.87393e-88
IRF8	3.90233e-92	0.35769	0.231	0.001	5.21039e-88
PTPRC	2.24825e-91	0.791255	0.615	0.04	3.00186e-87
RAB20	4.33727e-91	0.723499	0.5	0.025	5.79112e-87
CHST11	1.12576e-90	0.855835	0.513	0.026	1.50312e-86
GPSM3	6.66359e-90	0.490026	0.385	0.012	8.89723e-86
OTUD1	1.84558e-89	0.828852	0.487	0.024	2.46422e-85
HLA-DMA	3.13539e-89	1.16198	0.782	0.082	4.18638e-85
CYBA	1.43937e-88	1.43894	0.936	0.134	1.92185e-84
GNA13	2.58379e-88	0.873131	0.59	0.041	3.44987e-84
CPVL	3.3276e-88	0.570287	0.244	0.002	4.44302e-84
EVI2A	4.04628e-88	0.312219	0.244	0.002	5.40259e-84
CD300A	8.16473e-87	0.314511	0.205	0	1.09016e-82
FPR1	8.17333e-87	0.343954	0.205	0	1.0913e-82
AP003354.2	8.27704e-87	0.414273	0.218	0.001	1.10515e-82
VIM	1.05618e-84	2.02364	0.897	0.119	1.41021e-80
CD4	6.36619e-83	0.356162	0.231	0.002	8.50013e-79
VASH1	7.01584e-83	0.312219	0.231	0.002	9.36755e-79
CTSS	1.12104e-81	0.919404	0.692	0.067	1.49681e-77
MB21D2	2.51806e-81	0.527745	0.359	0.012	3.36212e-77
MAFB	2.29859e-80	0.927157	0.551	0.039	3.06908e-76
IRAK2	5.59395e-80	0.547567	0.385	0.015	7.46904e-76
RIN3	6.35123e-79	0.466815	0.346	0.011	8.48017e-75
SLC15A3	9.94558e-79	0.338612	0.256	0.004	1.32793e-74
ARHGAP15	1.65604e-78	0.718586	0.462	0.025	2.21115e-74
CD74	2.13512e-78	3.30814	1	0.247	2.85081e-74
PREX1	3.48035e-78	0.492291	0.333	0.01	4.64696e-74
UCP2	9.92476e-78	0.443126	0.321	0.009	1.32515e-73
PLAUR	4.70081e-77	1.33578	0.744	0.09	6.27652e-73
A2M	7.00786e-77	0.907447	0.628	0.054	9.3569e-73
SLC7A7	3.99358e-76	0.268422	0.192	0.001	5.33222e-72
VSIG4	4.01835e-76	0.253757	0.179	0	5.3653e-72
AC074327.1	4.01835e-76	0.253757	0.179	0	5.3653e-72
MS4A4A	4.02035e-76	0.284453	0.179	0	5.36796e-72
F13A1	4.02319e-76	0.29956	0.179	0	5.37176e-72
TNF	6.17088e-76	0.489854	0.256	0.004	8.23936e-72
BIN1	8.63409e-76	0.556198	0.41	0.02	1.15282e-71
LGALS9	5.10501e-75	0.336329	0.269	0.005	6.81621e-71
PTGS1	1.00701e-73	0.296505	0.218	0.002	1.34456e-69
ADGRE2	1.00701e-73	0.326253	0.218	0.002	1.34456e-69
IL10RA	7.81625e-73	0.336329	0.256	0.005	1.04363e-68
SRGAP2	1.73646e-72	0.363664	0.269	0.006	2.31852e-68
CIITA	1.73646e-72	0.363664	0.269	0.006	2.31852e-68
GAS7	7.37836e-71	0.352351	0.244	0.004	9.85158e-67
PIK3R5	7.744e-71	0.531521	0.295	0.008	1.03398e-66
DSE	1.07414e-70	0.586741	0.423	0.024	1.4342e-66
SYK	2.23601e-70	0.496941	0.372	0.017	2.98552e-66
HLA-DOA	3.86847e-70	0.280636	0.218	0.003	5.16519e-66
IFI30	3.95773e-70	0.324728	0.218	0.003	5.28436e-66
C1orf54	1.40683e-69	0.481504	0.308	0.01	1.87839e-65
PLAU	1.75213e-69	0.504474	0.308	0.01	2.33944e-65
SKAP2	2.3369e-69	0.509765	0.372	0.017	3.12023e-65
STK10	2.4611e-69	0.547567	0.359	0.016	3.28607e-65
DOCK10	4.37155e-69	0.481749	0.346	0.014	5.83689e-65
GRB2	1.36733e-68	0.79839	0.628	0.066	1.82566e-64
HCK	1.44215e-68	0.266132	0.205	0.002	1.92556e-64
CYTH4	1.44215e-68	0.266132	0.205	0.002	1.92556e-64
CAPG	3.1515e-68	0.633301	0.41	0.023	4.20788e-64
ARPC1B	3.71696e-68	0.437077	0.333	0.013	4.96288e-64
DOCK8	4.23846e-68	0.56623	0.385	0.02	5.65919e-64
LTC4S	4.36372e-68	0.656897	0.487	0.036	5.82643e-64
LCP1	5.59734e-68	0.625623	0.474	0.033	7.47357e-64
AC069368.1	6.09629e-68	0.473637	0.256	0.006	8.13976e-64
RAPGEF1	1.01149e-67	0.924941	0.615	0.064	1.35055e-63
NPC2	4.12595e-67	1.17005	0.808	0.128	5.50897e-63
EPB41L3	6.9765e-67	0.435568	0.321	0.012	9.31502e-63
APBB1IP	1.40016e-66	0.500703	0.333	0.014	1.8695e-62
PTGS2	3.68765e-66	0.267658	0.179	0.001	4.92376e-62
AC004687.1	3.76987e-66	0.267658	0.179	0.001	5.03353e-62
TGFBI	4.83734e-66	0.337851	0.231	0.004	6.45882e-62
GPR132	5.18842e-66	0.323204	0.231	0.004	6.92758e-62
TNFAIP3	6.00396e-66	1.00679	0.667	0.076	8.01648e-62
ABCA1	1.0362e-65	0.937361	0.538	0.049	1.38354e-61
HAMP	1.90242e-65	0.253757	0.154	0	2.54011e-61
CLEC2B	3.65869e-65	0.835586	0.603	0.061	4.88508e-61
CD69	2.18713e-64	0.538323	0.385	0.021	2.92026e-60
MEF2C	3.49061e-64	0.560256	0.372	0.02	4.66066e-60
TTYH2	6.34253e-64	0.294218	0.218	0.004	8.46854e-60
NCKAP1L	6.75219e-64	0.279111	0.218	0.004	9.01553e-60
TIAM1	7.29715e-64	0.470946	0.321	0.013	9.74315e-60
MIR181A1HG	7.40486e-64	0.293457	0.218	0.004	9.88697e-60
AL136987.1	1.71967e-63	0.296505	0.192	0.002	2.2961e-59
MYO9B	1.42839e-62	0.877178	0.551	0.055	1.90718e-58
KCTD12	1.29294e-61	0.553204	0.346	0.017	1.72633e-57
CKLF	1.47079e-61	0.462286	0.321	0.014	1.9638e-57
VSIR	1.8527e-61	0.518639	0.423	0.029	2.47372e-57
CELF2	3.17333e-61	0.91559	0.59	0.064	4.23703e-57
ALOX5	3.51605e-61	0.293457	0.218	0.004	4.69463e-57
CPED1	3.87443e-61	0.306885	0.218	0.004	5.17313e-57
ZNF804A	5.95855e-61	0.39957	0.167	0.001	7.95585e-57
ATP8B4	6.36643e-61	0.282925	0.167	0.001	8.50045e-57
HPGDS	6.50775e-61	0.252228	0.167	0.001	8.68914e-57
MTHFD1L	3.31142e-60	0.449743	0.308	0.013	4.42141e-56
SAMHD1	3.34998e-60	0.434815	0.321	0.015	4.4729e-56
STAB1	4.03761e-60	0.280636	0.192	0.003	5.39101e-56
VMO1	4.07769e-60	0.358356	0.269	0.009	5.44453e-56
MARCKS	9.9943e-60	1.10073	0.692	0.099	1.33444e-55
FTL	1.04302e-59	3.40407	1	0.431	1.39265e-55
ZNF331	1.40765e-59	1.54005	0.654	0.087	1.87949e-55
GRASP	6.09553e-59	0.448989	0.308	0.014	8.13875e-55
LYN	8.51172e-59	1.0398	0.628	0.079	1.13648e-54
RASGEF1B	8.71184e-59	0.723465	0.487	0.044	1.1632e-54
MAP3K8	1.03984e-58	0.826762	0.538	0.055	1.38839e-54
SERPINA1	1.33372e-58	0.291175	0.231	0.006	1.78078e-54
CAMK1D	1.40819e-58	0.765857	0.59	0.067	1.88022e-54
BID	1.00379e-57	0.439223	0.359	0.021	1.34025e-53
GNAI2	2.01165e-57	0.74562	0.551	0.059	2.68595e-53
EPB41L2	3.30513e-57	0.981767	0.538	0.059	4.41301e-53
CTTNBP2NL	1.52945e-56	0.41901	0.321	0.016	2.04212e-52
GMFG	6.05906e-56	0.350806	0.295	0.013	8.09006e-52
ARL4C	9.78123e-56	0.928803	0.59	0.073	1.30599e-51
REL	1.20444e-55	1.21796	0.692	0.108	1.60817e-51
NR4A3	2.35262e-55	1.00261	0.577	0.068	3.14122e-51
BST2	2.3806e-55	0.520029	0.385	0.026	3.17857e-51
CTSB	2.89906e-55	1.0082	0.769	0.14	3.87083e-51
NRARP	3.04383e-55	0.361386	0.244	0.008	4.06413e-51
GNA15	4.13969e-55	0.38362	0.282	0.012	5.52731e-51
ARHGAP22	2.05877e-54	0.359113	0.256	0.01	2.74887e-50
PTAFR	2.52443e-54	0.294218	0.192	0.004	3.37062e-50
PAPSS2	3.03074e-54	0.293457	0.192	0.004	4.04664e-50
GAB2	3.96279e-54	0.731613	0.487	0.048	5.29111e-50
IKZF1	1.69511e-53	0.359113	0.244	0.008	2.26331e-49
RNASET2	5.43741e-53	0.900029	0.756	0.135	7.26003e-49
ARHGDIB	1.02959e-52	0.68468	0.564	0.067	1.37471e-48
RP2	1.12967e-52	0.303847	0.231	0.007	1.50833e-48
LPXN	1.6009e-52	0.434062	0.282	0.013	2.13753e-48
DPYSL2	1.63788e-52	0.356087	0.269	0.012	2.1869e-48
JAZF1	2.30545e-52	0.469051	0.372	0.026	3.07824e-48
RHBDF2	3.56271e-52	0.320162	0.218	0.006	4.75693e-48
ABCG1	8.63804e-52	0.539325	0.346	0.023	1.15335e-47
LY96	8.64398e-52	0.291935	0.205	0.005	1.15414e-47
SLC43A2	2.28344e-51	0.357599	0.256	0.011	3.04885e-47
SFMBT2	3.26929e-51	0.42878	0.346	0.023	4.36515e-47
CEP170	4.66328e-51	0.45777	0.308	0.017	6.22641e-47
CXCL16	5.43877e-51	0.63114	0.538	0.064	7.26184e-47
KYNU	5.95593e-51	0.373327	0.231	0.008	7.95236e-47
GNB4	6.60046e-51	0.331015	0.231	0.008	8.81294e-47
PRDM1	3.04614e-50	0.343244	0.244	0.01	4.0672e-46
CD48	3.79718e-50	0.401579	0.295	0.016	5.07e-46
LGMN	1.30801e-49	0.880785	0.474	0.051	1.74645e-45
DOCK2	1.36206e-49	0.349301	0.269	0.013	1.81862e-45
BIN2	1.40626e-49	0.279111	0.179	0.004	1.87763e-45
FERMT3	1.90714e-49	0.277589	0.192	0.005	2.54642e-45
GK	2.88758e-49	0.344	0.231	0.008	3.85549e-45
GYPC	4.57209e-49	0.514189	0.372	0.029	6.10466e-45
IL13RA1	9.98902e-49	0.400079	0.308	0.019	1.33373e-44
RHOH	1.1556e-48	0.556535	0.321	0.021	1.54296e-44
IRAK3	1.17515e-48	0.353067	0.269	0.013	1.56905e-44
C15orf48	1.41527e-48	0.442368	0.218	0.007	1.88967e-44
TBC1D9	2.23588e-48	0.417506	0.295	0.017	2.98535e-44
RILPL2	3.22262e-48	0.649876	0.474	0.052	4.30284e-44
UGCG	5.34436e-48	0.607881	0.513	0.061	7.13579e-44
NFKBIE	7.44126e-48	0.379095	0.282	0.015	9.93557e-44
ARPC3	1.34994e-47	0.972615	0.821	0.183	1.80244e-43
CAPZB	1.48925e-47	0.797174	0.692	0.121	1.98844e-43
GPRIN3	2.02523e-47	0.470194	0.269	0.014	2.70408e-43
CREM	2.79931e-47	0.784864	0.5	0.06	3.73763e-43
BCL2	9.00102e-47	0.619935	0.359	0.029	1.20182e-42
MRC2	1.00616e-46	0.300814	0.218	0.008	1.34343e-42
FTH1	1.56479e-46	2.6276	0.987	0.589	2.08931e-42
PYCARD	1.57459e-46	0.543657	0.436	0.045	2.10239e-42
CTSZ	1.8954e-46	0.95262	0.679	0.126	2.53074e-42
SH3KBP1	2.20799e-46	0.471617	0.359	0.029	2.9481e-42
ASAH1	3.41193e-46	0.688193	0.59	0.087	4.55561e-42
ADAM28	3.81391e-46	0.356087	0.244	0.011	5.09233e-42
EFHD2	4.3232e-46	0.532742	0.462	0.051	5.77233e-42
EMP3	5.72093e-46	0.596476	0.397	0.037	7.63859e-42
CXCL8	1.09661e-45	2.06454	0.577	0.09	1.46419e-41
MAF	1.19802e-45	0.347046	0.282	0.016	1.59959e-41
CKS2	1.37297e-45	0.454768	0.295	0.019	1.83319e-41
YWHAH	7.2528e-45	0.660292	0.462	0.054	9.68394e-41
PSAP	3.26475e-44	1.20016	0.808	0.196	4.3591e-40
ID2	5.34748e-44	1.46321	0.641	0.121	7.13995e-40
ARPC2	9.24094e-44	0.80248	0.679	0.128	1.23385e-39
TNFSF13B	9.4496e-44	0.286621	0.218	0.009	1.26171e-39
SLA	1.25986e-43	0.327988	0.231	0.011	1.68217e-39
SMAP2	1.44984e-43	0.449318	0.346	0.029	1.93582e-39
ENTPD1	1.787e-43	0.297032	0.231	0.011	2.386e-39
RAB32	1.90546e-43	0.544388	0.41	0.042	2.54417e-39
TRAF3	3.63983e-43	0.58625	0.423	0.046	4.8599e-39
YBX1	5.55868e-43	0.909367	0.821	0.207	7.42195e-39
S100A4	5.75541e-43	0.733054	0.538	0.075	7.68462e-39
ELMO1	6.90467e-43	0.566488	0.41	0.042	9.21912e-39
SLC9A9	1.07348e-42	0.320446	0.256	0.014	1.43332e-38
CD302	1.14637e-42	0.257764	0.205	0.008	1.53064e-38
LPCAT2	1.29351e-42	0.354576	0.244	0.013	1.7271e-38
CTSC	1.48191e-42	0.478546	0.385	0.038	1.97865e-38
TGFB1	1.53068e-42	0.476182	0.41	0.042	2.04377e-38
AOAH	1.65601e-42	0.379848	0.244	0.013	2.21111e-38
P2RX7	2.28225e-42	0.285864	0.218	0.01	3.04726e-38
RASSF4	2.78615e-42	0.435402	0.359	0.032	3.72007e-38
ETV5	1.08133e-41	0.257005	0.192	0.007	1.44379e-37
TMSB4X	1.26239e-41	2.02143	0.987	0.478	1.68555e-37
C9orf72	1.31739e-41	0.417506	0.269	0.017	1.75898e-37
PTPN1	5.77497e-41	0.534407	0.397	0.042	7.71074e-37
TACC1	7.93479e-41	0.483848	0.436	0.05	1.05945e-36
ARHGAP24	1.20279e-40	0.692417	0.487	0.066	1.60597e-36
HSPA6	1.26576e-40	1.85844	0.564	0.092	1.69004e-36
MFSD1	1.44142e-40	0.424347	0.385	0.039	1.92458e-36
RGS19	3.03413e-40	0.273789	0.192	0.007	4.05117e-36
CREB5	3.15765e-40	0.555285	0.423	0.048	4.21609e-36
NFKB1	1.48238e-39	1.50439	0.718	0.173	1.97927e-35
HCST	1.6116e-39	0.339556	0.269	0.018	2.15181e-35
VEGFA	1.61383e-39	0.62685	0.397	0.045	2.15478e-35
CNPY3	3.73731e-39	0.425068	0.333	0.03	4.99006e-35
MGAT1	6.92592e-39	0.664495	0.5	0.075	9.24749e-35
SPP1	1.44882e-38	1.01532	0.128	0.002	1.93447e-34
LDLRAD4	2.351e-38	0.75723	0.551	0.093	3.13905e-34
FXYD5	2.7617e-38	0.51121	0.359	0.037	3.68742e-34
CSGALNACT2	2.89262e-38	0.359759	0.269	0.019	3.86223e-34
NFKBIA	4.60202e-38	1.48047	0.846	0.269	6.14462e-34
RHOG	4.62369e-38	0.411647	0.333	0.031	6.17355e-34
SLAMF7	5.35142e-38	0.260041	0.154	0.004	7.14522e-34
BAX	1.3586e-37	0.337316	0.295	0.024	1.814e-33
LGALS1	1.52603e-37	1.00786	0.679	0.141	2.03755e-33
AMPD3	1.76745e-37	0.317126	0.192	0.008	2.3599e-33
TPM3	2.44014e-37	0.711797	0.603	0.113	3.25808e-33
TYMP	6.51684e-37	0.498719	0.372	0.041	8.70128e-33
TMSB10	1.25806e-36	1.26028	0.936	0.34	1.67976e-32
NFKBID	2.84315e-36	0.2993	0.205	0.011	3.79618e-32
HIF1A	2.79861e-35	0.765431	0.59	0.114	3.7367e-31
NR4A2	3.1217e-35	0.867455	0.679	0.157	4.1681e-31
SAT1	3.33822e-35	1.65775	0.923	0.423	4.4572e-31
PFN1	6.60592e-35	1.00539	0.744	0.199	8.82022e-31
ETV3	1.4191e-34	0.340303	0.269	0.022	1.89478e-30
ACSL1	1.42089e-34	0.74582	0.474	0.076	1.89718e-30
PPT1	1.73268e-34	0.44618	0.372	0.045	2.31348e-30
CMTM6	1.93551e-34	0.634426	0.462	0.072	2.5843e-30
SLC7A5	2.4144e-34	0.434589	0.333	0.035	3.22371e-30
SIPA1L1	3.94195e-34	1.10724	0.603	0.128	5.2633e-30
GRK3	4.27353e-34	0.282838	0.205	0.012	5.70601e-30
CDV3	4.50059e-34	0.554234	0.423	0.06	6.00919e-30
TMCC3	4.64954e-34	0.282082	0.205	0.012	6.20807e-30
LIMD2	5.3711e-34	0.252464	0.205	0.012	7.17149e-30
ACER3	7.31103e-34	0.312196	0.269	0.022	9.76169e-30
ADCY3	8.45115e-34	0.289655	0.167	0.007	1.1284e-29
WIPF1	9.20247e-34	0.392182	0.308	0.03	1.22871e-29
RFTN1	1.19877e-33	0.367098	0.256	0.02	1.6006e-29
PFKFB3	2.57756e-33	0.352276	0.269	0.023	3.44155e-29
GLIPR1	3.08107e-33	0.33657	0.269	0.023	4.11385e-29
FABP5	3.34379e-33	0.405729	0.269	0.023	4.46463e-29
CAP1	4.94736e-33	0.500261	0.385	0.05	6.60572e-29
ACTB	5.08793e-33	1.56209	0.949	0.428	6.7934e-29
PAG1	6.2092e-33	0.512645	0.372	0.047	8.29052e-29
AGAP3	6.28127e-33	0.410906	0.308	0.031	8.38676e-29
ATP2C1	8.97487e-33	0.741674	0.462	0.076	1.19832e-28
TET2	1.12132e-32	0.433124	0.346	0.04	1.49719e-28
ME2	1.15758e-32	0.263203	0.218	0.014	1.5456e-28
RASA3	2.46306e-32	0.271514	0.167	0.007	3.28868e-28
BMP2K	3.16396e-32	0.4033	0.282	0.026	4.22452e-28
SORL1	3.20492e-32	0.50184	0.423	0.063	4.27921e-28
SOCS6	5.31419e-32	0.426551	0.295	0.03	7.09551e-28
CSK	6.04371e-32	0.292507	0.218	0.015	8.06956e-28
OGFRL1	8.48564e-32	0.739841	0.564	0.119	1.133e-27
HTRA1	8.86604e-32	0.474141	0.333	0.039	1.18379e-27
AKAP13	1.03036e-31	1.3409	0.821	0.281	1.37574e-27
BTG1	1.91488e-31	1.10383	0.769	0.243	2.55675e-27
MOB1A	1.97869e-31	0.428739	0.359	0.046	2.64195e-27
RAC2	5.69381e-31	0.260193	0.218	0.015	7.60237e-27
BHLHE41	6.16378e-31	0.480018	0.321	0.037	8.22988e-27
UBASH3B	6.63579e-31	0.355264	0.244	0.02	8.86011e-27
RUNX3	8.23987e-31	0.299537	0.256	0.022	1.10019e-26
MCL1	8.37822e-31	0.826805	0.679	0.18	1.11866e-26
TUBA1B	9.57704e-31	0.89793	0.667	0.178	1.27873e-26
SNN	1.19275e-30	0.252464	0.192	0.012	1.59256e-26
SAMSN1	1.21262e-30	0.356012	0.231	0.018	1.61908e-26
UPP1	1.74672e-30	0.321198	0.218	0.016	2.33223e-26
ZC3H12C	1.93129e-30	0.332691	0.218	0.016	2.57866e-26
TUBA1A	2.14111e-30	0.796406	0.526	0.103	2.85881e-26
PEA15	2.58847e-30	0.382616	0.333	0.04	3.45613e-26
IFNGR1	2.78193e-30	0.498081	0.372	0.051	3.71444e-26
EIF4E	2.90888e-30	0.572677	0.41	0.062	3.88393e-26
QKI	3.17518e-30	1.06141	0.667	0.178	4.2395e-26
VOPP1	3.24917e-30	0.403422	0.41	0.061	4.33829e-26
KLF6	4.82167e-30	1.39788	0.885	0.42	6.4379e-26
MAP2K1	6.31043e-30	0.453276	0.346	0.045	8.42568e-26
PARVB	1.15935e-29	0.293261	0.205	0.014	1.54796e-25
FMNL1	1.21863e-29	0.276052	0.218	0.016	1.62712e-25
CCL2	1.30076e-29	0.297549	0.192	0.012	1.73678e-25
PLEKHA2	1.42049e-29	0.273797	0.218	0.016	1.89663e-25
ARAP1	1.74069e-29	0.284248	0.244	0.021	2.32417e-25
DUSP5	2.06912e-29	0.321469	0.256	0.024	2.76269e-25
MANBA	2.10013e-29	0.602881	0.41	0.066	2.8041e-25
PELI1	2.52212e-29	0.900432	0.603	0.143	3.36753e-25
RGCC	2.93107e-29	0.992777	0.692	0.193	3.91357e-25
ARSB	3.10648e-29	0.269243	0.179	0.011	4.14777e-25
PDE4A	3.78632e-29	0.355264	0.244	0.022	5.0555e-25
KDM6B	3.85778e-29	0.535644	0.359	0.05	5.15091e-25
CLDN1	6.38845e-29	0.507576	0.359	0.05	8.52986e-25
LRP1	6.50258e-29	0.320446	0.205	0.015	8.68224e-25
CH25H	8.79623e-29	0.362904	0.141	0.006	1.17447e-24
HSPA8	1.11226e-28	0.962464	0.744	0.227	1.48509e-24
ZNF267	1.55308e-28	0.332104	0.269	0.028	2.07367e-24
TAOK3	1.57681e-28	0.644769	0.41	0.068	2.10536e-24
LIPA	1.65207e-28	0.333442	0.218	0.017	2.20584e-24
SKIL	2.53999e-28	0.506211	0.462	0.084	3.39139e-24
EEF1B2	7.50589e-28	0.919182	0.897	0.371	1.00219e-23
TLR2	9.75146e-28	0.37062	0.269	0.029	1.30201e-23
SNX8	1.25719e-27	0.273797	0.218	0.018	1.6786e-23
CFL1	1.30614e-27	0.938406	0.769	0.253	1.74396e-23
DUSP2	1.53323e-27	0.523696	0.385	0.06	2.04717e-23
ANKRD33B	1.90295e-27	0.304606	0.141	0.006	2.54081e-23
LITAF	2.19212e-27	1.02079	0.769	0.264	2.92691e-23
FAM102B	2.84096e-27	0.425816	0.295	0.036	3.79325e-23
P3H2	4.26404e-27	0.470539	0.231	0.021	5.69334e-23
ATP2B1	4.97202e-27	0.499615	0.359	0.054	6.63864e-23
TGFBR1	5.50908e-27	0.311814	0.269	0.029	7.35572e-23
DRAM2	6.90104e-27	0.311814	0.282	0.032	9.21426e-23
2024-09-06	7.36153e-27	0.356681	0.269	0.03	9.82912e-23
FAU	8.32203e-27	0.96027	0.962	0.463	1.11116e-22
ABR	1.02097e-26	0.456387	0.385	0.062	1.36319e-22
B3GNT5	2.54649e-26	0.531777	0.436	0.081	3.40008e-22
CFLAR	2.98916e-26	0.841921	0.551	0.136	3.99113e-22
SH3BGRL	3.12372e-26	0.50834	0.551	0.126	4.1708e-22
TIMP2	3.46909e-26	0.408285	0.333	0.047	4.63192e-22
ZNF618	5.10915e-26	0.352979	0.282	0.034	6.82174e-22
MTHFD2	5.36149e-26	0.370408	0.295	0.037	7.15867e-22
ZFAND5	8.77836e-26	0.599112	0.564	0.136	1.17209e-21
JPT1	1.4124e-25	0.402488	0.359	0.056	1.88583e-21
RHOA	1.66057e-25	0.594546	0.603	0.155	2.21719e-21
TNFSF12	2.09098e-25	0.293068	0.244	0.025	2.79188e-21
TLN1	2.29292e-25	0.380539	0.372	0.06	3.06151e-21
FNIP2	2.76519e-25	0.699951	0.538	0.128	3.69208e-21
ACTR2	3.89134e-25	0.470039	0.397	0.07	5.19572e-21
ARPC5	5.48124e-25	0.457548	0.397	0.071	7.31855e-21
HLA-E	9.49084e-25	0.768764	0.782	0.275	1.26722e-20
IER5	1.23347e-24	0.685318	0.372	0.063	1.64693e-20
CTSH	1.44677e-24	0.429417	0.372	0.063	1.93173e-20
SPAG9	1.47063e-24	0.522231	0.538	0.122	1.96359e-20
LAP3	1.65072e-24	0.368747	0.333	0.05	2.20404e-20
CLIC1	2.04727e-24	0.636631	0.641	0.179	2.73351e-20
ITM2B	2.29225e-24	0.96666	0.897	0.44	3.06061e-20
CCDC88A	2.31638e-24	0.323212	0.269	0.033	3.09284e-20
IFI16	2.96285e-24	0.452087	0.359	0.059	3.956e-20
PLIN2	4.02644e-24	0.771131	0.449	0.095	5.3761e-20
ZFAND2A	5.97828e-24	0.402556	0.244	0.028	7.98219e-20
ELF1	6.01149e-24	0.65279	0.705	0.222	8.02654e-20
LIMS1	7.18992e-24	0.577007	0.577	0.147	9.59998e-20
TANK	7.86063e-24	0.577433	0.41	0.08	1.04955e-19
B2M	9.97651e-24	1.03934	1	0.759	1.33206e-19
PABPC4	1.30908e-23	0.399351	0.321	0.049	1.74788e-19
METRNL	1.67191e-23	0.378108	0.372	0.064	2.23233e-19
NUDT3	1.68395e-23	0.293814	0.231	0.025	2.24842e-19
CD58	2.12263e-23	0.329323	0.282	0.038	2.83414e-19
PTMA	2.46162e-23	0.890901	0.949	0.419	3.28676e-19
GPAT3	2.60508e-23	0.388097	0.333	0.052	3.4783e-19
NRP1	4.45415e-23	0.26556	0.205	0.02	5.94719e-19
B4GALT1	5.94903e-23	0.531964	0.41	0.082	7.94314e-19
MBP	7.92496e-23	0.551389	0.423	0.089	1.05814e-18
INPP5D	9.00038e-23	0.349286	0.269	0.036	1.20173e-18
ANP32A	1.07536e-22	0.378666	0.333	0.055	1.43582e-18
PMAIP1	1.18177e-22	0.44655	0.333	0.055	1.57791e-18
AP003086.2	1.58515e-22	0.311814	0.244	0.029	2.11649e-18
HDAC9	1.59868e-22	0.406474	0.346	0.059	2.13455e-18
AAED1	1.91289e-22	0.273062	0.244	0.029	2.55409e-18
DUSP1	2.93367e-22	0.989146	0.769	0.297	3.91703e-18
CDC42SE1	4.04008e-22	0.347075	0.269	0.037	5.39432e-18
PDE8A	4.91659e-22	0.522017	0.308	0.049	6.56462e-18
PPIF	6.33963e-22	0.370928	0.308	0.048	8.46467e-18
SPRED1	7.36252e-22	0.42364	0.282	0.041	9.83044e-18
DDX39A	1.02106e-21	0.271577	0.244	0.03	1.36332e-17
PNPLA8	1.0401e-21	0.390188	0.397	0.078	1.38874e-17
DBI	1.12639e-21	0.734533	0.628	0.198	1.50396e-17
IFNGR2	1.13951e-21	0.428644	0.41	0.084	1.52147e-17
ETF1	1.15862e-21	0.440437	0.423	0.09	1.54699e-17
EIF1	1.49873e-21	0.955219	0.962	0.604	2.0011e-17
RAC1	2.31397e-21	0.634793	0.679	0.232	3.08961e-17
RNF130	2.79405e-21	0.548723	0.487	0.121	3.73061e-17
FMNL2	2.96804e-21	0.84844	0.564	0.17	3.96293e-17
DRAP1	2.99215e-21	0.410893	0.385	0.076	3.99512e-17
AC087286.2	3.4948e-21	0.303992	0.231	0.028	4.66626e-17
ARPC4	3.53359e-21	0.373603	0.333	0.058	4.71805e-17
ZFP36L2	5.02609e-21	0.657152	0.705	0.245	6.71084e-17
HLA-B	7.44613e-21	0.843878	0.846	0.354	9.94207e-17
CAPZA1	7.51509e-21	0.362812	0.346	0.063	1.00341e-16
RASGRP3	7.58639e-21	0.377217	0.295	0.047	1.01293e-16
FRMD4B	7.59831e-21	0.584642	0.41	0.089	1.01453e-16
HSP90AB1	9.5492e-21	1.04108	0.846	0.45	1.27501e-16
RAP2B	1.2209e-20	0.272319	0.231	0.029	1.63015e-16
UBXN1	1.27982e-20	0.441446	0.474	0.115	1.70881e-16
ATP6V1F	1.3942e-20	0.457093	0.5	0.128	1.86154e-16
KLF4	1.5202e-20	0.683545	0.436	0.104	2.02977e-16
IDS	1.59216e-20	0.309244	0.282	0.043	2.12585e-16
SEC11A	1.63621e-20	0.531556	0.5	0.132	2.18467e-16
HSPA1A	2.26818e-20	1.22033	0.846	0.436	3.02848e-16
ATP6V1B2	2.58203e-20	0.28489	0.231	0.029	3.44753e-16
RPS11	2.70598e-20	0.829427	0.91	0.52	3.61303e-16
TUBA1C	2.76713e-20	0.462175	0.474	0.116	3.69468e-16
CDC42	2.83765e-20	0.545397	0.577	0.172	3.78883e-16
EEPD1	3.43646e-20	0.276804	0.167	0.015	4.58837e-16
FCGRT	3.43979e-20	0.512359	0.487	0.125	4.59281e-16
RIPK2	3.8064e-20	0.49059	0.359	0.071	5.0823e-16
RPL28	4.27092e-20	0.887925	0.962	0.545	5.70253e-16
RGS12	4.341e-20	0.32543	0.231	0.03	5.79611e-16
RPS20	4.39225e-20	0.740866	0.897	0.448	5.86453e-16
PNRC1	5.25847e-20	0.799744	0.679	0.256	7.02111e-16
RPS2	7.1565e-20	0.882137	0.974	0.652	9.55535e-16
MALT1	1.2513e-19	0.471539	0.295	0.05	1.67073e-15
PPP1R15A	1.27168e-19	0.611583	0.59	0.182	1.69794e-15
SH3BGRL3	1.6663e-19	0.657453	0.5	0.139	2.22484e-15
HEXB	1.7417e-19	0.372159	0.321	0.058	2.32552e-15
YWHAB	1.94162e-19	0.492811	0.487	0.129	2.59245e-15
RPS16	2.17649e-19	0.877547	0.949	0.586	2.90605e-15
ICAM1	2.62826e-19	0.291236	0.269	0.041	3.50926e-15
CEBPB	3.68628e-19	0.678727	0.551	0.17	4.92192e-15
G0S2	4.36573e-19	1.01478	0.423	0.104	5.82913e-15
MYLIP	4.77611e-19	0.449337	0.397	0.09	6.37707e-15
CTSL	4.85102e-19	0.515288	0.385	0.086	6.47708e-15
OAZ1	4.93424e-19	0.727932	0.744	0.31	6.58819e-15
HLA-C	5.29908e-19	0.729091	0.846	0.364	7.07533e-15
SLC15A4	1.11942e-18	0.260945	0.167	0.016	1.49466e-14
PRPF38B	1.22145e-18	0.416655	0.372	0.081	1.63088e-14
NINJ1	1.33277e-18	0.390509	0.385	0.085	1.77951e-14
TEX14	1.52488e-18	0.625389	0.244	0.037	2.03602e-14
GRN	2.12657e-18	0.539551	0.487	0.137	2.8394e-14
SRSF2	2.16064e-18	0.446396	0.487	0.132	2.88489e-14
KLF2	3.43674e-18	0.546894	0.526	0.148	4.58874e-14
TWF2	4.52001e-18	0.252921	0.231	0.033	6.03512e-14
CORO1C	4.905e-18	0.386301	0.295	0.054	6.54915e-14
RASSF3	5.54882e-18	0.509709	0.372	0.084	7.40879e-14
TNFAIP8	5.69913e-18	0.37457	0.269	0.046	7.60948e-14
MAP4K3	5.70316e-18	0.465099	0.385	0.088	7.61486e-14
NEU1	7.79496e-18	0.313252	0.282	0.049	1.04078e-13
SEC14L1	8.52827e-18	0.349265	0.321	0.063	1.13869e-13
HLA-A	8.80042e-18	0.737182	0.885	0.418	1.17503e-13
GPR155	8.90043e-18	0.264175	0.231	0.033	1.18839e-13
UBC	1.08402e-17	1.0315	0.923	0.615	1.44738e-13
RCC2	1.14259e-17	0.289931	0.244	0.038	1.52559e-13
HERPUD1	1.22109e-17	0.642566	0.679	0.263	1.6304e-13
DDHD1	1.24172e-17	0.272296	0.167	0.017	1.65795e-13
MEF2D	1.62478e-17	0.297818	0.256	0.042	2.16941e-13
ZFY	2.27523e-17	0.269352	0.218	0.031	3.03789e-13
ALCAM	2.54901e-17	0.706659	0.474	0.136	3.40344e-13
CCND2	2.77928e-17	0.252921	0.218	0.031	3.7109e-13
CD14	3.48121e-17	0.658093	0.423	0.111	4.64811e-13
MYADM	3.76599e-17	0.395403	0.359	0.081	5.02835e-13
SNX29	4.34966e-17	0.352813	0.321	0.065	5.80767e-13
CNDP2	4.72052e-17	0.264913	0.231	0.035	6.30284e-13
SNX3	4.89248e-17	0.523674	0.462	0.128	6.53244e-13
PGK1	6.64952e-17	0.365297	0.462	0.125	8.87844e-13
NPM1	6.78985e-17	0.57026	0.744	0.3	9.0658e-13
MT2A	7.74644e-17	0.956473	0.41	0.111	1.0343e-12
STK38L	8.72691e-17	0.269405	0.244	0.039	1.16522e-12
IPMK	8.7693e-17	0.283144	0.295	0.056	1.17088e-12
HSP90AA1	8.79982e-17	0.996655	0.936	0.676	1.17495e-12
MTPN	9.06353e-17	0.313923	0.333	0.07	1.21016e-12
TLE3	9.71334e-17	0.252921	0.218	0.032	1.29693e-12
FAM49B	1.16357e-16	0.446052	0.423	0.112	1.5536e-12
MAT2A	1.19659e-16	0.313979	0.269	0.048	1.59768e-12
RNF149	1.2242e-16	0.355663	0.321	0.067	1.63455e-12
TPT1	1.26534e-16	0.830184	0.974	0.915	1.68948e-12
TKT	1.27859e-16	0.335591	0.308	0.062	1.70717e-12
JAK1	1.67245e-16	0.517055	0.436	0.122	2.23306e-12
MAPRE2	1.68175e-16	0.365522	0.308	0.062	2.24547e-12
ZSWIM6	1.94193e-16	0.733615	0.577	0.204	2.59286e-12
POMP	2.88927e-16	0.474646	0.423	0.117	3.85775e-12
GPX4	2.95109e-16	0.494841	0.641	0.232	3.9403e-12
CDC73	3.68486e-16	0.337844	0.321	0.068	4.92002e-12
EIF5	4.76133e-16	0.578555	0.654	0.258	6.35733e-12
RPS19	4.99554e-16	0.81547	0.923	0.596	6.67005e-12
GBP2	5.65494e-16	0.262699	0.218	0.033	7.55047e-12
HSPH1	6.79855e-16	0.458592	0.474	0.14	9.07742e-12
CAMK2D	7.8206e-16	0.304561	0.282	0.055	1.04421e-11
ATP6AP2	7.98581e-16	0.325373	0.295	0.06	1.06627e-11
TOR3A	8.27532e-16	0.270835	0.205	0.03	1.10492e-11
PPP1R2	8.75029e-16	0.289477	0.308	0.064	1.16834e-11
PICALM	8.9422e-16	0.404677	0.474	0.137	1.19396e-11
CHMP1B	9.52235e-16	0.438346	0.359	0.087	1.27142e-11
UST	1.0411e-15	0.291578	0.179	0.023	1.39008e-11
FOXN3	1.0996e-15	0.660731	0.615	0.227	1.46819e-11
RPL10	1.57974e-15	0.770435	0.987	0.88	2.10927e-11
PAK2	1.68768e-15	0.307846	0.295	0.06	2.2534e-11
SERPINB6	2.01579e-15	0.339267	0.321	0.072	2.69148e-11
DENND5A	2.14484e-15	0.335591	0.295	0.061	2.86379e-11
OSBPL8	2.15817e-15	0.536715	0.474	0.148	2.88158e-11
SRSF3	2.3231e-15	0.507775	0.551	0.192	3.1018e-11
RANBP2	2.39051e-15	0.686917	0.397	0.112	3.1918e-11
RAP1A	2.89377e-15	0.400307	0.397	0.105	3.86376e-11
GNB1	3.49684e-15	0.377478	0.41	0.112	4.66898e-11
RPS23	4.35023e-15	0.794496	0.936	0.6	5.80842e-11
ADRM1	4.40895e-15	0.289048	0.256	0.048	5.88683e-11
TENT4B	4.96309e-15	0.298055	0.205	0.032	6.62672e-11
HNRNPA0	5.9249e-15	0.369912	0.372	0.096	7.91092e-11
UBE2D3	7.1216e-15	0.488379	0.641	0.252	9.50876e-11
GLUL	1.01979e-14	0.418492	0.397	0.108	1.36163e-10
PLEKHB2	1.06705e-14	0.29686	0.256	0.049	1.42473e-10
ANKRD11	1.12233e-14	0.577651	0.474	0.157	1.49854e-10
HSPD1	1.20627e-14	0.616451	0.526	0.188	1.61061e-10
H2AFY	1.42044e-14	0.302123	0.308	0.069	1.89657e-10
UBA52	1.61514e-14	0.716755	0.846	0.496	2.15654e-10
ATP5F1E	1.77977e-14	0.574517	0.705	0.307	2.37635e-10
NCOA4	1.82236e-14	0.283957	0.256	0.05	2.43322e-10
BRI3	2.12068e-14	0.425319	0.577	0.208	2.83153e-10
PSMA7	2.19785e-14	0.471709	0.487	0.159	2.93456e-10
BNIP3L	2.52539e-14	0.509014	0.385	0.107	3.3719e-10
CHORDC1	2.89686e-14	0.312152	0.282	0.06	3.86789e-10
DLEU2	3.72271e-14	0.283408	0.192	0.03	4.97056e-10
EEF1A1	4.03411e-14	0.691862	0.987	0.847	5.38635e-10
WASF2	4.76415e-14	0.415904	0.436	0.134	6.3611e-10
DNAJA1	5.78936e-14	0.556573	0.615	0.25	7.72995e-10
ATP1B3	6.04242e-14	0.649647	0.462	0.156	8.06784e-10
RPS24	6.67921e-14	0.690079	0.962	0.653	8.91808e-10
DNAJB1	8.55636e-14	0.801987	0.538	0.198	1.14245e-09
CTNNB1	8.90987e-14	0.475461	0.423	0.131	1.18965e-09
GSTO1	9.14346e-14	0.338739	0.346	0.09	1.22083e-09
UBE2A	9.63823e-14	0.276006	0.244	0.048	1.2869e-09
NR3C1	1.49906e-13	0.381087	0.436	0.136	2.00155e-09
DOCK5	1.53198e-13	0.306006	0.256	0.053	2.0455e-09
SDCBP	1.57664e-13	0.403831	0.436	0.136	2.10513e-09
AKIRIN2	1.71227e-13	0.299765	0.244	0.049	2.28623e-09
MAP3K2	2.43085e-13	0.405793	0.359	0.099	3.24567e-09
CORO1B	2.6384e-13	0.308942	0.308	0.075	3.52279e-09
RPL30	3.36964e-13	0.637725	0.987	0.644	4.49914e-09
ARHGAP18	4.02727e-13	0.315751	0.269	0.06	5.37721e-09
ANKRD44	5.20792e-13	0.344297	0.295	0.071	6.95362e-09
RPL12	5.30447e-13	0.634058	0.936	0.626	7.08253e-09
ODC1	6.53084e-13	0.317914	0.256	0.056	8.71998e-09
ZC3HAV1	6.70865e-13	0.334556	0.321	0.082	8.95738e-09
INSIG1	7.37056e-13	0.291069	0.256	0.056	9.84117e-09
RBM3	7.58714e-13	0.349894	0.41	0.125	1.01303e-08
RPL11	7.75069e-13	0.622055	0.987	0.706	1.03487e-08
TRA2B	8.44645e-13	0.432876	0.487	0.174	1.12777e-08
BTF3	1.17325e-12	0.516976	0.731	0.342	1.56652e-08
MEF2A	1.19212e-12	0.420204	0.487	0.172	1.59171e-08
RPS13	1.32362e-12	0.641606	0.897	0.541	1.76729e-08
ASAP1	1.32575e-12	0.282349	0.282	0.066	1.77014e-08
ATP6V0D1	1.35891e-12	0.308562	0.269	0.062	1.81442e-08
PCBP1	1.57838e-12	0.387696	0.397	0.125	2.10745e-08
PEAK1	1.63287e-12	0.279557	0.256	0.056	2.18021e-08
FNBP4	1.64091e-12	0.335949	0.333	0.091	2.19095e-08
ATP6V0B	1.69674e-12	0.40715	0.41	0.13	2.26549e-08
TANC2	1.74256e-12	0.392799	0.321	0.084	2.32666e-08
RHOQ	2.1646e-12	0.252853	0.269	0.061	2.89017e-08
IRS2	2.21937e-12	0.347181	0.359	0.103	2.96331e-08
RNF144B	2.29869e-12	0.33973	0.205	0.039	3.06921e-08
PRR13	2.32541e-12	0.266635	0.269	0.062	3.10489e-08
RPL4	2.5413e-12	0.522717	0.718	0.346	3.39315e-08
RPS6	2.86598e-12	0.626769	0.962	0.656	3.82665e-08
SNX6	3.52524e-12	0.275263	0.282	0.068	4.7069e-08
CD99	3.77512e-12	0.347877	0.397	0.124	5.04055e-08
GNG5	3.9365e-12	0.3988	0.474	0.171	5.25602e-08
ANXA5	4.51194e-12	0.407742	0.526	0.202	6.02434e-08
ADAM17	5.35637e-12	0.273827	0.244	0.054	7.15183e-08
GLS	5.55442e-12	0.388041	0.359	0.108	7.41626e-08
ZMIZ1	6.58043e-12	0.337133	0.282	0.072	8.78619e-08
SRSF5	6.72772e-12	0.552616	0.654	0.301	8.98285e-08
S100A11	8.08223e-12	0.64782	0.705	0.346	1.07914e-07
SQSTM1	8.09853e-12	0.547743	0.667	0.323	1.08132e-07
ARL6IP1	8.98076e-12	0.266556	0.244	0.055	1.19911e-07
SLC16A10	9.69443e-12	0.291405	0.192	0.036	1.2944e-07
PRKCA	9.93198e-12	0.300955	0.231	0.049	1.32612e-07
ANKRD10	1.15135e-11	0.386024	0.397	0.13	1.53729e-07
GDI2	1.21351e-11	0.309314	0.308	0.083	1.62027e-07
GNAI3	1.22481e-11	0.293914	0.333	0.094	1.63537e-07
IER5L	1.3105e-11	0.280331	0.231	0.05	1.74978e-07
RPLP1	1.31422e-11	0.58686	0.974	0.766	1.75474e-07
RPL39	1.36051e-11	0.566366	0.872	0.504	1.81655e-07
CSRNP1	1.4032e-11	0.349906	0.372	0.116	1.87355e-07
CD81	1.5753e-11	0.455427	0.667	0.304	2.10335e-07
DAZAP2	1.95231e-11	0.271051	0.321	0.089	2.60672e-07
NACA	2.04616e-11	0.510768	0.923	0.52	2.73203e-07
HSPE1	2.08918e-11	0.483954	0.513	0.209	2.78948e-07
CREG1	2.21559e-11	0.325102	0.295	0.079	2.95825e-07
TCP1	2.66252e-11	0.288095	0.372	0.114	3.555e-07
ZFHX3	2.78609e-11	0.282512	0.397	0.126	3.71999e-07
RPS9	2.91075e-11	0.62286	0.923	0.63	3.88643e-07
COX4I1	3.0045e-11	0.476246	0.718	0.357	4.01161e-07
JARID2	3.13257e-11	0.567595	0.397	0.141	4.1826e-07
CD63	3.20607e-11	0.504057	0.782	0.391	4.28074e-07
BHLHE40	3.40383e-11	0.30542	0.385	0.121	4.54479e-07
PCBP2	3.85276e-11	0.325819	0.462	0.165	5.14421e-07
H2AFZ	3.86004e-11	0.471353	0.436	0.161	5.15393e-07
NFE2L2	4.08581e-11	0.42971	0.462	0.174	5.45537e-07
RPLP2	4.45477e-11	0.503648	0.885	0.524	5.94801e-07
LDHB	4.47085e-11	0.316369	0.397	0.129	5.96948e-07
FUS	5.99532e-11	0.393958	0.474	0.181	8.00495e-07
GABARAPL1	6.50096e-11	0.323686	0.346	0.107	8.68008e-07
WSB1	6.90861e-11	0.434911	0.423	0.153	9.22438e-07
RPL22	7.21915e-11	0.514682	0.808	0.429	9.63901e-07
RPL22L1	7.67128e-11	0.268902	0.295	0.081	1.02427e-06
CTSD	7.68945e-11	0.531324	0.59	0.265	1.0267e-06
RPS7	8.01548e-11	0.537171	0.923	0.579	1.07023e-06
HBEGF	8.23402e-11	0.295621	0.192	0.039	1.09941e-06
DEK	8.96627e-11	0.364369	0.321	0.096	1.19718e-06
RPL23	9.06772e-11	0.515949	0.756	0.386	1.21072e-06
RPL32	9.22246e-11	0.537327	0.962	0.642	1.23138e-06
RELB	9.63742e-11	0.351798	0.41	0.143	1.28679e-06
RPL26	1.10448e-10	0.59289	0.795	0.458	1.4747e-06
SLC3A2	1.11666e-10	0.367819	0.423	0.15	1.49096e-06
SUB1	1.20697e-10	0.347305	0.5	0.192	1.61154e-06
LHFPL2	1.24089e-10	0.377836	0.269	0.073	1.65684e-06
AC016831.7	1.29762e-10	0.636418	0.654	0.326	1.73258e-06
PCGF5	1.56166e-10	0.287661	0.321	0.095	2.08513e-06
SYAP1	1.61443e-10	0.263875	0.269	0.07	2.15559e-06
RBPJ	1.78544e-10	0.25328	0.295	0.082	2.38392e-06
PSMC4	2.03404e-10	0.256263	0.218	0.05	2.71584e-06
GTF3A	2.10494e-10	0.252358	0.269	0.071	2.81052e-06
RUNX1	2.22255e-10	0.486274	0.449	0.172	2.96755e-06
RACK1	2.28708e-10	0.503902	0.846	0.505	3.05371e-06
RPL21	2.55883e-10	0.536307	0.949	0.686	3.41655e-06
H3F3A	2.56307e-10	0.61853	0.705	0.412	3.4222e-06
RPS3A	2.60864e-10	0.635147	0.923	0.698	3.48306e-06
EIF3F	2.8828e-10	0.358234	0.436	0.165	3.84911e-06
ARL8B	2.90951e-10	0.329336	0.269	0.074	3.88477e-06
CCNH	3.01557e-10	0.313093	0.359	0.117	4.02638e-06
APEX1	3.42816e-10	0.266003	0.269	0.073	4.57727e-06
CEBPD	3.43911e-10	0.51084	0.679	0.337	4.5919e-06
DDX5	3.49558e-10	0.570171	0.731	0.424	4.6673e-06
UBE2E1	3.56959e-10	0.313543	0.282	0.079	4.76611e-06
PRPF40A	3.75917e-10	0.300643	0.321	0.099	5.01925e-06
C6orf48	3.84992e-10	0.303832	0.321	0.098	5.14041e-06
H3F3B	3.89625e-10	0.454976	0.923	0.577	5.20227e-06
RPL13A	3.98583e-10	0.588261	0.936	0.724	5.32188e-06
BZW1	4.16508e-10	0.261875	0.295	0.085	5.56121e-06
HNRNPF	4.82745e-10	0.30973	0.372	0.126	6.44561e-06
PPARD	5.30363e-10	0.258214	0.269	0.073	7.0814e-06
AGO3	5.75959e-10	0.255202	0.256	0.068	7.69021e-06
COMMD6	6.00941e-10	0.370681	0.436	0.166	8.02377e-06
CYFIP1	6.0986e-10	0.282273	0.282	0.081	8.14285e-06
PGLS	6.80914e-10	0.328846	0.359	0.122	9.09157e-06
TSC22D3	8.11068e-10	0.321773	0.372	0.125	1.08294e-05
RPS8	8.68669e-10	0.54515	0.897	0.587	1.15985e-05
CD44	9.13296e-10	0.599469	0.615	0.335	1.21943e-05
RPS27	9.22745e-10	0.522335	0.91	0.631	1.23205e-05
RHOB	9.77184e-10	0.325373	0.41	0.149	1.30474e-05
MTDH	1.04673e-09	0.335516	0.423	0.161	1.39759e-05
RPS3	1.20377e-09	0.448343	0.962	0.61	1.60728e-05
RPL37	1.25367e-09	0.49488	0.872	0.544	1.6739e-05
NANS	1.36168e-09	0.373651	0.41	0.159	1.81812e-05
CHD1	1.40026e-09	0.287295	0.346	0.114	1.86962e-05
UBE2E2	1.49338e-09	0.376798	0.321	0.104	1.99397e-05
SNX9	1.66936e-09	0.509014	0.487	0.21	2.22892e-05
RPS27A	1.76272e-09	0.480418	0.962	0.685	2.35358e-05
ANP32B	1.83201e-09	0.307653	0.333	0.111	2.4461e-05
RPS14	1.84361e-09	0.52236	0.974	0.713	2.46158e-05
AC013394.1	1.88936e-09	0.397641	0.5	0.219	2.52267e-05
RAB7A	1.94761e-09	0.41061	0.551	0.24	2.60045e-05
ACTG1	1.95505e-09	0.546265	0.821	0.471	2.61038e-05
H2AFV	2.38336e-09	0.297399	0.295	0.092	3.18226e-05
TPI1	2.40692e-09	0.325759	0.449	0.176	3.21372e-05
TRIB1	2.42773e-09	0.271722	0.269	0.077	3.24151e-05
PPIA	2.47038e-09	0.444363	0.679	0.342	3.29845e-05
HADHA	2.48656e-09	0.258921	0.269	0.078	3.32006e-05
SET	2.52566e-09	0.279188	0.385	0.137	3.37226e-05
REV3L	2.68272e-09	0.275236	0.308	0.096	3.58196e-05
PKM	2.79305e-09	0.33829	0.41	0.156	3.72928e-05
USP12	2.87512e-09	0.255536	0.205	0.049	3.83886e-05
MYL12A	2.99028e-09	0.334921	0.474	0.196	3.99263e-05
RTN4	3.11409e-09	0.347381	0.538	0.233	4.15793e-05
GADD45B	3.45051e-09	0.454171	0.615	0.299	4.60713e-05
RASAL2	3.5567e-09	0.285798	0.244	0.066	4.74891e-05
ZFAS1	3.87949e-09	0.385168	0.449	0.182	5.17989e-05
PDE4B	4.11104e-09	0.409209	0.551	0.256	5.48906e-05
SLC25A3	4.18576e-09	0.410263	0.551	0.262	5.58883e-05
SLC25A33	4.22181e-09	0.289048	0.295	0.092	5.63696e-05
RPS29	4.91645e-09	0.484645	0.808	0.495	6.56444e-05
YTHDF3	5.03947e-09	0.290747	0.256	0.075	6.72869e-05
CYCS	5.19169e-09	0.328738	0.41	0.159	6.93195e-05
RPL19	5.2847e-09	0.483776	0.936	0.719	7.05613e-05
ABI1	6.10261e-09	0.361932	0.333	0.113	8.14821e-05
HMGB1	6.77007e-09	0.385399	0.615	0.306	9.0394e-05
AL118516.1	6.847e-09	0.262699	0.167	0.036	9.14212e-05
AP2S1	7.87966e-09	0.263386	0.295	0.094	0.000105209
DYNLL1	8.22416e-09	0.327929	0.41	0.162	0.000109809
ACTR3	1.01766e-08	0.295848	0.436	0.175	0.000135877
SRSF7	1.09268e-08	0.5056	0.513	0.231	0.000145894
PSMB3	1.09329e-08	0.284199	0.308	0.102	0.000145977
RPS15	1.16247e-08	0.434192	0.936	0.63	0.000155214
DYNC1H1	1.27111e-08	0.265473	0.295	0.096	0.000169718
ZFP36L1	1.28096e-08	0.487952	0.513	0.243	0.000171034
ELOC	1.28188e-08	0.305604	0.321	0.111	0.000171157
SLC25A5	1.30769e-08	0.330416	0.474	0.207	0.000174602
TENT2	1.36414e-08	0.271017	0.256	0.076	0.00018214
LRRFIP1	1.42768e-08	0.56377	0.577	0.299	0.000190623
ZNF106	1.54661e-08	0.260907	0.231	0.065	0.000206504
DUSP4	1.59785e-08	0.324424	0.192	0.048	0.000213345
KIF1B	1.73373e-08	0.290887	0.372	0.139	0.000231488
NDUFB5	2.10365e-08	0.255071	0.295	0.096	0.00028088
RPL27	2.24689e-08	0.47362	0.718	0.418	0.000300004
GLRX	2.25299e-08	0.310735	0.321	0.114	0.00030082
RAPH1	2.55746e-08	0.303695	0.269	0.085	0.000341472
FBXO11	2.70791e-08	0.341845	0.333	0.123	0.000361561
CYTH1	3.28991e-08	0.289457	0.308	0.106	0.000439269
UVRAG	3.45542e-08	0.27738	0.244	0.073	0.000461368
PTPRJ	3.70336e-08	0.378203	0.359	0.137	0.000494473
ATP13A3	4.12099e-08	0.329174	0.282	0.095	0.000550234
CSNK1A1	4.22053e-08	0.287509	0.513	0.228	0.000563525
RAP1B	4.23967e-08	0.300414	0.462	0.196	0.000566081
ADAM9	4.28801e-08	0.25328	0.244	0.072	0.000572536
MAPKAPK2	4.99449e-08	0.251397	0.269	0.086	0.000666864
RPL15	5.20145e-08	0.494233	0.987	0.724	0.000694498
GAPDH	5.87984e-08	0.499565	0.667	0.386	0.000785076
AC105402.3	5.91031e-08	0.370842	0.449	0.2	0.000789145
RPS18	6.19112e-08	0.414314	0.949	0.758	0.000826639
RASSF5	6.47377e-08	0.253984	0.244	0.074	0.000864377
RPL9	6.95162e-08	0.495126	0.897	0.626	0.00092818
TXNIP	7.05444e-08	0.295222	0.423	0.175	0.000941909
TCF4	7.51862e-08	0.29082	0.282	0.095	0.00100389
LAMTOR4	9.14854e-08	0.277861	0.359	0.14	0.00122151
IRF2BP2	9.22433e-08	0.29944	0.397	0.164	0.00123163
RPL18	9.66414e-08	0.434781	0.936	0.665	0.00129036
RBM8A	9.81146e-08	0.283099	0.359	0.14	0.00131003
RHEB	9.97015e-08	0.29494	0.397	0.165	0.00133121
EIF3K	1.00733e-07	0.396662	0.538	0.264	0.00134499
ACSL3	1.01349e-07	0.316669	0.256	0.084	0.00135322
RPL35A	1.03707e-07	0.424515	0.846	0.542	0.0013847
RPL38	1.09616e-07	0.376746	0.654	0.369	0.00146359
AMD1	1.09853e-07	0.28393	0.333	0.127	0.00146676
GSTP1	1.58776e-07	0.293285	0.397	0.159	0.00211998
ARL6IP5	1.79242e-07	0.291735	0.397	0.167	0.00239323
HNRNPDL	1.93504e-07	0.308325	0.462	0.211	0.00258367
RPS10	1.98848e-07	0.297111	0.423	0.184	0.00265502
HSPA9	2.01296e-07	0.293869	0.321	0.122	0.0026877
NCOR2	2.06985e-07	0.266328	0.295	0.107	0.00276367
JUND	2.17561e-07	0.369918	0.846	0.501	0.00290488
JMY	2.18716e-07	0.332875	0.231	0.073	0.0029203
RPL29	2.18815e-07	0.408649	0.923	0.639	0.00292161
RPL35	2.25756e-07	0.402745	0.782	0.485	0.0030143
ZC3H15	2.54547e-07	0.262235	0.308	0.114	0.00339871
CUX1	2.74614e-07	0.257444	0.359	0.143	0.00366665
HNRNPK	2.75755e-07	0.285883	0.41	0.178	0.00368188
RB1	2.83734e-07	0.265384	0.244	0.079	0.00378842
UBL3	2.85262e-07	0.271879	0.333	0.129	0.00380882
NAMPT	2.88926e-07	0.304165	0.744	0.416	0.00385774
EML4	3.0588e-07	0.316728	0.397	0.171	0.00408411
CCNI	3.16403e-07	0.349103	0.564	0.284	0.00422461
PTP4A2	3.23127e-07	0.325423	0.359	0.148	0.00431439
HNRNPU	3.34158e-07	0.31139	0.397	0.173	0.00446167
YWHAZ	3.59206e-07	0.301856	0.436	0.197	0.00479612
RPS4X	3.89703e-07	0.393493	0.91	0.618	0.00520331
PRDX1	4.34795e-07	0.332457	0.436	0.2	0.00580538
ROCK1	5.96235e-07	0.310037	0.269	0.096	0.00796093
EIF1AX	6.04833e-07	0.313368	0.346	0.143	0.00807573
PDIA3	7.66954e-07	0.27517	0.423	0.19	0.0102404
EIF2AK3	7.98966e-07	0.40475	0.423	0.196	0.0106678
HMGN2	8.99808e-07	0.321081	0.372	0.163	0.0120142
MAP1LC3B	9.93065e-07	0.287335	0.436	0.203	0.0132594
HNRNPA3	1.0857e-06	0.271332	0.385	0.171	0.0144962
DNAJB6	1.09288e-06	0.351738	0.538	0.274	0.0145921
EIF3H	1.19222e-06	0.258952	0.436	0.202	0.0159185
2024-03-03	1.19259e-06	0.529157	0.372	0.167	0.0159235
RPSA	1.25736e-06	0.344558	0.795	0.485	0.0167883
RPS12	1.30573e-06	0.347889	0.923	0.695	0.0174341
SUMO2	1.3119e-06	0.296353	0.436	0.204	0.0175165
CLK1	1.39324e-06	0.255619	0.308	0.122	0.0186026
STK17B	1.6013e-06	0.25544	0.282	0.107	0.0213805
EIF3G	1.99032e-06	0.25994	0.41	0.189	0.0265748
RPL27A	2.13636e-06	0.375355	0.846	0.546	0.0285247
LRMDA	2.1405e-06	0.347987	0.474	0.237	0.0285799
MAP4K4	3.16544e-06	0.269063	0.269	0.104	0.0422649
CST3	4.50091e-06	0.446902	0.949	0.733	0.0600961
RPS21	4.59275e-06	0.370116	0.744	0.477	0.0613224
GNAQ	4.62054e-06	0.281346	0.397	0.185	0.0616935
SELENOK	4.97619e-06	0.285346	0.372	0.169	0.066442
KHDRBS3	5.20695e-06	0.351338	0.218	0.077	0.0695232
ARL6IP4	5.36188e-06	0.265251	0.423	0.208	0.0715919
RPL13	5.7894e-06	0.309783	0.987	0.899	0.0773001
RALA	6.17457e-06	0.310018	0.218	0.077	0.0824429
AFF4	6.94236e-06	0.342535	0.41	0.205	0.0926944
RPL23A	6.96146e-06	0.30497	0.91	0.617	0.0929494
PSMB6	7.03427e-06	0.261002	0.295	0.125	0.0939216
IER3	8.1983e-06	0.54585	0.5	0.289	0.109464
RPL18A	9.0312e-06	0.328876	0.936	0.714	0.120585
CSTB	9.52631e-06	0.278384	0.346	0.161	0.127195
RPL7	9.98321e-06	0.340861	0.756	0.491	0.133296
RPL37A	1.05708e-05	0.338602	0.833	0.55	0.141142
PACSIN2	1.07728e-05	0.263802	0.295	0.124	0.143838
RPL6	1.08509e-05	0.31688	0.897	0.593	0.144881
TSPO	1.15746e-05	0.270276	0.41	0.201	0.154545
PFDN5	1.39921e-05	0.350473	0.615	0.368	0.186823
PRRC2C	1.44909e-05	0.257564	0.385	0.187	0.193482
RPL36AL	1.54374e-05	0.303055	0.551	0.319	0.20612
RPL3	1.7349e-05	0.320101	0.936	0.703	0.231644
PABPC1	1.98342e-05	0.296916	0.731	0.482	0.264827
HNRNPA2B1	2.54264e-05	0.287969	0.538	0.315	0.339494
NFAT5	2.63598e-05	0.309619	0.423	0.219	0.351957
ABL2	3.11924e-05	0.255762	0.231	0.092	0.416481
NFKBIZ	3.7443e-05	0.279365	0.397	0.202	0.499939
CALM1	3.75258e-05	0.339029	0.59	0.374	0.501045
ELL2	4.10691e-05	0.309784	0.603	0.351	0.548355
ST3GAL6	4.19308e-05	0.253135	0.282	0.125	0.55986
NAP1L1	4.29403e-05	0.403133	0.385	0.207	0.57334
RPL41	4.4607e-05	0.259529	0.949	0.785	0.595593
FOS	4.72737e-05	0.572471	0.744	0.477	0.631199
RPL34	4.96954e-05	0.269237	0.833	0.591	0.663533
ATP5MC2	5.73802e-05	0.263453	0.564	0.329	0.766141
SRGAP1	7.08458e-05	0.254441	0.346	0.166	0.945933
RPL31	9.17693e-05	0.279261	0.551	0.328	1
RPS15A	9.71079e-05	0.342151	0.782	0.547	1
ITGAV	9.88177e-05	0.258895	0.295	0.141	1
RPL5	0.000108408	0.306215	0.795	0.542	1
BAG3	0.000132281	0.251132	0.282	0.133	1
ZFAND3	0.000253117	0.309213	0.462	0.279	1
TAGLN2	0.000274866	0.26684	0.308	0.158	1
SLC25A6	0.00175206	0.259717	0.577	0.394	1
JMJD1C	0.00810901	0.258869	0.513	0.363	1
S100A10	0.00838416	0.293164	0.244	0.135	1
LMNA	0.0178448	0.383439	0.436	0.324	1
HSPA1B	0.039903	0.271141	0.436	0.323	1
TXN	0.0890313	0.321639	0.282	0.208	1
TTTY14	0.349569	0.270854	0.218	0.185	1

## Sheet: Myoepithelial
	p_val	avg_log2FC	pct.1	pct.2	p_val_adj
MYH11	5.22718e-307	2.01993	0.795	0.003	6.97933e-303
ACTA2	2.02771e-289	2.92139	0.849	0.008	2.7074e-285
MYLK	2.6805e-267	2.13273	0.753	0.006	3.57901e-263
ACTG2	7.0611e-239	1.37775	0.603	0.002	9.42798e-235
C2orf40	3.46662e-216	1.16468	0.562	0.002	4.62863e-212
CNN1	4.54329e-203	0.906683	0.507	0.001	6.0662e-199
TAGLN	1.1315e-198	2.79103	0.808	0.023	1.51077e-194
TPM2	6.2067e-161	2.30244	0.726	0.026	8.28719e-157
MEG3	1.67176e-150	1.08963	0.507	0.008	2.23213e-146
WIF1	1.91917e-150	0.692818	0.356	0	2.56247e-146
OSR1	2.03525e-150	0.629592	0.37	0.001	2.71746e-146
MYL9	1.35436e-147	2.02372	0.685	0.025	1.80835e-143
SYNM	1.19556e-146	0.614483	0.397	0.002	1.59631e-142
LMOD1	1.21134e-144	0.590773	0.356	0.001	1.61739e-140
NTRK2	2.01664e-137	0.673694	0.425	0.005	2.69261e-133
DLK1	7.91862e-128	0.762848	0.329	0.001	1.05729e-123
FLNA	2.41593e-118	1.15774	0.589	0.024	3.22576e-114
PPP1R14A	1.99091e-117	0.777576	0.384	0.005	2.65826e-113
GPC6	4.79676e-106	0.99091	0.411	0.01	6.40463e-102
SAMD5	1.07767e-105	0.4226	0.288	0.002	1.4389e-101
LRRTM4	3.78969e-99	0.423361	0.26	0.001	5.05999e-95
MEG8	1.26043e-98	0.481838	0.247	0.001	1.68292e-94
MAP1B	6.83548e-96	0.855059	0.575	0.031	9.12673e-92
CARMN	1.84554e-93	0.438008	0.247	0.001	2.46417e-89
CALD1	1.21749e-91	1.79918	0.836	0.095	1.62559e-87
MSRB3	4.02222e-90	0.442639	0.329	0.006	5.37046e-86
DGKG	8.81399e-89	0.407803	0.247	0.002	1.17684e-84
KRT14	6.82471e-88	2.20826	0.575	0.036	9.11236e-84
CTGF	6.88407e-87	2.01277	0.658	0.052	9.19161e-83
PLD5	3.98892e-83	0.315684	0.233	0.002	5.32601e-79
FHOD3	2.14319e-82	0.67614	0.356	0.011	2.86159e-78
A2M	4.91929e-82	1.29875	0.658	0.054	6.56823e-78
TIMP3	1.31622e-81	1.15968	0.671	0.057	1.75742e-77
MOXD1	1.89176e-81	0.285147	0.205	0.001	2.52588e-77
CPE	2.89046e-81	0.835351	0.507	0.029	3.85934e-77
TPM1	2.78963e-79	1.57401	0.685	0.068	3.72471e-75
PCP4	9.35646e-76	0.285147	0.192	0.001	1.24928e-71
PTPRT	8.22819e-74	0.40476	0.247	0.004	1.09863e-69
ANTXR1	8.77168e-71	0.407453	0.329	0.011	1.1712e-66
MATN2	4.30541e-68	0.414249	0.274	0.007	5.74858e-64
KCNQ5	6.44473e-68	0.867608	0.397	0.021	8.605e-64
TGFB1I1	4.7005e-66	0.441883	0.274	0.007	6.2761e-62
TUBB2B	2.84192e-64	0.253119	0.151	0	3.79453e-60
RBMS3	6.43019e-64	0.533387	0.37	0.018	8.58558e-60
CNTN1	1.59327e-62	0.26656	0.192	0.002	2.12733e-58
LTBP1	2.6123e-60	0.871805	0.507	0.044	3.48795e-56
LHFPL6	3.78211e-59	0.445691	0.315	0.014	5.04988e-55
AL033504.1	1.0168e-58	0.301266	0.151	0.001	1.35764e-54
NEXN	4.06181e-58	0.355643	0.233	0.006	5.42333e-54
JAM3	5.31338e-58	0.342488	0.219	0.005	7.09443e-54
SPARC	9.5874e-56	0.48679	0.356	0.021	1.28011e-51
CASC15	1.04705e-55	0.416522	0.219	0.005	1.39802e-51
KRT17	1.61132e-55	1.7726	0.589	0.067	2.15143e-51
PDLIM7	5.58141e-55	0.362599	0.288	0.012	7.4523e-51
IQCJ-SCHIP1	4.27088e-54	0.513899	0.301	0.014	5.70248e-50
KCNMB1	8.32904e-54	0.32993	0.178	0.003	1.11209e-49
SMOC2	3.82763e-53	0.273004	0.219	0.006	5.11065e-49
CDH19	5.29413e-53	0.300504	0.137	0.001	7.06872e-49
COL9A3	5.92214e-53	0.524449	0.329	0.018	7.90724e-49
GFRA1	1.56566e-50	0.357159	0.192	0.004	2.09047e-46
VIM	5.05335e-50	1.51433	0.753	0.126	6.74723e-46
DKK3	2.69602e-49	0.367126	0.219	0.007	3.59972e-45
KIRREL1	1.02277e-48	0.340971	0.205	0.006	1.3656e-44
ID4	2.2967e-46	0.608409	0.411	0.038	3.06656e-42
AQP1	2.47876e-46	0.463359	0.288	0.016	3.30965e-42
SORBS1	1.07029e-45	1.00998	0.562	0.078	1.42906e-41
SOD3	2.32647e-45	0.770171	0.274	0.015	3.1063e-41
NTRK3	6.22162e-45	0.323858	0.205	0.007	8.30711e-41
PPP1R12A	7.32888e-45	0.996109	0.644	0.113	9.78551e-41
LAMA3	9.14103e-44	0.467987	0.288	0.017	1.22051e-39
VCAN	2.25335e-43	0.277545	0.178	0.005	3.00868e-39
SEMA5A	4.01305e-43	0.274516	0.205	0.007	5.35822e-39
IGFBP5	4.78374e-43	0.662538	0.37	0.032	6.38724e-39
DMD	8.32794e-42	1.29096	0.616	0.11	1.11195e-37
S100B	2.02038e-41	0.569996	0.178	0.005	2.69761e-37
COL4A2	2.94406e-41	0.422356	0.288	0.019	3.93092e-37
DPYSL3	2.91453e-40	0.379213	0.219	0.01	3.89148e-36
TACC1	2.35727e-39	0.684376	0.438	0.051	3.14743e-35
PCSK1N	1.44221e-37	0.334164	0.205	0.01	1.92564e-33
SNCA	2.95668e-36	0.357335	0.247	0.016	3.94775e-32
ITPR1	4.29895e-36	0.868617	0.479	0.071	5.73996e-32
PLN	4.37777e-36	0.376984	0.123	0.002	5.8452e-32
SYNPO2	2.50209e-35	0.342819	0.233	0.014	3.34079e-31
NELL1	5.77572e-35	0.351859	0.192	0.009	7.71174e-31
ITGA8	6.64924e-34	0.282862	0.11	0.002	8.87807e-30
EFEMP1	6.18306e-33	0.350595	0.247	0.018	8.25562e-29
CACNA1C	1.89267e-32	0.433132	0.288	0.026	2.52709e-28
CAV1	2.88305e-32	0.687242	0.329	0.035	3.84945e-28
FAM184A	3.7417e-32	0.465	0.26	0.021	4.99592e-28
CAVIN1	5.27583e-32	0.488972	0.342	0.039	7.04429e-28
FBXO2	5.98332e-32	0.375432	0.274	0.024	7.98892e-28
NR2F2-AS1	1.43606e-31	0.311124	0.137	0.004	1.91743e-27
CSRP2	1.92269e-31	0.415658	0.274	0.024	2.56717e-27
KLF12	1.23035e-30	0.315422	0.26	0.022	1.64276e-26
SOCS3	2.05052e-30	1.20237	0.548	0.117	2.73785e-26
LGALS1	7.516e-30	1.15419	0.603	0.146	1.00354e-25
KRT5	7.5428e-30	0.816166	0.425	0.064	1.00712e-25
CYR61	1.62661e-28	1.3983	0.575	0.135	2.17184e-24
PPP1R12B	2.85529e-28	0.599539	0.521	0.103	3.81239e-24
DENND5B	6.12655e-28	0.286104	0.178	0.011	8.18018e-24
ADAMTS9-AS2	9.52705e-28	0.311792	0.192	0.013	1.27205e-23
ACTN1	1.3918e-27	0.71605	0.712	0.196	1.85833e-23
PLPP3	2.02474e-27	0.443612	0.356	0.049	2.70343e-23
SSPN	3.66149e-27	0.307993	0.233	0.02	4.88882e-23
GALNT17	4.20258e-27	0.282569	0.233	0.02	5.61129e-23
MFGE8	4.55366e-27	0.591835	0.219	0.018	6.08005e-23
TMTC1	5.11369e-27	0.275584	0.205	0.015	6.8278e-23
COL4A1	6.66216e-27	0.251422	0.178	0.011	8.89532e-23
GEM	1.06504e-26	0.427587	0.205	0.016	1.42204e-22
CSRP1	1.76396e-26	0.82825	0.493	0.104	2.35523e-22
FHL2	2.0653e-26	0.407177	0.288	0.033	2.75758e-22
ACTB	5.65542e-26	1.32714	0.877	0.432	7.55112e-22
TPST1	1.13696e-25	0.544112	0.301	0.039	1.51806e-21
DST	8.71811e-24	1.10258	0.685	0.228	1.16404e-19
LPP	1.00843e-23	0.880882	0.699	0.229	1.34646e-19
EGR1	1.78194e-23	1.32845	0.562	0.153	2.37925e-19
TNS1	2.36053e-23	0.396981	0.329	0.049	3.15177e-19
MT1E	4.08118e-23	0.473479	0.26	0.031	5.44919e-19
HOMER1	5.75716e-23	0.681782	0.247	0.029	7.68696e-19
RGS16	7.63828e-23	0.3762	0.164	0.012	1.01986e-18
FGFR1	8.96576e-23	0.257968	0.192	0.016	1.19711e-18
KLHL29	1.72089e-22	0.265466	0.178	0.014	2.29773e-18
FHL1	4.14683e-22	0.290636	0.137	0.008	5.53685e-18
CMYA5	6.82989e-22	0.3908	0.26	0.033	9.11927e-18
MIA	1.30741e-21	0.259728	0.123	0.006	1.74565e-17
GAS6	1.01303e-20	0.497851	0.425	0.091	1.3526e-16
VWA1	1.05162e-20	0.395748	0.274	0.039	1.40413e-16
SYNE1	1.21233e-20	0.299081	0.192	0.018	1.6187e-16
SERPING1	1.23042e-20	0.269976	0.205	0.021	1.64286e-16
EDN3	2.11496e-20	0.528095	0.342	0.063	2.82389e-16
JUNB	2.70796e-20	1.35069	0.781	0.397	3.61567e-16
THBS1	3.20717e-20	0.807572	0.466	0.112	4.28221e-16
ARHGAP10	1.35333e-19	0.356385	0.274	0.041	1.80697e-15
PRKG1	1.76549e-19	1.04792	0.671	0.236	2.35728e-15
PLK2	2.82731e-19	0.434735	0.274	0.042	3.77503e-15
FBXO32	7.74277e-19	0.747379	0.438	0.11	1.03382e-14
C11orf96	9.73503e-19	0.505483	0.123	0.008	1.29982e-14
PTGFRN	1.87311e-18	0.33869	0.219	0.028	2.50098e-14
SPARCL1	1.98502e-18	0.824928	0.301	0.052	2.6504e-14
FBXL7	1.9864e-18	0.263963	0.151	0.013	2.65224e-14
ITGB1	2.67004e-18	0.533918	0.479	0.128	3.56504e-14
CDH3	2.92459e-18	0.359737	0.192	0.022	3.90491e-14
FOS	1.32739e-17	1.45089	0.822	0.475	1.77233e-13
PLPP1	4.28097e-17	0.459237	0.301	0.056	5.71595e-13
FN1	5.15177e-17	0.250669	0.123	0.009	6.87864e-13
KRT23	6.01459e-17	0.58143	0.548	0.175	8.03068e-13
MAP3K20	7.02821e-17	0.407571	0.274	0.048	9.38407e-13
MID1	7.30855e-17	0.293138	0.205	0.027	9.75838e-13
TUBB2A	9.22284e-17	0.284058	0.192	0.024	1.23143e-12
MXRA7	1.8434e-16	0.256249	0.219	0.031	2.46131e-12
LAMB3	2.08455e-16	0.264087	0.219	0.031	2.78329e-12
FAM189A2	3.16555e-16	0.702879	0.274	0.05	4.22665e-12
PDLIM3	4.68323e-16	0.373215	0.247	0.041	6.25304e-12
TCF7L1	6.02612e-16	0.273668	0.205	0.029	8.04608e-12
KIF13A	8.36501e-16	0.569386	0.342	0.079	1.1169e-11
MT2A	1.41573e-15	0.742626	0.425	0.112	1.89028e-11
ITM2C	1.53362e-15	0.356562	0.288	0.056	2.04769e-11
SOX5	1.91874e-15	0.56254	0.411	0.109	2.56191e-11
PTMS	2.90583e-15	0.527283	0.425	0.117	3.87987e-11
IFITM3	3.31016e-15	0.52983	0.411	0.108	4.41973e-11
SULF1	3.51971e-15	0.286104	0.123	0.011	4.69952e-11
JUN	4.19185e-15	1.36755	0.808	0.55	5.59695e-11
CRIP2	5.82578e-15	0.418168	0.315	0.068	7.77858e-11
ARPC5	7.55288e-15	0.374651	0.329	0.075	1.00846e-10
TLN1	8.10498e-15	0.347949	0.301	0.063	1.08218e-10
PIK3R1	8.70069e-15	0.607143	0.493	0.165	1.16172e-10
SEMA3C	1.13733e-14	0.258954	0.219	0.035	1.51856e-10
MT1X	1.63106e-14	0.445186	0.329	0.077	2.1778e-10
NR2F2	5.00946e-14	0.306512	0.178	0.025	6.68863e-10
CST3	1.70707e-13	2.17672	0.904	0.736	2.27928e-09
PELI2	1.75468e-13	0.352185	0.329	0.079	2.34284e-09
RPS6KA5	1.93957e-13	0.602263	0.37	0.104	2.58972e-09
ATP2B4	1.94795e-13	0.256249	0.192	0.03	2.6009e-09
SNCG	2.79578e-13	0.46379	0.219	0.039	3.73293e-09
CDKN1C	3.46462e-13	0.366031	0.26	0.054	4.62596e-09
ZFP36	3.54647e-13	1.03061	0.753	0.438	4.73524e-09
DLC1	3.73911e-13	0.39321	0.151	0.019	4.99246e-09
EIF4A2	5.01829e-13	0.497204	0.534	0.201	6.70042e-09
EPB41L2	6.01953e-13	0.307028	0.301	0.069	8.03728e-09
AUTS2	9.78721e-13	0.549568	0.479	0.167	1.30679e-08
EBF1	1.25818e-12	0.252742	0.123	0.013	1.67992e-08
GYPC	2.19545e-12	0.258223	0.205	0.036	2.93136e-08
DSTN	3.87867e-12	0.923647	0.644	0.306	5.1788e-08
ANO6	4.93626e-12	0.420594	0.356	0.101	6.5909e-08
FOSB	5.50957e-12	0.866881	0.644	0.324	7.35638e-08
MCAM	1.49587e-11	0.4221	0.11	0.012	1.99728e-07
RBBP8	2.32947e-11	0.264397	0.164	0.026	3.11031e-07
BCAM	3.05078e-11	0.368903	0.247	0.056	4.07341e-07
RHOB	3.75445e-11	0.585097	0.425	0.15	5.01294e-07
AKT3	3.86292e-11	0.25676	0.192	0.035	5.15777e-07
MYL6	5.11546e-11	0.890674	0.712	0.426	6.83016e-07
GSTP1	7.77299e-11	0.577227	0.438	0.158	1.03785e-06
CAVIN3	9.6443e-11	0.254979	0.137	0.02	1.28771e-06
DTNA	1.83545e-10	0.453797	0.37	0.118	2.45069e-06
FERMT2	1.85422e-10	0.280834	0.329	0.095	2.47576e-06
SH3BGRL	1.91308e-10	0.330633	0.397	0.133	2.55434e-06
PDLIM4	3.47749e-10	0.329461	0.274	0.073	4.64314e-06
KCNAB1	4.61899e-10	0.331597	0.137	0.021	6.16728e-06
NFIB	4.70845e-10	0.628985	0.589	0.286	6.28673e-06
SSBP2	1.16757e-09	0.679223	0.411	0.155	1.55895e-05
IRX3	1.2017e-09	0.30639	0.26	0.07	1.60451e-05
TUBA1A	1.25955e-09	0.480859	0.342	0.112	1.68175e-05
TGFBR3	1.35786e-09	0.450611	0.342	0.113	1.81302e-05
RBPMS	2.35304e-09	0.577566	0.507	0.226	3.14178e-05
LEPROT	2.44976e-09	0.277043	0.26	0.071	3.27092e-05
EPS8	2.53786e-09	0.313504	0.233	0.059	3.38856e-05
ROCK2	3.39897e-09	0.337275	0.288	0.086	4.53831e-05
AHNAK	5.55038e-09	0.307523	0.356	0.121	7.41087e-05
PLXDC2	6.24456e-09	0.281281	0.26	0.071	8.33773e-05
PPP1R15A	7.61804e-09	0.408366	0.466	0.188	0.000101716
SPRED1	1.72493e-08	0.300665	0.192	0.045	0.000230312
SELENOM	1.77957e-08	0.500071	0.479	0.22	0.000237609
CRIM1	1.80663e-08	0.454286	0.384	0.145	0.000241222
SAA1	2.18855e-08	0.553512	0.562	0.266	0.000292216
FTX	5.45698e-08	0.496497	0.452	0.2	0.000728616
GAPDH	5.65152e-08	0.549478	0.658	0.387	0.000754591
MGST3	6.89014e-08	0.53753	0.452	0.211	0.000919971
LRP6	7.83337e-08	0.262486	0.233	0.068	0.00104591
PDLIM1	8.17365e-08	0.329703	0.397	0.158	0.00109135
LAPTM4A	9.01428e-08	0.324802	0.466	0.208	0.00120359
TES	9.57913e-08	0.257751	0.219	0.062	0.00127901
KAZN	1.1601e-07	0.257368	0.329	0.116	0.00154897
PCSK5	2.31525e-07	0.297657	0.123	0.023	0.00309133
RAI14	2.97547e-07	0.25676	0.164	0.04	0.00397284
ACTG1	3.08012e-07	0.64566	0.712	0.476	0.00411258
ATP2A2	3.15723e-07	0.409553	0.411	0.182	0.00421554
JUND	3.41142e-07	0.582169	0.74	0.506	0.00455493
CELF2	3.81882e-07	0.310372	0.247	0.078	0.00509889
FAT1	4.37917e-07	0.299943	0.192	0.053	0.00584707
TANK	5.37621e-07	0.267188	0.26	0.087	0.00717831
CEBPB	5.53309e-07	0.37269	0.397	0.177	0.00738778
ARID5B	5.56427e-07	0.375177	0.397	0.177	0.00742941
PARVA	7.96375e-07	0.280834	0.233	0.076	0.0106332
HMGB1	9.35599e-07	0.420152	0.548	0.309	0.0124921
MT-CO1	9.98447e-07	0.532111	0.959	0.819	0.0133313
LDHA	1.11823e-06	0.289037	0.452	0.208	0.0149306
EID1	1.8594e-06	0.366748	0.342	0.149	0.0248267
TIPARP	2.12537e-06	0.304943	0.247	0.087	0.0283779
NUCKS1	2.87218e-06	0.337692	0.384	0.173	0.0383494
KTN1	3.77125e-06	0.363132	0.384	0.181	0.0503538
UBR1	4.11785e-06	0.256107	0.205	0.066	0.0549815
SRSF3	5.85327e-06	0.341076	0.411	0.198	0.0781529
INPP4B	6.38671e-06	0.272929	0.123	0.029	0.0852754
PALLD	6.38923e-06	0.316975	0.329	0.143	0.0853089
TCEAL9	6.99535e-06	0.261244	0.247	0.091	0.0934019
HSPA1A	7.30525e-06	0.616952	0.685	0.443	0.0975397
SFRP1	7.87186e-06	0.371656	0.452	0.23	0.105105
IER2	7.94669e-06	0.689506	0.575	0.374	0.106104
S100A6	7.94982e-06	0.369414	0.493	0.262	0.106146
TXNIP	8.15153e-06	0.279648	0.384	0.178	0.108839
RBM25	8.44533e-06	0.278903	0.356	0.161	0.112762
CD151	8.77822e-06	0.308988	0.425	0.213	0.117207
YWHAQ	8.96717e-06	0.263043	0.329	0.143	0.11973
PRNP	9.33485e-06	0.280834	0.219	0.078	0.124639
BMPR2	1.02635e-05	0.379015	0.329	0.144	0.137038
LIFR	1.21379e-05	0.2969	0.288	0.119	0.162065
TOB1	1.23403e-05	0.300157	0.274	0.112	0.164767
C9orf3	1.43861e-05	0.35681	0.356	0.165	0.192083
SOD1	1.48774e-05	0.28442	0.356	0.165	0.198643
SKP1	1.55231e-05	0.342549	0.479	0.266	0.207264
ACTN4	1.65227e-05	0.314944	0.356	0.164	0.220611
RPL8	1.95589e-05	0.43877	0.877	0.686	0.26115
CD81	1.98148e-05	0.369798	0.534	0.31	0.264567
RPL3	2.92053e-05	0.512426	0.849	0.707	0.389949
RPS21	3.0225e-05	0.343414	0.712	0.479	0.403564
TPM4	3.09619e-05	0.269019	0.425	0.215	0.413403
IMMP2L	3.38608e-05	0.322306	0.397	0.202	0.45211
MT-ATP6	3.55108e-05	0.392246	0.959	0.882	0.47414
MT-CO3	3.78483e-05	0.490409	0.959	0.883	0.505351
MT-ND2	3.83517e-05	0.386892	0.89	0.645	0.512072
GADD45B	4.34257e-05	0.349449	0.521	0.304	0.57982
MT-ND5	4.89729e-05	0.375715	0.616	0.391	0.653886
SRSF7	5.62658e-05	0.338038	0.438	0.234	0.75126
CDKN1A	5.81101e-05	0.327768	0.247	0.1	0.775886
MGP	5.82597e-05	0.773594	0.603	0.382	0.777883
RTN4	5.89322e-05	0.458416	0.411	0.238	0.786862
PKM	6.51711e-05	0.317487	0.329	0.16	0.870165
PEBP1	6.90876e-05	0.390729	0.466	0.288	0.922458
MT-ND4	6.92232e-05	0.427399	0.89	0.739	0.924268
RPL34	7.47974e-05	0.33729	0.795	0.593	0.998695
H2AFZ	8.17487e-05	0.258467	0.342	0.165	1
NFAT5	0.000101672	0.420911	0.397	0.221	1
ZEB1	0.000105435	0.309351	0.123	0.035	1
PPIA	0.000110913	0.376416	0.534	0.348	1
IRF1	0.000122497	0.27282	0.397	0.212	1
MT-CYB	0.000132957	0.354285	0.945	0.837	1
RPL5	0.000224074	0.337674	0.74	0.544	1
IGFBP7	0.000252466	0.752554	0.219	0.096	1
CEMIP2	0.000260327	0.407218	0.356	0.195	1
SVIL	0.000274983	0.30406	0.521	0.307	1
SPTBN1	0.000277845	0.253089	0.301	0.15	1
KLF2	0.000283626	0.379364	0.315	0.157	1
HSPB1	0.000314347	0.304152	0.301	0.15	1
SIPA1L1	0.000355897	0.290258	0.288	0.141	1
CD63	0.000385953	0.395659	0.562	0.401	1
ZFP36L1	0.000450565	0.28158	0.425	0.247	1
CRYAB	0.000463585	0.46817	0.452	0.277	1
CALM2	0.000572275	0.266606	0.548	0.367	1
SELENOW	0.00078528	0.252139	0.329	0.177	1
YBX3	0.000854236	0.391584	0.493	0.338	1
RPL18	0.000919833	0.346904	0.808	0.671	1
PNRC1	0.00109421	0.359588	0.425	0.267	1
RPL27A	0.00116097	0.309751	0.699	0.553	1
RPS4X	0.00131909	0.30613	0.795	0.624	1
ARIH1	0.00141479	0.394546	0.411	0.265	1
RPS18	0.00150771	0.308282	0.863	0.762	1
MYO1E	0.00152228	0.256141	0.397	0.236	1
RPL10A	0.00152995	0.402513	0.712	0.609	1
RORA	0.00217483	0.254334	0.397	0.236	1
MT-CO2	0.0022378	0.266847	0.945	0.851	1
RPL37A	0.00303517	0.280834	0.671	0.557	1
H3F3A	0.0032152	0.265447	0.575	0.418	1
EIF5	0.00397508	0.301285	0.397	0.268	1
RPL23	0.00408943	0.294821	0.521	0.396	1
PTMA	0.00428844	0.25728	0.603	0.434	1
CCNL1	0.00454159	0.362889	0.466	0.34	1
RPLP1	0.00489817	0.333908	0.849	0.772	1
RPS25	0.00490843	0.250312	0.712	0.539	1
CFL1	0.00775651	0.290319	0.397	0.268	1
RPS3A	0.0103874	0.328363	0.808	0.703	1
HSPA1B	0.013515	0.370536	0.438	0.323	1
MT-ND1	0.0145256	0.283306	0.781	0.677	1
EEF1A1	0.0176414	0.268029	0.918	0.85	1
APBB2	0.0188207	0.281539	0.137	0.069	1
RPL6	0.0211159	0.262912	0.712	0.601	1
ZFP36L2	0.0277037	0.273874	0.37	0.26	1
PLCB1	0.0287413	0.291582	0.493	0.38	1
CEBPD	0.0290783	0.29358	0.466	0.346	1
NR4A1	0.0303154	0.318314	0.397	0.286	1
DUSP1	0.0849619	0.262435	0.384	0.313	1
ZFHX3	0.0964911	0.281497	0.192	0.135	1
SORBS2	0.110068	0.3161	0.356	0.274	1
ADIRF	0.206034	0.713587	0.274	0.229	1

## Sheet: Endothelial
	p_val	avg_log2FC	pct.1	pct.2	p_val_adj
RAMP2	1.58062e-257	1.64235	0.75	0.004	2.11044e-253
SOX18	7.48232e-233	1.16917	0.568	0.001	9.99039e-229
PLVAP	1.7591e-206	1.21074	0.545	0.002	2.34876e-202
VWF	8.26046e-205	1.19728	0.523	0.001	1.10294e-200
RAMP3	1.03722e-203	0.843598	0.5	0.001	1.3849e-199
PECAM1	5.30153e-194	0.975274	0.636	0.006	7.07861e-190
ADGRL4	9.61646e-194	0.880418	0.455	0	1.28399e-189
FLT1	3.05233e-187	1.27978	0.5	0.002	4.07547e-183
EMCN	5.98923e-167	1.0118	0.5	0.003	7.99682e-163
CAVIN2	2.0122e-155	0.669101	0.386	0.001	2.68669e-151
ENG	3.2609e-149	1.11059	0.614	0.01	4.35395e-145
GIMAP7	1.82318e-145	0.923902	0.5	0.005	2.43431e-141
ACKR1	8.09339e-136	1.25481	0.318	0	1.08063e-131
CLEC14A	1.86008e-135	0.643097	0.409	0.003	2.48358e-131
GNG11	3.88985e-135	1.1779	0.591	0.011	5.19373e-131
CD34	1.44579e-132	0.559186	0.386	0.002	1.93042e-128
IFI27	5.76617e-128	2.12982	0.818	0.032	7.69899e-124
CLDN5	3.39591e-126	1	0.295	0	4.53422e-122
ANO2	1.69747e-118	0.516347	0.318	0.001	2.26647e-114
AQP1	1.10128e-116	1.18621	0.568	0.014	1.47043e-112
IGFBP4	7.64508e-115	1.27014	0.568	0.014	1.02077e-110
ESAM	2.31022e-111	0.492513	0.318	0.002	3.0846e-107
LDB2	4.81364e-110	1.30939	0.636	0.021	6.42718e-106
GIMAP4	8.72533e-109	0.636382	0.455	0.008	1.16501e-104
CAV1	2.89505e-108	1.41488	0.727	0.03	3.86547e-104
TSPAN18	5.64094e-107	0.471306	0.25	0	7.53179e-103
PTPRB	1.21549e-99	0.493263	0.273	0.001	1.62292e-95
FGD5	1.26363e-99	0.469804	0.273	0.001	1.68721e-95
TEK	6.87327e-98	0.372708	0.25	0.001	9.17718e-94
SPARCL1	1.46104e-97	2.08282	0.795	0.044	1.95078e-93
CA4	2.23711e-97	0.807355	0.227	0	2.98699e-93
ID1	9.07374e-95	1.93641	0.818	0.05	1.21153e-90
ST6GALNAC3	6.46241e-94	0.599914	0.341	0.004	8.6286e-90
ICAM2	6.64589e-94	0.578967	0.341	0.004	8.87359e-90
SNTG2	1.10572e-92	0.419461	0.273	0.002	1.47636e-88
CYYR1	8.04946e-91	0.775785	0.409	0.008	1.07476e-86
HYAL2	3.86094e-89	0.930564	0.477	0.014	5.15512e-85
APOLD1	6.20432e-87	0.514847	0.273	0.002	8.28401e-83
TSPAN7	1.18066e-83	0.469054	0.25	0.002	1.57641e-79
PLAT	1.06133e-82	0.596927	0.341	0.006	1.41709e-78
EGFL7	1.30486e-82	0.898746	0.568	0.024	1.74225e-78
NOV	1.74599e-81	0.418712	0.273	0.003	2.33124e-77
TGM2	6.68352e-81	0.445958	0.227	0.001	8.92384e-77
ECSCR	7.32719e-79	0.321177	0.205	0.001	9.78326e-75
GIMAP6	7.32725e-79	0.347172	0.205	0.001	9.78335e-75
KANK3	7.47694e-79	0.294705	0.205	0.001	9.98321e-75
CXCL12	2.72355e-78	1.01422	0.409	0.011	3.63649e-74
ABCB1	6.35886e-78	0.395548	0.25	0.002	8.49035e-74
JAM2	2.6547e-77	0.511853	0.295	0.004	3.54455e-73
THBD	6.27443e-77	0.442211	0.273	0.003	8.37762e-73
ELK3	1.53211e-74	0.589487	0.409	0.012	2.04567e-70
SH2D3C	1.79598e-74	0.345672	0.227	0.002	2.39799e-70
A2M	7.26577e-72	1.58152	0.773	0.06	9.70125e-68
NES	1.36939e-71	0.371957	0.205	0.001	1.8284e-67
HEG1	3.66431e-71	0.525626	0.364	0.009	4.89259e-67
SLCO2A1	7.95457e-70	0.821993	0.432	0.016	1.06209e-65
ID3	2.17991e-69	1.34948	0.659	0.043	2.91062e-65
GIMAP1	6.20268e-69	0.436983	0.318	0.007	8.28181e-65
RASIP1	1.52237e-65	0.366715	0.273	0.005	2.03266e-61
ERG	1.89967e-65	0.319677	0.205	0.002	2.53644e-61
TMEM88	2.19058e-64	0.394799	0.227	0.003	2.92486e-60
TPO	2.32048e-62	0.346422	0.182	0.001	3.09831e-58
BTNL9	2.4064e-62	0.320427	0.182	0.001	3.21303e-58
TM4SF18	3.47082e-60	0.343424	0.227	0.003	4.63424e-56
LIMS2	9.70665e-60	0.485781	0.273	0.006	1.29603e-55
FLI1	4.28285e-55	0.481309	0.295	0.008	5.71846e-51
EPAS1	2.48935e-54	1.33791	0.636	0.056	3.32379e-50
NT5E	1.02688e-51	0.265488	0.182	0.002	1.37109e-47
AOC3	1.02688e-51	0.265488	0.182	0.002	1.37109e-47
PODXL	1.82342e-49	0.755824	0.409	0.022	2.43463e-45
RNASE1	5.63103e-49	0.797247	0.523	0.039	7.51855e-45
HSPG2	7.3841e-49	0.691128	0.432	0.026	9.85926e-45
SYNE1	2.98206e-48	0.553025	0.364	0.017	3.98164e-44
F8	7.9292e-48	0.391059	0.227	0.005	1.05871e-43
LINC02147	8.05419e-48	0.345672	0.159	0.002	1.0754e-43
GJA4	8.72179e-48	0.395548	0.159	0.002	1.16453e-43
TMEM204	6.53734e-47	0.434004	0.273	0.009	8.72865e-43
TIMP3	1.05805e-46	1.68321	0.636	0.067	1.41271e-42
GSN	2.21544e-46	1.48153	0.818	0.116	2.95806e-42
PLEKHG1	6.78066e-46	0.41199	0.25	0.007	9.05354e-42
EMP1	9.47293e-45	0.649468	0.455	0.031	1.26483e-40
IFITM2	1.30926e-44	0.753547	0.455	0.032	1.74812e-40
PLPP1	2.83688e-44	1.04883	0.568	0.054	3.7878e-40
STOM	3.83121e-44	0.867497	0.568	0.054	5.11544e-40
GBP4	2.65977e-41	0.338193	0.227	0.007	3.55133e-37
INMT	8.82193e-41	0.340433	0.205	0.005	1.1779e-36
CALCRL	9.8102e-41	0.287965	0.205	0.005	1.30986e-36
TCF4	5.69532e-40	1.025	0.682	0.089	7.60439e-36
CAVIN1	7.28184e-40	0.623543	0.477	0.04	9.72271e-36
TMSB15A	3.46752e-39	0.266238	0.136	0.002	4.62984e-35
MECOM	1.22641e-38	0.493275	0.318	0.017	1.63751e-34
RUNDC3B	1.55395e-38	0.367463	0.182	0.004	2.07483e-34
CD93	1.55395e-38	0.341928	0.182	0.004	2.07483e-34
TNXB	2.03572e-38	0.261746	0.182	0.004	2.7181e-34
IFITM3	8.31614e-38	1.36594	0.705	0.106	1.11037e-33
SLC9A3R2	1.29184e-37	1.74843	0.727	0.121	1.72486e-33
COL15A1	1.41916e-37	0.44231	0.25	0.01	1.89487e-33
IL3RA	3.14493e-37	0.425103	0.295	0.015	4.19911e-33
FABP5	5.71411e-37	0.873423	0.364	0.025	7.62948e-33
TMTC1	1.4659e-35	0.493275	0.295	0.016	1.95727e-31
IFI44L	8.41317e-35	0.306242	0.227	0.009	1.12333e-30
LMO2	2.17327e-34	0.496972	0.273	0.014	2.90176e-30
TXNIP	3.08611e-34	1.75629	0.818	0.171	4.12058e-30
CRIP2	5.59533e-34	0.988779	0.545	0.067	7.47088e-30
ADAM15	2.48469e-33	0.516382	0.386	0.031	3.31756e-29
CAVIN3	9.55752e-33	0.392009	0.295	0.018	1.27612e-28
BST2	2.08322e-32	0.692601	0.386	0.033	2.78151e-28
MMRN2	1.37163e-31	0.544193	0.409	0.037	1.8314e-27
ELMO1	7.14509e-31	0.662603	0.455	0.048	9.54013e-27
ITGA1	1.76811e-30	0.335957	0.182	0.006	2.36078e-26
MEF2C	3.00468e-30	0.51275	0.341	0.027	4.01185e-26
VIM	7.4891e-30	1.65392	0.727	0.136	9.99945e-26
THSD7A	4.50105e-29	0.338193	0.182	0.007	6.0098e-25
RBMS3	3.18353e-28	0.451122	0.318	0.025	4.25066e-24
ARHGAP31	9.14552e-28	0.475663	0.318	0.026	1.22111e-23
KLF2	1.15588e-27	1.20572	0.727	0.15	1.54333e-23
CASKIN2	1.20149e-27	0.28498	0.182	0.007	1.60423e-23
CD200	1.557e-27	0.255034	0.182	0.007	2.0789e-23
TACC1	4.46108e-27	0.761009	0.455	0.057	5.95643e-23
EBF1	5.40169e-27	0.36441	0.227	0.012	7.21234e-23
SPARC	6.0616e-27	0.494741	0.318	0.027	8.09345e-23
COL8A1	6.12359e-27	0.290208	0.136	0.004	8.17621e-23
BCAM	7.90031e-25	0.563796	0.432	0.055	1.05485e-20
TMSB10	1.13975e-23	1.69444	0.909	0.351	1.5218e-19
SULF2	1.68296e-23	0.300311	0.227	0.015	2.24709e-19
PGM5	1.86483e-23	0.285726	0.159	0.007	2.48992e-19
DEPP1	2.39938e-23	0.734143	0.386	0.047	3.20366e-19
SHANK3	3.03584e-23	0.334468	0.182	0.009	4.05345e-19
SPTBN1	2.8725e-22	1.04878	0.636	0.144	3.83536e-18
CCDC68	3.31118e-22	0.253546	0.182	0.01	4.42108e-18
GRASP	1.23586e-21	0.314518	0.25	0.02	1.65012e-17
PIK3R3	1.12755e-20	0.274579	0.205	0.014	1.50551e-16
HLA-DPA1	1.12758e-20	0.385525	0.568	0.104	1.50554e-16
HLA-F	1.26623e-20	0.497544	0.409	0.059	1.69067e-16
HLA-A	1.27584e-20	1.43661	0.955	0.425	1.70351e-16
TGFBR2	1.61533e-20	0.696842	0.409	0.06	2.15679e-16
SEMA3G	1.91692e-20	0.260251	0.136	0.006	2.55947e-16
ECE1	2.41007e-20	0.30939	0.273	0.026	3.21792e-16
HLA-E	2.92321e-20	1.45032	0.773	0.284	3.90306e-16
S100A10	1.01764e-19	1.03773	0.591	0.129	1.35875e-15
ENTPD1	1.45915e-19	0.325567	0.205	0.015	1.94825e-15
B2M	3.7817e-19	1.69385	1	0.763	5.04933e-15
IL33	1.41472e-18	0.303274	0.182	0.012	1.88894e-14
SLC2A3	2.3705e-18	0.633717	0.318	0.041	3.16509e-14
RFTN1	2.3874e-18	0.331273	0.25	0.024	3.18766e-14
DLL1	2.93911e-18	0.258759	0.136	0.007	3.92431e-14
FKBP1A	3.38083e-18	0.58102	0.386	0.06	4.51408e-14
TMSB4X	5.16277e-18	1.58486	0.909	0.489	6.89333e-14
CD74	7.22923e-18	1.18729	0.818	0.264	9.65247e-14
IGFBP7	9.21213e-18	0.868266	0.477	0.092	1.23e-13
GRB10	1.42817e-17	0.512465	0.341	0.048	1.9069e-13
HLA-B	1.49208e-17	1.52428	0.864	0.362	1.99222e-13
PLS3	1.91897e-17	0.411721	0.295	0.036	2.56221e-13
JAG1	2.34129e-17	0.299572	0.182	0.014	3.12609e-13
SLFN5	5.01464e-17	0.392928	0.295	0.037	6.69555e-13
ZEB1	1.53089e-16	0.446065	0.273	0.033	2.04404e-12
MSRB3	2.14341e-16	0.298833	0.182	0.015	2.86189e-12
HLA-C	1.4481e-15	1.35313	0.818	0.373	1.9335e-11
LIFR	1.6849e-15	0.862587	0.5	0.117	2.24968e-11
RDX	2.34492e-15	0.66175	0.455	0.099	3.13094e-11
PPP1R14A	2.61632e-15	0.281203	0.182	0.016	3.49332e-11
PCGF2	2.88675e-15	0.251318	0.159	0.012	3.85439e-11
AKAP12	3.05359e-15	0.45117	0.159	0.012	4.07715e-11
LRP11	1.05995e-14	0.335656	0.227	0.026	1.41524e-10
KCTD12	1.69559e-14	0.323273	0.227	0.026	2.26395e-10
FXYD5	3.16014e-14	0.346435	0.295	0.044	4.21941e-10
NPDC1	3.42658e-14	0.66887	0.455	0.107	4.57517e-10
ITM2A	3.92985e-14	0.646362	0.386	0.077	5.24714e-10
SNHG7	4.09774e-14	0.733965	0.5	0.125	5.47131e-10
CD320	4.99218e-14	0.467663	0.25	0.033	6.66555e-10
HLA-DRA	7.25681e-14	0.431877	0.659	0.196	9.6893e-10
PDGFD	8.71021e-14	0.325567	0.159	0.014	1.16299e-09
ITGA9	1.08937e-13	0.412586	0.205	0.023	1.45452e-09
EFNB2	1.27676e-13	0.313784	0.205	0.023	1.70472e-09
LTC4S	1.59323e-13	0.462368	0.295	0.048	2.12728e-09
CDH13	2.5309e-13	0.300311	0.159	0.014	3.37925e-09
FN1	3.36298e-13	0.353322	0.136	0.01	4.49025e-09
CAV2	4.7183e-13	0.345465	0.25	0.035	6.29988e-09
PTMA	5.19944e-13	1.14862	0.841	0.431	6.9423e-09
RRAS	8.37161e-13	0.340407	0.25	0.036	1.11778e-08
AKT3	1.72218e-12	0.360747	0.25	0.036	2.29946e-08
RHOC	3.10167e-12	0.451682	0.364	0.077	4.14135e-08
MGLL	3.8056e-12	0.50915	0.364	0.077	5.08124e-08
VAMP5	4.66638e-12	0.342573	0.25	0.038	6.23055e-08
PSMB9	4.70414e-12	0.352858	0.273	0.045	6.28097e-08
FCHSD2	6.17392e-12	0.535673	0.318	0.061	8.24342e-08
TIMP2	7.31549e-12	0.388134	0.295	0.053	9.76764e-08
SNRK	1.1666e-11	0.490438	0.273	0.048	1.55764e-07
SYNE2	1.37425e-11	0.758654	0.477	0.141	1.8349e-07
PDE7B	1.38605e-11	0.294839	0.227	0.033	1.85065e-07
RAI14	2.49731e-11	0.309557	0.25	0.04	3.3344e-07
FYN	6.64243e-11	0.303638	0.273	0.047	8.86897e-07
VWA1	2.15752e-10	0.279717	0.25	0.043	2.88072e-06
LTBP4	2.65037e-10	0.286179	0.227	0.036	3.53878e-06
FAM107A	2.84877e-10	0.341128	0.227	0.037	3.80368e-06
DDIT4	4.53476e-10	0.271859	0.25	0.044	6.05481e-06
ASAP1	4.54076e-10	0.387689	0.318	0.069	6.06283e-06
GPRC5B	4.90727e-10	0.293392	0.227	0.038	6.55219e-06
ADIRF	5.16562e-10	0.94571	0.568	0.223	6.89713e-06
SLC6A6	6.81411e-10	0.310994	0.227	0.039	9.0982e-06
CLIC3	6.9467e-10	0.2731	0.136	0.015	9.27524e-06
GNAI2	7.36747e-10	0.548206	0.318	0.073	9.83705e-06
CD59	7.77535e-10	0.60077	0.636	0.248	1.03817e-05
RUNX1T1	1.22908e-09	0.270292	0.205	0.032	1.64107e-05
PPP1R16B	1.88431e-09	0.250356	0.159	0.02	2.51593e-05
SELENOP	2.92783e-09	0.35392	0.318	0.074	3.90924e-05
SNCG	2.93074e-09	0.362162	0.227	0.041	3.91313e-05
IFI16	3.1224e-09	0.36423	0.295	0.066	4.16903e-05
NR2F2	3.4476e-09	0.273194	0.182	0.027	4.60324e-05
TUBB	3.52766e-09	0.460194	0.386	0.109	4.71013e-05
PTPRM	4.05893e-09	0.471567	0.455	0.143	5.41948e-05
PTPRG	4.90165e-09	0.879064	0.523	0.207	6.54469e-05
HLA-DRB1	7.88069e-09	0.411739	0.5	0.16	0.000105223
CTSH	8.7311e-09	0.368419	0.295	0.07	0.000116578
ITM2B	1.07555e-08	0.887495	0.75	0.452	0.000143608
NRP1	2.29231e-08	0.336388	0.159	0.024	0.00030607
TNFSF10	2.68542e-08	0.421025	0.432	0.139	0.000358558
ISG15	4.10206e-08	0.306896	0.227	0.046	0.000547708
HDGFL3	6.38956e-08	0.263786	0.205	0.039	0.000853134
NDRG1	6.91862e-08	0.469622	0.386	0.124	0.000923774
LAP3	1.27753e-07	0.290287	0.25	0.057	0.00170576
EMP2	1.60492e-07	0.312073	0.318	0.088	0.00214289
PALMD	1.65735e-07	0.479223	0.432	0.156	0.0022129
SWAP70	1.70511e-07	0.260505	0.25	0.058	0.00227666
APBB2	1.7873e-07	0.305714	0.273	0.067	0.0023864
CPNE8	1.82819e-07	0.371564	0.295	0.079	0.002441
WASF2	1.85238e-07	0.435849	0.409	0.14	0.0024733
CHURC1	1.9559e-07	0.261623	0.205	0.041	0.00261152
MYL12B	2.59266e-07	0.525747	0.591	0.263	0.00346172
MX1	2.64401e-07	0.319638	0.227	0.051	0.00353029
SH3BP5	2.7566e-07	0.332957	0.341	0.1	0.00368061
TAGLN2	3.25053e-07	0.455744	0.432	0.158	0.00434011
PTPN12	3.47258e-07	0.258026	0.205	0.043	0.00463659
DAZAP2	3.5e-07	0.362117	0.318	0.093	0.0046732
XAF1	3.64561e-07	0.309557	0.205	0.043	0.00486762
SERINC3	3.67378e-07	0.351042	0.295	0.083	0.00490523
STMN1	3.84993e-07	0.25473	0.159	0.028	0.00514043
LMCD1	4.74794e-07	0.372731	0.341	0.104	0.00633945
MYL12A	4.86335e-07	0.475759	0.5	0.2	0.00649355
TINAGL1	5.20699e-07	0.292869	0.273	0.072	0.00695237
ELN	5.99151e-07	0.356364	0.159	0.028	0.00799986
RPS23	6.3125e-07	0.78387	0.864	0.607	0.00842846
TNFRSF1A	1.01466e-06	0.369259	0.227	0.055	0.0135478
GUK1	1.25359e-06	0.510214	0.477	0.206	0.0167379
HSD17B12	1.96554e-06	0.287296	0.273	0.077	0.0262438
KLF4	2.44911e-06	0.413492	0.341	0.112	0.0327005
GAS6	2.92915e-06	0.250231	0.318	0.098	0.03911
TRIOBP	4.33153e-06	0.28887	0.227	0.059	0.0578346
UTRN	4.42878e-06	0.529669	0.364	0.137	0.0591331
MT-ND5	5.29045e-06	0.603702	0.682	0.393	0.0706381
FAU	5.79538e-06	0.622651	0.773	0.476	0.0773799
SOCS3	5.89359e-06	0.317055	0.364	0.128	0.0786912
MGP	7.19457e-06	1.39735	0.682	0.383	0.0960619
CALM1	7.97874e-06	0.508835	0.682	0.376	0.106532
RPS24	8.34458e-06	0.532211	0.977	0.659	0.111417
PTTG1IP	1.28755e-05	0.298119	0.273	0.085	0.171913
RPS28	1.30467e-05	0.713374	0.75	0.568	0.174199
TMOD3	1.81864e-05	0.270018	0.273	0.087	0.242825
CD99	2.22309e-05	0.346891	0.341	0.13	0.296827
RAC1	2.27565e-05	0.488208	0.5	0.244	0.303844
RPL34	2.31366e-05	0.515298	0.841	0.595	0.30892
RPL32	2.32234e-05	0.607572	0.841	0.651	0.310078
NUCKS1	2.49622e-05	0.406898	0.409	0.175	0.333295
EPHX1	2.56844e-05	0.264292	0.227	0.066	0.342938
SP100	2.57725e-05	0.270833	0.295	0.1	0.344115
WNK1	2.61197e-05	0.306406	0.25	0.079	0.34875
GNAQ	2.67082e-05	0.485466	0.409	0.189	0.356608
PPFIBP1	2.71256e-05	0.32231	0.273	0.09	0.362181
CNN3	2.93703e-05	0.278942	0.341	0.126	0.392153
RHOA	3.39279e-05	0.464358	0.386	0.168	0.453006
SELENOW	3.41763e-05	0.376204	0.409	0.178	0.456321
S100A6	3.45857e-05	0.634596	0.523	0.265	0.461788
CLU	3.50235e-05	1.02401	0.409	0.186	0.467634
PLPP3	3.76195e-05	0.331558	0.205	0.057	0.502296
PHACTR4	3.79843e-05	0.35604	0.295	0.106	0.507167
CD9	4.32023e-05	0.395582	0.659	0.34	0.576838
SEC11A	4.66535e-05	0.258062	0.364	0.142	0.622918
KLF3	4.98866e-05	0.262627	0.205	0.059	0.666086
MARCKSL1	5.33075e-05	0.320302	0.25	0.081	0.711762
HLA-DRB5	5.66851e-05	0.339383	0.341	0.128	0.756859
ARHGAP29	7.22791e-05	0.305033	0.318	0.121	0.96507
RAPGEF1	7.36015e-05	0.301854	0.25	0.082	0.982728
GNB2	9.91734e-05	0.264764	0.295	0.11	1
RPS8	0.000100581	0.615601	0.795	0.594	1
JUNB	0.000102661	0.413854	0.682	0.405	1
RPL28	0.000136058	0.345199	0.864	0.554	1
ENY2	0.000141798	0.256343	0.273	0.099	1
AHNAK	0.000157047	0.261954	0.318	0.125	1
MT-ND2	0.000165865	0.506986	0.841	0.65	1
MKL2	0.000172219	0.276178	0.205	0.064	1
RPL11	0.000197909	0.510046	0.909	0.713	1
EIF3K	0.000241646	0.372366	0.5	0.27	1
MBNL1	0.000261623	0.39628	0.455	0.245	1
PSMA7	0.000265215	0.35065	0.364	0.168	1
RPS4X	0.00034256	0.467372	0.864	0.625	1
CD81	0.000369524	0.612	0.523	0.314	1
NUCB1	0.000372429	0.309498	0.273	0.109	1
NECTIN2	0.000388126	0.254577	0.227	0.081	1
RPL37	0.000405971	0.453	0.75	0.553	1
PRMT1	0.000437264	0.294265	0.205	0.07	1
HMGB1	0.000473903	0.409622	0.523	0.313	1
PSMB8	0.000476102	0.342774	0.227	0.083	1
RASAL2	0.000505662	0.302947	0.205	0.07	1
MT-ATP6	0.000550809	0.428378	0.955	0.883	1
RPLP2	0.000567474	0.508864	0.773	0.533	1
DUSP23	0.000573003	0.288687	0.205	0.072	1
CCNY	0.00058302	0.277606	0.25	0.098	1
DYNLL1	0.000593017	0.275783	0.364	0.167	1
GLUL	0.000597836	0.493359	0.273	0.116	1
PRCP	0.00059906	0.288162	0.182	0.059	1
RPS25	0.000650132	0.41135	0.795	0.539	1
BMPR2	0.000727889	0.378692	0.318	0.147	1
MT-ND4	0.000780144	0.48651	0.955	0.74	1
RPL26	0.000823259	0.526539	0.636	0.468	1
RPS18	0.000959052	0.435731	0.932	0.762	1
RPS3A	0.00096618	0.380319	0.909	0.702	1
LEPROT	0.00101939	0.265685	0.205	0.075	1
RPL3	0.00107798	0.369259	0.932	0.707	1
LY6E	0.00111133	0.278932	0.273	0.114	1
CCDC85B	0.00121356	0.310568	0.205	0.077	1
RPL9	0.00128365	0.429684	0.818	0.633	1
2024-09-02	0.00134293	0.272862	0.25	0.106	1
EEF1A1	0.00141283	0.44354	0.977	0.85	1
ETS2	0.00142498	0.255096	0.273	0.117	1
RPS6	0.00153041	0.433181	0.864	0.663	1
EIF3L	0.00153693	0.273909	0.364	0.185	1
PLXDC2	0.00164819	0.255096	0.205	0.075	1
RPL29	0.00180502	0.346337	0.886	0.644	1
RPL27A	0.00190619	0.358373	0.75	0.554	1
RPL7A	0.00206715	0.292084	0.886	0.738	1
RPS15A	0.00213563	0.45969	0.727	0.553	1
RPS27A	0.00229411	0.366882	0.909	0.691	1
PIK3C2A	0.00246566	0.280324	0.227	0.096	1
RPS12	0.00269903	0.439782	0.841	0.701	1
EIF4G2	0.00279705	0.275783	0.341	0.178	1
PPIA	0.00297967	0.26515	0.591	0.35	1
NFIB	0.0032614	0.35713	0.477	0.294	1
ATP8B1	0.00354152	0.325283	0.295	0.146	1
H3F3A	0.00368113	0.320646	0.636	0.419	1
BRI3	0.00416349	0.304452	0.386	0.219	1
TM4SF1	0.00423399	0.32184	0.432	0.241	1
RPL18	0.00509918	0.291616	0.841	0.672	1
LRMDA	0.00510892	0.395539	0.409	0.243	1
SELENOM	0.00527329	0.279447	0.386	0.226	1
WARS	0.00527456	0.294115	0.114	0.035	1
HLA-DQA2	0.00557015	0.37123	0.182	0.072	1
CNBP	0.00661157	0.262469	0.318	0.174	1
EIF4B	0.00714027	0.335635	0.318	0.185	1
COX6C	0.00726081	0.302887	0.364	0.213	1
RPL35A	0.00787099	0.425511	0.75	0.55	1
FOS	0.00799522	0.319504	0.659	0.484	1
RGCC	0.00811543	0.741618	0.341	0.21	1
CD63	0.00820684	0.34536	0.591	0.402	1
MT2A	0.00841184	0.289256	0.25	0.12	1
SRP14	0.00916219	0.359725	0.5	0.33	1
CD151	0.011157	0.309994	0.364	0.218	1
KTN1	0.0129456	0.31021	0.318	0.185	1
AC105402.3	0.0134878	0.264001	0.364	0.207	1
RPS3	0.0143369	0.255242	0.773	0.621	1
LDHA	0.0152857	0.281826	0.364	0.214	1
RPS20	0.0266949	0.314354	0.636	0.462	1
TSC22D1	0.0282791	0.390549	0.409	0.289	1
NACA	0.032942	0.270769	0.682	0.533	1
NXN	0.039606	0.283823	0.159	0.079	1
MYL6	0.0400688	0.356593	0.545	0.434	1
RPL10	0.0406349	0.263147	0.977	0.882	1
HES1	0.0716274	0.275571	0.159	0.085	1
IL6ST	0.105941	0.287746	0.295	0.218	1
RPL23	0.119445	0.309446	0.5	0.399	1
ARL15	0.195955	0.25236	0.318	0.236	1

[truncated: 1 more sheets: Fibroblast]
