# Supplementary material for: Salivary gland organoid transplantation as a therapeutic option for radiation-induced xerostomia
Source: Stem Cell Res Ther. 2024 Aug 26;15:265. doi: 10.1186/s13287-024-03833-x (PMC11346288; doi:10.1186/s13287-024-03833-x)
Supplement: Supplementary file 5 — Supplementary Material 5: Additional file 3. Gene expression data for human salivary gland organoids in scRNAseq analysis [file 13287_2024_3833_MOESM5_ESM.xlsx]

## Sheet: Ductal 1
	p_val	avg_logFC	pct.1	pct.2	p_val_adj
LGALS1	3.21157e-75	0.334187	1	0.968	4.99431e-71
KRT15	3.6223e-72	0.319405	0.999	0.939	5.63303e-68
BCAM	7.79593e-67	0.378785	0.809	0.567	1.21234e-62
SERPINF1	2.16776e-66	0.425878	0.713	0.478	3.37108e-62
FTL	3.3125e-54	0.250058	0.998	0.987	5.15127e-50
NBL1	4.89181e-48	0.293275	0.845	0.688	7.60725e-44
MT1E	1.73145e-42	0.294772	0.854	0.702	2.69257e-38
DLK2	1.0131e-35	0.251208	0.449	0.259	1.57548e-31
ISG15	7.20538e-05	0.257773	0.192	0.255	1

## Sheet: Ductal 2
	p_val	avg_logFC	pct.1	pct.2	p_val_adj
MALAT1	2.23413e-206	0.690715	0.999	0.998	3.4743e-202
KRT15	2.21836e-173	0.688474	1	0.939	3.44978e-169
DST	3.48262e-161	0.681668	0.987	0.83	5.41582e-157
NEAT1	1.0431e-86	0.408129	1	0.986	1.62213e-82
SERPINF1	3.09333e-76	0.469825	0.752	0.473	4.81043e-72
BCAM	2.553e-66	0.384195	0.813	0.57	3.97016e-62
COL17A1	3.29764e-57	0.325137	0.461	0.222	5.12817e-53
APP	5.97943e-56	0.357856	0.809	0.601	9.29862e-52
SOX4	1.96776e-50	0.313631	0.96	0.86	3.06007e-46
LAMB3	2.82745e-50	0.310095	0.771	0.571	4.39697e-46
CIRBP	1.14052e-49	0.251239	0.98	0.932	1.77362e-45
PNRC1	3.39832e-48	0.293539	0.886	0.708	5.28473e-44
SNHG7	3.50622e-47	0.264346	0.96	0.856	5.45252e-43
FOS	1.351e-43	0.310748	0.988	0.947	2.10093e-39
LIMA1	4.01541e-41	0.2866	0.885	0.758	6.24436e-37
CALD1	9.42713e-36	0.251036	0.864	0.717	1.46601e-31
TXNIP	4.78241e-35	0.263574	0.904	0.761	7.43712e-31
CAMK2B	1.69499e-33	0.344779	0.749	0.582	2.63587e-29
AKAP9	3.5823e-32	0.281509	0.781	0.653	5.57083e-28
MTRNR2L12	4.57494e-31	0.330483	0.966	0.915	7.11449e-27
CLU	5.77898e-29	0.34581	0.644	0.477	8.98689e-25
ALDH3A1	7.28198e-28	0.32432	0.988	0.945	1.13242e-23
ID4	3.62925e-26	0.293571	0.511	0.354	5.64384e-22
CCND2	6.38278e-20	0.261736	0.603	0.491	9.92586e-16
CXCL14	1.69065e-10	0.295626	0.291	0.205	2.62913e-06

## Sheet: Ductal 3
	p_val	avg_logFC	pct.1	pct.2	p_val_adj
S100A11	8.7394e-98	0.338413	1	1	1.35906e-93
GSTP1	2.61614e-87	0.298663	1	1	4.06835e-83
LY6D	7.95194e-82	0.455494	0.966	0.752	1.23661e-77
ATP5MC1	2.20495e-80	0.434543	0.985	0.857	3.42891e-76
EIF5A	2.13016e-79	0.482026	0.962	0.756	3.31261e-75
FABP5	2.3146e-68	0.59709	0.885	0.643	3.59944e-64
HSP90AA1	6.44916e-68	0.359696	1	0.992	1.00291e-63
FDPS	7.1868e-68	0.391159	0.983	0.836	1.11762e-63
PPP1R14B	3.66967e-63	0.3497	0.994	0.929	5.7067e-59
FGFBP1	2.03413e-62	0.465297	0.689	0.374	3.16328e-58
PSME2	3.00651e-60	0.381839	0.886	0.622	4.67543e-56
RPS26	5.68201e-60	0.314662	1	0.995	8.8361e-56
KRT6A	4.41301e-59	0.480393	0.724	0.418	6.86267e-55
NDUFB2	5.39628e-59	0.338582	0.989	0.897	8.39176e-55
CYCS	7.50254e-58	0.388014	0.769	0.486	1.16672e-53
HSPE1	1.93342e-57	0.380405	0.969	0.843	3.00666e-53
ATP5MC3	6.54947e-57	0.317309	0.997	0.958	1.01851e-52
ANXA2	1.64785e-55	0.307512	0.999	0.993	2.56258e-51
PSMA7	1.11964e-54	0.289848	1	0.984	1.74115e-50
PRDX1	1.3509e-53	0.306126	0.999	0.969	2.10078e-49
COX7B	1.49663e-53	0.296695	1	0.979	2.32741e-49
NDUFS6	3.00367e-53	0.304332	0.994	0.954	4.67101e-49
YBX1	4.55425e-53	0.306736	1	0.984	7.08231e-49
H2AFZ	1.64141e-52	0.298628	0.999	0.919	2.55255e-48
EIF4EBP1	2.52943e-51	0.377631	0.977	0.888	3.93352e-47
ATP5ME	1.19519e-49	0.279809	0.999	0.984	1.85864e-45
NME1	2.91887e-49	0.341211	0.927	0.716	4.53914e-45
MGST1	3.55328e-48	0.345873	0.917	0.729	5.52571e-44
DBI	4.19169e-47	0.263687	0.997	0.971	6.5185e-43
AQP3	5.15117e-45	0.357894	0.994	0.975	8.01058e-41
ACAT2	5.92823e-45	0.324576	0.85	0.617	9.219e-41
LDHA	4.38202e-44	0.326702	0.975	0.881	6.81448e-40
NDUFAF8	2.09826e-43	0.306381	0.914	0.708	3.26301e-39
APRT	3.43207e-43	0.26147	0.999	0.986	5.33721e-39
PSMB6	1.06875e-42	0.280256	0.99	0.946	1.66201e-38
CYC1	1.11922e-42	0.288369	0.985	0.889	1.7405e-38
PKM	2.4099e-42	0.260601	1	0.992	3.74764e-38
RAN	7.18141e-42	0.259359	0.999	0.984	1.11678e-37
PGAM1	1.11128e-41	0.296735	0.966	0.879	1.72816e-37
POLR2L	1.16922e-40	0.266307	0.993	0.946	1.81826e-36
LSM4	1.42424e-39	0.283902	0.934	0.721	2.21484e-35
TOMM40	1.77315e-39	0.312892	0.667	0.434	2.75743e-35
DCTPP1	1.84813e-39	0.30821	0.702	0.472	2.87403e-35
CHCHD10	2.32522e-39	0.267451	0.996	0.961	3.61595e-35
SAT1	1.71344e-38	0.290508	0.989	0.931	2.66457e-34
MRPL12	1.27725e-36	0.286672	0.932	0.773	1.98626e-32
RANBP1	1.74962e-35	0.25231	0.72	0.468	2.72084e-31
HES4	3.11246e-34	0.256993	0.383	0.187	4.84018e-30
HNRNPA2B1	2.54495e-33	0.296598	0.97	0.881	3.95766e-29
SNRPG	1.10769e-31	0.268096	0.931	0.782	1.72257e-27
SRM	1.97576e-31	0.269032	0.671	0.461	3.07251e-27
C1QBP	6.98217e-31	0.264536	0.907	0.746	1.0858e-26
SLIRP	8.30649e-31	0.273113	0.842	0.646	1.29174e-26
C19orf70	4.85198e-30	0.253423	0.955	0.859	7.54532e-26
PSMB3	1.91483e-29	0.258272	0.897	0.732	2.97775e-25
S100A10	1.92567e-29	0.271496	0.986	0.96	2.99462e-25
RPL22L1	5.81974e-29	0.27351	0.778	0.577	9.05028e-25
HSPA8	2.06467e-28	0.252619	0.942	0.775	3.21076e-24
PHB	4.95476e-27	0.254127	0.959	0.83	7.70515e-23
POMP	1.77502e-24	0.250228	0.935	0.842	2.76033e-20
NCL	7.27661e-24	0.267285	0.954	0.881	1.13159e-19
CLDN10	1.07046e-23	0.25277	0.921	0.758	1.66468e-19
CCND1	7.87019e-21	0.254369	0.788	0.601	1.22389e-16
MT1X	6.16294e-15	0.268209	0.436	0.323	9.58399e-11

## Sheet: Ductal 4
	p_val	avg_logFC	pct.1	pct.2	p_val_adj
KRT19	3.2835e-93	0.365569	1	1	5.10617e-89
SAT1	4.68854e-81	0.593737	0.991	0.932	7.29115e-77
DAPL1	2.77956e-75	0.504531	0.648	0.317	4.32249e-71
LY6D	6.72534e-73	0.450193	0.961	0.757	1.04586e-68
NUPR1	1.28923e-72	0.509232	0.946	0.798	2.00489e-68
ATP1B3	4.05948e-53	0.329165	1	0.984	6.3129e-49
FXYD3	5.74259e-51	0.280502	1	0.995	8.9303e-47
ITM2B	1.35525e-49	0.281378	1	0.991	2.10755e-45
AKR1C1	9.93398e-49	0.386568	0.554	0.285	1.54483e-44
NEAT1	1.22617e-47	0.397124	0.998	0.987	1.90682e-43
TNFSF10	3.57775e-45	0.339527	0.628	0.352	5.56376e-41
ZNF750	7.18036e-43	0.254602	0.358	0.144	1.11662e-38
TSPAN1	5.58579e-42	0.364739	0.694	0.461	8.68646e-38
CEL	1.74265e-38	0.341258	0.478	0.239	2.70999e-34
ELF3	5.19653e-36	0.360048	0.754	0.58	8.08113e-32
AKR1C2	1.96875e-32	0.287827	0.674	0.448	3.0616e-28
KLF5	9.49259e-32	0.26463	0.585	0.361	1.47619e-27
DEGS2	1.88808e-31	0.257151	0.426	0.22	2.93615e-27
CEBPD	5.2895e-26	0.252724	0.557	0.353	8.2257e-22
BTG1	3.5883e-21	0.264466	0.943	0.901	5.58016e-17
CLDN10	6.10465e-20	0.256575	0.856	0.769	9.49334e-16
ALDH3A1	7.49232e-16	0.290196	0.972	0.95	1.16513e-11

## Sheet: Ductal 5
	p_val	avg_logFC	pct.1	pct.2	p_val_adj
GINS2	4.25737e-76	0.586444	0.803	0.388	6.62064e-72
MCM3	1.24395e-66	0.543022	0.65	0.262	1.93446e-62
KRT14	2.37e-64	0.768903	0.986	0.861	3.68558e-60
MCM6	1.48492e-59	0.296301	0.408	0.11	2.3092e-55
MCM7	1.17003e-55	0.51518	0.806	0.467	1.81952e-51
NASP	2.76821e-55	0.454809	0.969	0.845	4.30484e-51
TMSB10	3.04781e-54	0.304181	1	1	4.73965e-50
MCM5	7.47487e-52	0.538465	0.681	0.347	1.16242e-47
PRDX2	6.57563e-50	0.301278	1	0.999	1.02258e-45
PEG10	2.29627e-48	0.385892	0.614	0.266	3.57093e-44
SNRPB	1.44635e-47	0.384722	0.983	0.92	2.24922e-43
SNRPE	7.98778e-45	0.374213	0.978	0.903	1.24218e-40
RAN	2.67998e-44	0.325679	1	0.985	4.16764e-40
CFL1	4.10121e-43	0.311244	1	0.989	6.37779e-39
THBS2	1.69651e-42	0.356667	0.517	0.212	2.63824e-38
NME1	8.97082e-42	0.404438	0.925	0.731	1.39505e-37
RFC2	9.17913e-42	0.362931	0.592	0.274	1.42745e-37
H2AFZ	2.73251e-41	0.377031	0.994	0.925	4.24933e-37
DNMT1	4.77325e-41	0.377511	0.675	0.344	7.42288e-37
POLR2L	3.28893e-40	0.351398	0.994	0.95	5.11462e-36
HOMER3	3.51642e-40	0.425668	0.825	0.564	5.46838e-36
HMGB1	3.57404e-39	0.326896	1	0.993	5.558e-35
STMN1	5.05965e-38	0.320293	0.994	0.916	7.86826e-34
SIVA1	1.06583e-37	0.351581	0.969	0.876	1.65747e-33
NDUFS5	1.36968e-37	0.292456	1	0.993	2.12999e-33
CDT1	2.17676e-37	0.343115	0.653	0.331	3.38508e-33
HSP90AA1	2.25142e-37	0.349225	1	0.992	3.50118e-33
CD320	1.18105e-36	0.351728	0.7	0.381	1.83666e-32
ENO1	3.20845e-36	0.302964	1	0.991	4.98946e-32
LSM7	3.46601e-36	0.315427	0.983	0.951	5.38999e-32
CTNNAL1	5.95325e-36	0.298346	0.494	0.213	9.2579e-32
HELLS	1.41402e-35	0.315597	0.531	0.238	2.19894e-31
NDUFS6	3.09018e-35	0.28633	0.992	0.957	4.80554e-31
DEK	7.2595e-35	0.33721	0.981	0.898	1.12892e-30
YBX1	9.08618e-35	0.316188	1	0.985	1.41299e-30
PCNA	1.81148e-34	0.301375	0.489	0.213	2.81703e-30
FDPS	2.30964e-34	0.342664	0.964	0.848	3.59171e-30
KLK5	2.60752e-33	0.359665	0.739	0.466	4.05496e-29
KRT5	4.31098e-33	0.270297	1	0.996	6.70401e-29
RBBP8	6.63487e-33	0.309304	0.572	0.286	1.03179e-28
MCM4	8.77183e-33	0.293189	0.492	0.222	1.36411e-28
PHB	1.00143e-32	0.337845	0.928	0.841	1.55732e-28
DUT	1.92033e-32	0.422995	0.822	0.623	2.98631e-28
LSM4	1.94678e-30	0.317337	0.897	0.739	3.02743e-26
MSH6	2.52083e-30	0.30027	0.428	0.188	3.92014e-26
TK1	4.27259e-30	0.327646	0.722	0.431	6.6443e-26
TMSB4X	1.19774e-29	0.359176	0.972	0.919	1.86261e-25
CENPX	1.39618e-29	0.345651	0.889	0.729	2.1712e-25
MRTO4	1.06652e-28	0.278312	0.608	0.337	1.65854e-24
MT2A	3.823e-28	0.369958	0.936	0.798	5.94515e-24
ATP5MF	6.73998e-28	0.266712	0.997	0.978	1.04813e-23
HSPE1	7.26935e-28	0.312916	0.936	0.855	1.13046e-23
POLD2	3.31071e-27	0.290415	0.831	0.607	5.14849e-23
PFN1	3.44526e-27	0.272083	0.981	0.937	5.35773e-23
RPA3	7.30832e-27	0.30081	0.725	0.481	1.13652e-22
MARCKSL1	2.14422e-26	0.287551	0.631	0.356	3.33447e-22
PPP1R14B	3.62315e-26	0.281513	0.972	0.935	5.63437e-22
SNRPG	4.03566e-26	0.288127	0.906	0.794	6.27586e-22
SLBP	4.62774e-26	0.274229	0.472	0.235	7.1966e-22
CDK4	4.89777e-26	0.260296	0.644	0.376	7.61652e-22
NUDT1	7.79629e-26	0.29917	0.825	0.629	1.2124e-21
PEBP1	2.34144e-25	0.254054	0.997	0.954	3.64117e-21
GSTO1	3.77276e-25	0.264806	0.969	0.91	5.86701e-21
CENPM	4.14688e-25	0.298198	0.597	0.33	6.44881e-21
NT5DC2	4.64944e-25	0.297125	0.808	0.593	7.23035e-21
SRM	6.96503e-25	0.316599	0.697	0.474	1.08313e-20
HNRNPAB	7.70107e-25	0.304509	0.822	0.633	1.19759e-20
PPIB	1.15539e-24	0.292998	0.981	0.938	1.79674e-20
NHP2	1.62068e-24	0.292677	0.903	0.801	2.52032e-20
LGALS1	3.01452e-24	0.294828	0.997	0.972	4.68789e-20
ATP5MC1	3.92494e-24	0.261915	0.947	0.869	6.10367e-20
ACAT2	9.75845e-24	0.299661	0.822	0.636	1.51754e-19
EIF4EBP1	1.52051e-23	0.258949	0.967	0.896	2.36455e-19
UQCRQ	2.28992e-23	0.252179	0.986	0.928	3.56106e-19
DCTPP1	1.51846e-22	0.285605	0.714	0.487	2.36136e-18
GMNN	3.65306e-22	0.25884	0.564	0.324	5.68087e-18
C19orf48	4.41073e-22	0.290429	0.917	0.814	6.85912e-18
RANBP1	2.25718e-21	0.281598	0.7	0.487	3.51014e-17
PRKDC	2.61695e-21	0.302574	0.697	0.492	4.06961e-17
HNRNPD	5.11617e-21	0.285451	0.914	0.8	7.95616e-17
CALR	7.30266e-21	0.284418	0.919	0.842	1.13564e-16
NOP56	3.84371e-20	0.271279	0.597	0.376	5.97736e-16
NDUFAF8	4.59237e-20	0.281318	0.853	0.727	7.1416e-16
PCLAF	6.1111e-20	0.276993	0.858	0.682	9.50338e-16
HNRNPA2B1	7.09679e-20	0.279546	0.975	0.887	1.10362e-15
HSPD1	7.49887e-20	0.257786	0.939	0.895	1.16615e-15
CAV1	1.23738e-19	0.265813	0.606	0.377	1.92425e-15
NCL	4.78242e-19	0.313269	0.964	0.886	7.43715e-15
HSP90B1	2.06248e-13	0.277842	0.803	0.709	3.20737e-09
FGFBP1	4.1614e-09	0.264014	0.553	0.407	6.47139e-05

## Sheet: Ductal 6
	p_val	avg_logFC	pct.1	pct.2	p_val_adj
CA9	4.51398e-190	0.960099	0.787	0.079	7.0197e-186
BNIP3	4.87648e-81	0.983422	0.807	0.224	7.58341e-77
GAPDH	1.2308e-78	0.712966	1	1	1.91402e-74
ENO1	8.41684e-60	0.811139	1	0.991	1.3089e-55
TMEM45A	1.07636e-51	0.375025	0.4	0.069	1.67384e-47
LDHA	1.72225e-49	0.86748	0.987	0.891	2.67827e-45
LGALS1	2.75462e-46	0.719351	1	0.973	4.28371e-42
NDUFA4L2	5.52556e-45	0.713099	0.267	0.036	8.5928e-41
FTL	7.8318e-34	0.51086	1	0.989	1.21792e-29
TPI1	2.95235e-33	0.558793	1	0.992	4.59121e-29
PGK1	8.69567e-33	0.737802	0.887	0.645	1.35226e-28
TMSB10	3.89302e-32	0.408325	1	1	6.05404e-28
NDRG1	5.91148e-32	0.495479	0.427	0.119	9.19295e-28
P4HA1	1.88679e-26	0.32518	0.393	0.113	2.93414e-22
MIR210HG	1.33064e-24	0.294519	0.313	0.08	2.06928e-20
EIF1	4.88364e-24	0.27871	1	1	7.59455e-20
KRT18	1.48862e-21	0.337555	1	1	2.31496e-17
IGFBP2	1.63071e-19	0.457583	1	0.983	2.53591e-15
WDR54	1.30108e-18	0.373738	0.673	0.366	2.02331e-14
SOX4	1.48512e-18	0.457079	0.973	0.875	2.30951e-14
CKB	4.90054e-18	0.478875	0.56	0.278	7.62082e-14
ALDOC	7.52061e-18	0.329813	0.36	0.129	1.16953e-13
PGF	4.37758e-17	0.321534	0.353	0.127	6.80758e-13
VIM	4.85096e-17	0.497914	0.473	0.209	7.54373e-13
SLC6A8	6.18469e-17	0.365743	0.5	0.231	9.61781e-13
PDLIM1	7.10744e-16	0.321757	0.993	0.979	1.10528e-11
POLR1D	1.80613e-15	0.331592	0.98	0.942	2.80871e-11
ACTG1	1.88867e-15	0.253463	1	1	2.93707e-11
SLC16A3	1.8803e-14	0.2581	0.28	0.094	2.92406e-10
DARS	2.566e-14	0.35115	0.713	0.463	3.99039e-10
KRT15	4.08025e-14	0.385022	1	0.948	6.3452e-10
PKM	5.5753e-14	0.304573	1	0.993	8.67015e-10
CIRBP	1.06012e-13	0.2715	0.993	0.939	1.64859e-09
GPI	1.80873e-13	0.386223	0.693	0.465	2.81276e-09
JUN	2.06291e-13	0.366115	0.987	0.966	3.20803e-09
BNIP3L	4.14271e-12	0.341059	0.553	0.333	6.44233e-08
DDIT4	7.25884e-12	0.419743	0.893	0.794	1.12882e-07
S100A10	3.81388e-11	0.300866	1	0.962	5.93097e-07
FOS	5.19371e-11	0.301492	0.987	0.953	8.07674e-07
MIF	9.92729e-11	0.281186	0.9	0.845	1.54379e-06
PNRC1	1.63645e-10	0.282859	0.867	0.735	2.54484e-06
MKNK2	2.00911e-10	0.334576	0.56	0.36	3.12436e-06
TMEM123	5.87846e-10	0.31985	0.807	0.658	9.1416e-06
FAM162A	6.14225e-09	0.314164	0.733	0.611	9.55181e-05
CEL	6.71817e-09	0.385497	0.447	0.263	0.000104474
C4orf3	2.95932e-08	0.277648	0.68	0.509	0.000460204
GSN	7.63456e-08	0.254543	0.66	0.482	0.00118725
LAMB3	1.85824e-07	0.251422	0.747	0.601	0.00288975
MT1E	2.81267e-07	0.307811	0.813	0.728	0.00437398
DST	3.8791e-07	0.291945	0.953	0.854	0.00603239
AGR2	7.26683e-07	0.268469	0.753	0.593	0.0113006

## Sheet: Cycling 1
	p_val	avg_logFC	pct.1	pct.2	p_val_adj
CCNB1	0	1.48952	0.955	0.313	0
CDC20	0	1.26045	0.906	0.233	0
ASPM	0	1.14728	0.821	0.133	0
PLK1	0	1.0445	0.764	0.117	0
DLGAP5	0	0.940372	0.77	0.104	0
HMMR	0	0.925194	0.762	0.112	0
GTSE1	0	0.773163	0.696	0.092	0
TPX2	2.48014e-307	1.08933	0.864	0.188	3.85687e-303
CENPF	3.09131e-305	1.49378	0.985	0.33	4.80729e-301
CENPE	6.35062e-305	0.953092	0.721	0.109	9.87585e-301
TOP2A	1.98024e-289	1.54175	0.945	0.304	3.07948e-285
NUSAP1	1.47483e-288	1.18783	0.889	0.222	2.29351e-284
PIF1	3.41799e-287	0.659426	0.566	0.056	5.31532e-283
CDKN3	6.75285e-286	1.16355	0.921	0.277	1.05014e-281
AURKA	7.64274e-265	0.805174	0.694	0.117	1.18852e-260
UBE2S	2.3269e-261	1.37445	0.985	0.591	3.61857e-257
KPNA2	1.53387e-260	1.11513	0.777	0.183	2.38532e-256
CCNB2	1.51011e-257	0.841019	0.775	0.167	2.34837e-253
UBE2C	1.74506e-257	0.89337	0.689	0.121	2.71375e-253
SGO2	1.98394e-254	0.683021	0.653	0.101	3.08522e-250
BIRC5	9.76391e-251	0.912022	0.84	0.219	1.51839e-246
PTTG1	8.1486e-240	1.08413	0.998	0.713	1.26719e-235
MKI67	1.14982e-232	1.08311	0.821	0.215	1.78809e-228
TNFAIP8L1	6.90237e-230	0.425697	0.413	0.033	1.07339e-225
CEP55	8.81283e-224	0.553014	0.555	0.079	1.37048e-219
CDCA3	1.46489e-221	0.518302	0.575	0.084	2.27805e-217
TUBB4B	1.74759e-219	1.29351	0.992	0.812	2.71767e-215
CKS2	1.5752e-218	1.06517	0.851	0.312	2.44959e-214
DEPDC1	5.95847e-215	0.516902	0.54	0.075	9.26602e-211
KIF2C	2.06528e-210	0.493597	0.509	0.067	3.21172e-206
HMGB2	7.01565e-210	0.99413	0.953	0.432	1.091e-205
NUF2	3.51231e-209	0.422935	0.458	0.051	5.462e-205
TUBA1C	1.03184e-207	1.10108	0.994	0.836	1.60461e-203
KIF14	1.40376e-207	0.375781	0.398	0.035	2.18298e-203
KIF23	7.22375e-204	0.516655	0.521	0.074	1.12337e-199
TUBA1B	1.08727e-202	1.05533	1	0.856	1.69082e-198
KIF20B	2.09841e-201	0.711599	0.721	0.178	3.26324e-197
PIMREG	1.67878e-199	0.447175	0.455	0.054	2.61066e-195
BUB1	4.01379e-197	0.428746	0.434	0.048	6.24185e-193
TTK	5.60701e-195	0.524097	0.536	0.085	8.71946e-191
PSRC1	4.15541e-194	0.502733	0.536	0.085	6.46208e-190
KNSTRN	8.68634e-190	0.480133	0.513	0.078	1.35081e-185
CDCA8	2.47564e-189	0.448169	0.508	0.075	3.84987e-185
TACC3	1.44738e-188	0.52265	0.566	0.101	2.25082e-184
NEK2	1.87019e-188	0.405177	0.419	0.047	2.90833e-184
CCNA2	4.94412e-185	0.480216	0.508	0.079	7.6886e-181
KIF20A	1.01122e-179	0.360948	0.377	0.039	1.57254e-175
CENPA	4.3714e-178	0.382918	0.419	0.051	6.79797e-174
ARL6IP1	5.64948e-174	0.636737	0.651	0.162	8.7855e-170
CDC25B	1.84993e-173	0.554876	0.611	0.135	2.87682e-169
HMGB1	3.1722e-172	0.667162	1	0.993	4.9331e-168
NDC80	1.6288e-170	0.509356	0.547	0.101	2.53295e-166
KIFC1	7.61049e-169	0.476793	0.528	0.096	1.18351e-164
TROAP	1.31062e-167	0.413125	0.479	0.077	2.03814e-163
ECT2	2.92048e-164	0.472216	0.515	0.094	4.54164e-160
PBK	9.1661e-164	0.498056	0.594	0.127	1.42542e-159
SGO1	1.0828e-162	0.467059	0.532	0.1	1.68386e-158
CKS1B	1.00523e-161	0.804089	0.906	0.485	1.56323e-157
KIF4A	1.40046e-159	0.392712	0.428	0.062	2.17785e-155
AURKB	1.07261e-158	0.616526	0.628	0.156	1.66802e-154
CALM2	3.32782e-158	0.748335	0.991	0.809	5.17509e-154
KIF11	2.61367e-157	0.510122	0.56	0.12	4.06452e-153
MXD3	1.66901e-154	0.515514	0.526	0.104	2.59547e-150
SMC4	2.94948e-152	0.729785	0.781	0.295	4.58673e-148
H2AFZ	4.62122e-151	0.739019	1	0.922	7.18646e-147
JPT1	1.16868e-150	0.722118	0.996	0.925	1.81741e-146
ANLN	2.4094e-150	0.425431	0.468	0.083	3.74686e-146
BUB1B	3.86702e-150	0.35616	0.406	0.058	6.0136e-146
PRR11	9.9706e-150	0.43015	0.481	0.088	1.55053e-145
CENPW	1.18513e-146	0.774281	0.885	0.462	1.84299e-142
CDCA2	2.10663e-145	0.375251	0.415	0.064	3.27602e-141
CKAP2	6.00228e-140	0.767221	0.768	0.32	9.33415e-136
DTYMK	1.89828e-139	0.670696	0.911	0.506	2.95201e-135
NUCKS1	2.16458e-138	0.591954	0.998	0.97	3.36614e-134
CKAP2L	3.18505e-133	0.338052	0.387	0.061	4.95306e-129
SPAG5	4.49229e-130	0.32036	0.368	0.056	6.98596e-126
H2AFX	5.2644e-130	0.639147	0.732	0.258	8.18667e-126
NCAPG	5.68692e-129	0.44509	0.494	0.108	8.84374e-125
KNL1	9.41274e-129	0.360758	0.4	0.068	1.46377e-124
KIF18A	1.28839e-128	0.341747	0.379	0.061	2.00357e-124
ARHGAP11A	3.33944e-128	0.343251	0.379	0.061	5.19317e-124
NCAPH	9.15537e-126	0.356707	0.4	0.07	1.42375e-121
CDK1	8.79403e-123	0.472629	0.492	0.114	1.36756e-118
PTMA	2.21692e-122	0.393479	1	0.999	3.44753e-118
TUBB	2.30809e-122	0.635436	0.998	0.906	3.58931e-118
PRC1	6.15403e-121	0.29292	0.349	0.053	9.57014e-117
STMN1	1.78697e-119	0.590509	0.998	0.913	2.77892e-115
INCENP	5.39127e-118	0.30981	0.351	0.056	8.38397e-114
HJURP	3.48034e-111	0.323454	0.347	0.059	5.41228e-107
DEPDC1B	8.73873e-110	0.2614	0.311	0.046	1.35896e-105
LMNA	1.48361e-109	0.467413	0.998	0.971	2.30716e-105
HMGB3	2.07496e-108	0.576103	0.762	0.355	3.22677e-104
RACGAP1	1.19295e-106	0.30375	0.364	0.068	1.85516e-102
CCNF	1.75213e-105	0.326693	0.364	0.069	2.72474e-101
CIT	4.04767e-105	0.282126	0.345	0.061	6.29453e-101
RAD21	1.55962e-104	0.610367	0.851	0.488	2.42536e-100
KIF22	3.72463e-103	0.48289	0.679	0.266	5.79218e-99
MAD2L1	8.66543e-103	0.386597	0.536	0.154	1.34756e-98
DYNLL1	4.61395e-97	0.465481	0.996	0.964	7.17516e-93
FOXM1	7.60171e-96	0.369123	0.483	0.134	1.18214e-91
REEP4	4.07737e-95	0.381179	0.487	0.139	6.34072e-91
SPC25	3.65155e-94	0.3209	0.391	0.087	5.67852e-90
BUB3	2.32326e-92	0.580258	0.764	0.432	3.6129e-88
TMPO	2.81006e-92	0.544255	0.832	0.457	4.36993e-88
UBALD2	3.7488e-92	0.561844	0.668	0.302	5.82976e-88
NCAPD2	1.3569e-89	0.349856	0.451	0.124	2.11012e-85
GPSM2	1.43303e-89	0.406195	0.513	0.163	2.2285e-85
LMNB1	3.24969e-89	0.432082	0.5	0.155	5.05359e-85
DIAPH3	8.04508e-89	0.321827	0.389	0.093	1.25109e-84
RANGAP1	1.28121e-88	0.413584	0.585	0.214	1.99241e-84
CCDC18	1.56218e-85	0.26525	0.33	0.068	2.42934e-81
FAM83D	6.36302e-84	0.331582	0.411	0.11	9.89514e-80
RNF26	2.02077e-83	0.341124	0.434	0.122	3.1425e-79
PHF19	3.01351e-81	0.468053	0.664	0.297	4.68631e-77
PARPBP	1.15506e-79	0.258209	0.37	0.09	1.79623e-75
ANP32E	1.26168e-79	0.458698	0.666	0.296	1.96205e-75
PTMS	5.76928e-79	0.48974	0.991	0.959	8.97181e-75
KIF15	2.23364e-78	0.254452	0.298	0.06	3.47354e-74
DBF4	1.45152e-77	0.345865	0.453	0.139	2.25726e-73
DDX39A	2.15035e-76	0.465736	0.728	0.391	3.34401e-72
NMU	4.50904e-76	0.333481	0.394	0.109	7.01201e-72
TEDC1	4.58327e-76	0.294796	0.432	0.127	7.12744e-72
HNRNPA2B1	6.27084e-76	0.523347	0.979	0.884	9.75178e-72
HMGN2	5.38621e-75	0.48621	0.985	0.92	8.3761e-71
H2AFV	1.63889e-74	0.423197	0.966	0.772	2.54864e-70
UBE2T	2.94811e-74	0.344811	0.496	0.168	4.5846e-70
MIS18BP1	1.70899e-70	0.429966	0.589	0.249	2.65765e-66
CKAP5	4.78975e-68	0.288825	0.389	0.115	7.44854e-64
HP1BP3	1.90716e-67	0.480806	0.864	0.635	2.96583e-63
CENPM	1.14411e-66	0.42183	0.668	0.312	1.77921e-62
SUN2	5.18396e-65	0.3074	0.409	0.132	8.06158e-61
MZT1	1.19215e-63	0.317882	0.458	0.164	1.85391e-59
CBR3	1.04116e-61	0.482688	0.783	0.502	1.61911e-57
HSP90B1	2.49241e-61	0.446109	0.892	0.695	3.87595e-57
CENPN	2.71516e-61	0.333412	0.513	0.206	4.22234e-57
SKA2	5.65392e-60	0.398317	0.779	0.487	8.79242e-56
EMC9	2.66897e-59	0.282474	0.442	0.156	4.15051e-55
SFPQ	3.87532e-59	0.449314	0.853	0.614	6.02651e-55
G2E3	8.67058e-59	0.271428	0.362	0.112	1.34836e-54
SMC2	3.58691e-58	0.352733	0.609	0.281	5.57801e-54
LMNB2	8.44175e-56	0.268603	0.36	0.116	1.31278e-51
TTF2	2.08334e-55	0.251625	0.37	0.119	3.23981e-51
MRPL51	2.52719e-55	0.326566	0.998	0.935	3.93003e-51
CNTRL	1.0717e-54	0.257235	0.347	0.109	1.6666e-50
BRD8	4.40593e-54	0.333812	0.498	0.212	6.85166e-50
C21orf58	9.38434e-54	0.289313	0.46	0.174	1.45936e-49
FDFT1	1.56833e-53	0.397771	0.904	0.756	2.43891e-49
TK1	6.14199e-53	0.325257	0.764	0.416	9.55141e-49
RAN	1.03542e-52	0.290726	0.998	0.984	1.61017e-48
LBR	2.12826e-50	0.272987	0.404	0.15	3.30966e-46
CEP70	1.60537e-49	0.268698	0.409	0.154	2.49652e-45
HNRNPDL	4.37448e-47	0.356082	0.872	0.678	6.80275e-43
HNRNPA3	7.51692e-47	0.349037	0.964	0.862	1.16896e-42
ZWINT	1.28443e-45	0.253166	0.449	0.185	1.99742e-41
NDE1	7.29119e-45	0.273695	0.434	0.182	1.13385e-40
ACTB	3.87918e-43	0.266536	0.998	0.995	6.03252e-39
HSPA8	1.45351e-40	0.413937	0.896	0.787	2.26035e-36
RBM8A	1.54031e-40	0.293767	0.966	0.877	2.39533e-36
DCXR	2.27565e-39	0.309361	0.915	0.801	3.53886e-35
CDC27	3.77658e-39	0.258759	0.43	0.193	5.87296e-35
MARCKS	1.85462e-38	0.354014	0.862	0.703	2.88412e-34
PTGES3	2.15933e-38	0.291918	0.934	0.841	3.35797e-34
KMT5A	3.90567e-38	0.271622	0.492	0.245	6.07371e-34
PGP	7.12022e-38	0.290913	0.521	0.267	1.10727e-33
KIF5B	1.60565e-37	0.332301	0.821	0.642	2.49694e-33
DEK	6.61021e-36	0.274203	0.974	0.896	1.02795e-31
PSME2	8.8903e-36	0.311751	0.83	0.639	1.38253e-31
NUDT1	2.47857e-35	0.30065	0.811	0.624	3.85442e-31
CCDC34	9.89184e-35	0.292966	0.753	0.507	1.53828e-30
LSM5	5.60008e-34	0.29384	0.755	0.538	8.70868e-30
MT2A	1.22829e-33	0.42041	0.902	0.796	1.91011e-29
CNIH4	3.72371e-33	0.309618	0.621	0.388	5.79074e-29
HSP90AA1	1.80573e-32	0.298085	1	0.992	2.80809e-28
DCTN3	2.1407e-32	0.276885	0.934	0.844	3.329e-28
HNRNPR	7.72094e-32	0.277474	0.881	0.699	1.20068e-27
COX17	1.59748e-31	0.272011	0.56	0.326	2.48425e-27
CRNDE	1.75291e-31	0.281282	0.691	0.473	2.72596e-27
PCLAF	1.66248e-30	0.270446	0.858	0.676	2.58533e-26
CDK2AP2	2.53925e-30	0.265714	0.626	0.408	3.94879e-26
HDGF	5.54976e-30	0.277735	0.738	0.539	8.63043e-26
ILF2	4.7204e-29	0.269406	0.749	0.545	7.34069e-25
SNRPG	8.3809e-29	0.284861	0.904	0.791	1.30331e-24
FDPS	1.01931e-27	0.311703	0.932	0.848	1.58513e-23
GOT1	5.91449e-27	0.253806	0.632	0.416	9.19762e-23
GLRX5	1.38723e-26	0.25388	0.604	0.388	2.15729e-22
LSM4	4.36784e-26	0.261744	0.881	0.735	6.79242e-22
HMG20B	4.87371e-26	0.266985	0.577	0.373	7.57911e-22
CALR	6.8026e-24	0.287445	0.923	0.838	1.05787e-19
TAGLN2	5.45021e-22	0.268754	0.772	0.662	8.47562e-18
CCT5	3.40081e-21	0.252314	0.798	0.685	5.2886e-17
EIF5A	1.96069e-20	0.259265	0.864	0.775	3.04907e-16
LGALS1	4.22073e-18	0.302598	0.979	0.973	6.56365e-14
CLDN10	7.77042e-17	0.312439	0.851	0.772	1.20838e-12
FGFBP1	1.11696e-10	0.253722	0.528	0.404	1.73699e-06

## Sheet: Cycling 2
	p_val	avg_logFC	pct.1	pct.2	p_val_adj
HIST1H1A	0	1.20142	0.788	0.082	0
HIST1H2AB	0	0.64179	0.603	0.044	0
HIST1H2AH	1.50852e-303	0.909259	0.747	0.089	2.34589e-299
HIST1H3B	9.67766e-301	1.14838	0.876	0.141	1.50497e-296
HIST1H1B	5.0336e-283	1.9673	0.997	0.299	7.82775e-279
HIST1H2AK	2.19068e-281	0.756233	0.725	0.086	3.40673e-277
HIST1H2BF	3.57623e-279	0.751404	0.708	0.081	5.56139e-275
HIST1H2AL	5.42478e-272	1.31358	0.898	0.18	8.43608e-268
HIST1H3G	2.42738e-248	0.73192	0.691	0.09	3.77482e-244
HIST1H2AG	3.00474e-245	1.3137	0.926	0.239	4.67267e-241
HIST1H3C	4.75955e-230	0.543214	0.534	0.05	7.40157e-226
HIST2H2BF	4.69978e-220	0.544072	0.57	0.063	7.30863e-216
RRM2	2.30628e-205	0.80946	0.807	0.172	3.58649e-201
HIST1H2BB	2.81658e-204	0.44798	0.449	0.038	4.38007e-200
HIST1H4C	6.0994e-197	1.86072	1	0.941	9.48517e-193
HIST1H1D	4.60344e-195	1.62619	0.992	0.625	7.15881e-191
HIST1H3F	1.59327e-180	0.592671	0.532	0.07	2.47769e-176
HIST2H2AC	2.05293e-178	1.37304	0.967	0.518	3.19251e-174
ESCO2	7.45477e-172	0.405298	0.449	0.048	1.15929e-167
MYBL2	2.91878e-170	0.498023	0.606	0.099	4.539e-166
HIST1H2AE	3.97645e-164	0.725698	0.708	0.158	6.18378e-160
HIST1H4D	1.46213e-161	0.458948	0.488	0.064	2.27377e-157
HIST1H2BH	7.56162e-160	0.730797	0.73	0.177	1.17591e-155
HIST1H1C	3.23216e-159	1.18748	0.986	0.737	5.02633e-155
HIST1H1E	3.07852e-156	1.06104	0.978	0.616	4.78741e-152
CLSPN	5.86363e-152	0.487244	0.518	0.078	9.11854e-148
HIST1H2BC	1.25249e-145	0.490535	0.523	0.085	1.94774e-141
HIST1H4E	9.06163e-141	0.637038	0.697	0.172	1.40917e-136
HIST1H2BO	2.08106e-139	0.268898	0.295	0.022	3.23625e-135
HIST1H3J	1.46287e-138	0.27392	0.287	0.021	2.27491e-134
FEN1	4.70338e-137	0.514684	0.623	0.132	7.31423e-133
HIST1H2BM	2.15022e-133	0.265638	0.267	0.019	3.34381e-129
H2AFX	2.49019e-133	0.703212	0.843	0.266	3.87249e-129
RAD51AP1	2.10055e-131	0.446404	0.562	0.108	3.26656e-127
TK1	1.01991e-129	0.808512	0.923	0.416	1.58606e-125
DUT	7.04503e-128	0.830373	0.967	0.613	1.09557e-123
HIST1H3H	9.52102e-128	0.394249	0.441	0.066	1.48061e-123
HELLS	7.2571e-124	0.607791	0.747	0.222	1.12855e-119
ATAD2	1.47587e-123	0.584709	0.686	0.185	2.29512e-119
MKI67	2.67491e-121	0.675324	0.802	0.237	4.15976e-117
SPC25	8.36266e-121	0.39193	0.499	0.089	1.30048e-116
CENPM	3.87971e-120	0.71315	0.84	0.312	6.03333e-116
TUBA1B	3.13399e-119	0.882125	1	0.861	4.87367e-115
HIST2H2AB	2.53684e-118	0.303245	0.306	0.032	3.94504e-114
HIST1H3I	1.19528e-113	0.406925	0.438	0.075	1.85879e-109
FAM111B	2.48101e-112	0.42345	0.441	0.076	3.85822e-108
FBXO5	1.42865e-111	0.415822	0.499	0.099	2.22169e-107
PKMYT1	8.57708e-110	0.453442	0.57	0.133	1.33382e-105
NUSAP1	9.66232e-109	0.568068	0.813	0.251	1.50259e-104
H2AFZ	3.90734e-108	0.704421	1	0.924	6.0763e-104
HMGB2	1.60339e-106	0.680586	0.937	0.451	2.49344e-102
BRCA1	2.73042e-104	0.456836	0.567	0.138	4.24608e-100
DHFR	1.68305e-103	0.481291	0.614	0.167	2.61731e-99
PCNA	1.08834e-102	0.5431	0.658	0.2	1.69248e-98
CENPX	2.79723e-102	0.75796	0.959	0.723	4.34997e-98
DNAJC9	4.3056e-101	0.497781	0.694	0.221	6.69564e-97
CENPK	5.61709e-101	0.460591	0.587	0.152	8.73513e-97
ORC6	2.02148e-97	0.457545	0.59	0.156	3.1436e-93
ASF1B	1.90717e-96	0.383193	0.463	0.097	2.96585e-92
C21orf58	2.14539e-96	0.49536	0.612	0.173	3.3363e-92
ZWINT	2.20903e-96	0.46217	0.628	0.18	3.43526e-92
E2F8	2.03152e-94	0.278399	0.325	0.047	3.15922e-90
MCM7	2.52097e-94	0.644341	0.882	0.461	3.92036e-90
CDCA5	4.57635e-94	0.318128	0.391	0.07	7.11668e-90
TOP2A	1.21747e-93	0.476452	0.865	0.332	1.89328e-89
SMC2	1.88496e-93	0.520267	0.769	0.28	2.93131e-89
AURKB	1.73178e-92	0.438137	0.625	0.172	2.69308e-88
UBE2T	1.8972e-91	0.443183	0.603	0.172	2.95033e-87
PCLAF	3.04175e-91	0.626734	0.964	0.674	4.73022e-87
CHAF1A	5.44956e-91	0.411981	0.565	0.149	8.47462e-87
DEK	2.73183e-90	0.568396	0.997	0.897	4.24826e-86
PBK	3.05029e-90	0.415184	0.562	0.145	4.7435e-86
CDK1	3.96292e-90	0.375532	0.526	0.125	6.16274e-86
TYMS	9.40775e-90	0.540449	0.694	0.243	1.463e-85
HIST1H4H	1.18048e-88	0.337554	0.391	0.074	1.83577e-84
LIG1	5.05383e-87	0.418005	0.598	0.175	7.85921e-83
NCAPG	4.04795e-86	0.368143	0.501	0.12	6.29496e-82
TUBB	5.02122e-86	0.582636	0.997	0.909	7.8085e-82
PTMA	2.19553e-84	0.383313	1	0.999	3.41428e-80
HMGB1	3.8797e-84	0.483592	1	0.993	6.03333e-80
NDC80	1.98214e-81	0.352097	0.496	0.12	3.08242e-77
MCM3	5.34473e-81	0.516063	0.705	0.258	8.3116e-77
DNMT1	1.75601e-79	0.570021	0.76	0.338	2.73078e-75
KIFC1	3.09728e-79	0.330736	0.477	0.115	4.81658e-75
HIST1H2AC	1.83128e-78	0.490213	0.747	0.296	2.84782e-74
RFC4	1.39813e-77	0.408211	0.62	0.203	2.17424e-73
CDCA4	4.34103e-77	0.385376	0.507	0.142	6.75073e-73
POLD3	1.41073e-76	0.353688	0.54	0.156	2.19382e-72
MCM5	8.04893e-75	0.512272	0.782	0.339	1.25169e-70
ATAD5	1.29552e-74	0.322256	0.424	0.101	2.01466e-70
MNS1	4.55218e-73	0.315356	0.424	0.102	7.07909e-69
NASP	1.93568e-72	0.523535	0.983	0.844	3.01018e-68
CDC45	2.06105e-72	0.283304	0.336	0.066	3.20514e-68
TMPO	5.77415e-72	0.583801	0.848	0.469	8.97938e-68
KIF11	3.27449e-69	0.345552	0.499	0.14	5.09215e-65
RFC2	3.51083e-69	0.449193	0.675	0.268	5.4597e-65
TPX2	1.05484e-68	0.361865	0.675	0.225	1.64038e-64
GMNN	2.98661e-67	0.46082	0.722	0.313	4.64448e-63
STMN1	1.18667e-66	0.517217	1	0.916	1.84539e-62
SIVA1	5.65561e-66	0.469497	0.986	0.875	8.79504e-62
BRCA2	7.05707e-66	0.287637	0.369	0.085	1.09745e-61
BARD1	7.59589e-66	0.335625	0.466	0.133	1.18124e-61
MCM4	3.87843e-65	0.41103	0.595	0.214	6.03135e-61
RANBP1	4.73319e-65	0.513988	0.832	0.477	7.36058e-61
MND1	8.30091e-65	0.320554	0.479	0.139	1.29088e-60
MAD2L1	9.20681e-65	0.357032	0.529	0.168	1.43175e-60
FANCI	1.02226e-63	0.29902	0.449	0.125	1.58971e-59
SMC1A	1.15387e-62	0.426873	0.628	0.243	1.79438e-58
USP1	5.40754e-62	0.410535	0.656	0.267	8.40927e-58
FOXM1	1.39823e-61	0.315377	0.482	0.146	2.17439e-57
DIAPH3	1.56899e-61	0.279835	0.399	0.102	2.43994e-57
TUBG1	2.93299e-60	0.399285	0.636	0.253	4.5611e-56
ANLN	4.56387e-60	0.289916	0.394	0.102	7.09727e-56
HNRNPAB	4.24656e-59	0.553247	0.901	0.627	6.60382e-55
SMC4	9.48088e-59	0.384566	0.736	0.315	1.47437e-54
CENPU	2.06148e-58	0.304731	0.43	0.124	3.2058e-54
SPC24	4.03031e-58	0.261648	0.377	0.097	6.26754e-54
TMEM106C	2.26856e-57	0.386104	0.623	0.257	3.52784e-53
TUBB4B	2.65239e-57	0.37275	0.981	0.819	4.12473e-53
VRK1	4.28501e-57	0.332421	0.496	0.164	6.66362e-53
CKS1B	6.35775e-57	0.432637	0.879	0.501	9.88694e-53
HSP90AA1	1.00982e-55	0.368983	1	0.992	1.57036e-51
GINS2	5.74971e-55	0.476118	0.758	0.391	8.94137e-51
NCAPD3	6.71833e-54	0.306266	0.421	0.129	1.04477e-49
LMNB1	9.93849e-54	0.308272	0.501	0.167	1.54554e-49
ANP32E	3.44093e-53	0.387448	0.691	0.307	5.35099e-49
CENPF	1.27203e-52	0.25627	0.813	0.366	1.97814e-48
ACAT2	1.55151e-51	0.497241	0.893	0.63	2.41276e-47
RRM1	2.30715e-51	0.416536	0.769	0.415	3.58784e-47
CENPW	5.79693e-51	0.413376	0.857	0.478	9.0148e-47
DTYMK	1.10432e-50	0.390953	0.901	0.52	1.71733e-46
CHEK1	1.24717e-50	0.32498	0.526	0.197	1.93947e-46
NUDT1	2.6167e-50	0.415272	0.917	0.622	4.06923e-46
CDT1	5.64323e-50	0.413172	0.686	0.328	8.77579e-46
FAM111A	1.80121e-48	0.304717	0.419	0.136	2.80106e-44
HSPA8	8.88028e-47	0.507087	0.959	0.786	1.38097e-42
BIRC5	2.95689e-46	0.288143	0.645	0.255	4.59825e-42
CSRP2	1.71542e-45	0.346745	0.556	0.232	2.66765e-41
SGO1	3.48042e-45	0.261542	0.399	0.125	5.41239e-41
TTF2	5.35831e-45	0.254397	0.394	0.126	8.33271e-41
MXD3	7.14477e-45	0.252715	0.405	0.128	1.11108e-40
SNRPG	1.6212e-44	0.390293	0.942	0.792	2.52112e-40
KIF20B	1.4791e-43	0.258801	0.551	0.21	2.30015e-39
RAD51C	2.35319e-43	0.334423	0.598	0.271	3.65944e-39
EZH2	5.50379e-43	0.301222	0.471	0.18	8.55894e-39
GGCT	1.01944e-42	0.383243	0.843	0.563	1.58533e-38
SVIP	1.26707e-42	0.273574	0.449	0.166	1.97042e-38
MTHFD1	9.38098e-42	0.257062	0.496	0.191	1.45884e-37
PRKDC	1.27613e-41	0.396549	0.793	0.484	1.98452e-37
SNRPB	2.69502e-41	0.328968	0.981	0.92	4.19102e-37
SMC3	4.01694e-41	0.353499	0.725	0.407	6.24675e-37
PSIP1	8.73171e-41	0.390597	0.667	0.362	1.35787e-36
SRSF2	5.04272e-40	0.361246	0.81	0.504	7.84194e-36
SUPT16H	4.22334e-39	0.367235	0.691	0.372	6.56772e-35
CENPH	1.13619e-38	0.315063	0.548	0.247	1.76689e-34
LSM4	5.07519e-38	0.373992	0.904	0.738	7.89242e-34
SRSF3	1.36099e-37	0.318721	0.989	0.913	2.11648e-33
CBX5	1.33695e-36	0.369448	0.744	0.455	2.07909e-32
FDPS	2.65226e-36	0.412335	0.95	0.849	4.12453e-32
RPA3	4.29005e-36	0.356111	0.755	0.478	6.67146e-32
CARHSP1	1.12501e-35	0.355007	0.837	0.584	1.74951e-31
CENPN	1.30347e-35	0.253633	0.507	0.217	2.02702e-31
KIF22	1.53135e-35	0.297935	0.601	0.286	2.3814e-31
HMGN2	2.54491e-35	0.349971	0.994	0.922	3.95759e-31
SRSF10	2.02271e-34	0.360322	0.818	0.571	3.14551e-30
TUBA4A	2.50657e-33	0.328044	0.573	0.29	3.89796e-29
EIF4EBP1	6.26386e-33	0.397901	0.964	0.896	9.74093e-29
TMEM97	8.56805e-33	0.282264	0.543	0.261	1.33242e-28
TOMM40	1.12828e-32	0.336291	0.727	0.446	1.75459e-28
RPL39L	6.02457e-32	0.263361	0.488	0.224	9.3688e-28
SNRPD1	9.55685e-32	0.305567	0.953	0.827	1.48619e-27
HNRNPD	1.86482e-31	0.328666	0.939	0.798	2.89997e-27
RIF1	2.22419e-31	0.261449	0.46	0.202	3.45884e-27
SLBP	2.25856e-31	0.288182	0.493	0.233	3.51229e-27
CYCS	2.72829e-31	0.349689	0.774	0.506	4.24277e-27
LSM3	7.09709e-31	0.30059	0.937	0.819	1.10367e-26
CMC2	8.86361e-31	0.259843	0.441	0.193	1.37838e-26
PGP	1.79757e-30	0.300927	0.545	0.274	2.7954e-26
PA2G4	2.27673e-30	0.340573	0.931	0.831	3.54054e-26
EXOSC8	3.30132e-30	0.270216	0.59	0.308	5.13388e-26
RPA2	3.35817e-30	0.27563	0.507	0.243	5.22229e-26
POLE3	8.02546e-30	0.253794	0.556	0.279	1.24804e-25
ATP5MC1	8.72601e-30	0.371068	0.939	0.87	1.35698e-25
IDI1	1.23704e-29	0.270868	0.581	0.299	1.92373e-25
CACYBP	1.78966e-29	0.291707	0.686	0.4	2.7831e-25
CALR	2.85428e-29	0.351457	0.945	0.84	4.43869e-25
EBP	5.37954e-29	0.327665	0.821	0.593	8.36571e-25
POLD2	5.53682e-29	0.309052	0.835	0.607	8.61031e-25
HSPE1	1.08932e-28	0.338556	0.934	0.855	1.69399e-24
SAC3D1	1.10559e-28	0.254113	0.562	0.289	1.7193e-24
ANAPC11	1.14225e-28	0.264601	0.981	0.928	1.77631e-24
XRCC5	2.75688e-28	0.283603	0.961	0.902	4.28723e-24
CSE1L	3.79092e-28	0.25946	0.485	0.237	5.89526e-24
RBBP7	4.71562e-28	0.267256	0.625	0.348	7.33327e-24
FUS	2.19058e-27	0.301655	0.876	0.749	3.40658e-23
SRSF7	2.26201e-27	0.315022	0.821	0.606	3.51765e-23
TRA2B	4.11581e-26	0.284566	0.774	0.528	6.4005e-22
SRRT	9.60604e-26	0.256285	0.499	0.252	1.49384e-21
DNAJA1	1.24418e-25	0.27222	0.705	0.441	1.93482e-21
IER2	4.50664e-25	0.310953	0.97	0.94	7.00828e-21
H2AFV	1.02742e-24	0.269292	0.931	0.782	1.59775e-20
MRPL17	1.12522e-24	0.254772	0.565	0.314	1.74982e-20
PSMC3	1.43936e-24	0.268309	0.89	0.743	2.23835e-20
PAICS	1.96151e-24	0.250091	0.656	0.385	3.05035e-20
SSRP1	1.97873e-24	0.273472	0.741	0.484	3.07713e-20
PARP1	2.09178e-24	0.287189	0.835	0.636	3.25293e-20
KPNB1	4.75217e-24	0.286926	0.777	0.547	7.3901e-20
RNASEH2C	6.66693e-24	0.276606	0.857	0.682	1.03677e-19
PEG10	1.66932e-23	0.266023	0.51	0.274	2.59596e-19
HNRNPA3	4.21202e-23	0.254742	0.948	0.867	6.55012e-19
IDH2	6.75416e-23	0.269355	0.766	0.546	1.05034e-18
HES4	7.69179e-23	0.326089	0.405	0.199	1.19615e-18
NUDT8	1.41377e-22	0.292046	0.54	0.313	2.19855e-18
NME1	1.25692e-21	0.32475	0.86	0.736	1.95464e-17
BTG3	3.97907e-21	0.256108	0.488	0.27	6.18785e-17
SQLE	8.69187e-21	0.278715	0.559	0.326	1.35167e-16
NOP56	6.84799e-20	0.268263	0.601	0.376	1.06493e-15
NCL	8.40382e-19	0.349302	0.942	0.887	1.30688e-14
TAF15	1.26015e-18	0.26003	0.612	0.383	1.95966e-14
MDK	1.07681e-14	0.26137	0.89	0.82	1.67454e-10
FABP5	1.87318e-13	0.283629	0.796	0.667	2.91298e-09
CXCL1	1.19448e-10	0.262068	0.38	0.235	1.85753e-06

## Sheet: Cycling 3
	p_val	avg_logFC	pct.1	pct.2	p_val_adj
PIF1	3.40409e-210	0.804484	0.774	0.082	5.29371e-206
MXD3	8.71758e-191	0.840409	0.856	0.12	1.35567e-186
HIST1H3B	3.82554e-168	0.926558	0.928	0.163	5.94909e-164
NDC80	1.20739e-164	0.752729	0.805	0.121	1.87761e-160
GTSE1	2.33725e-157	0.731159	0.821	0.127	3.63465e-153
UBE2C	3.51768e-156	0.853874	0.872	0.151	5.47034e-152
PLK1	2.45438e-153	0.840595	0.887	0.155	3.8168e-149
HMMR	4.21075e-151	0.806069	0.867	0.151	6.54814e-147
DLGAP5	4.66203e-148	0.823119	0.841	0.146	7.24992e-144
SGO2	2.51748e-146	0.706032	0.805	0.132	3.91493e-142
AURKB	3.71495e-146	0.82529	0.892	0.177	5.77712e-142
CENPE	8.61449e-145	0.818638	0.836	0.145	1.33964e-140
AURKA	2.25222e-141	0.767244	0.836	0.15	3.50243e-137
CDK1	9.49199e-140	0.69404	0.774	0.128	1.4761e-135
HIST1H2AL	1.25755e-139	1.00595	0.913	0.204	1.95561e-135
NUSAP1	1.02599e-137	1.20172	0.969	0.263	1.59552e-133
CDCA3	5.76493e-137	0.635485	0.718	0.111	8.96505e-133
TOP2A	4.81016e-133	1.45587	1	0.344	7.48028e-129
ASPM	1.16184e-130	0.846571	0.877	0.177	1.80678e-126
HIST1H1B	3.56979e-129	1.32212	1	0.322	5.55138e-125
DEPDC1	5.81674e-127	0.595592	0.667	0.101	9.04561e-123
TPX2	6.28696e-126	1.01057	0.918	0.231	9.77685e-122
TTK	7.63139e-126	0.590611	0.687	0.109	1.18676e-121
NCAPG	3.88565e-123	0.602482	0.723	0.125	6.04258e-119
KIF23	2.34137e-121	0.606985	0.641	0.099	3.64107e-117
C21orf58	2.97781e-119	0.726778	0.826	0.179	4.63079e-115
CDCA2	2.64895e-116	0.526405	0.574	0.081	4.11939e-112
MKI67	5.06948e-115	0.974036	0.938	0.251	7.88356e-111
CENPF	2.04368e-114	1.26182	0.99	0.374	3.17813e-110
HIST1H2AG	1.08586e-111	1.00756	0.918	0.262	1.68863e-107
CKS2	1.06798e-110	1.00868	0.969	0.343	1.66082e-106
PBK	4.24382e-108	0.602925	0.754	0.152	6.59957e-104
CCNF	1.14778e-107	0.436373	0.559	0.081	1.78491e-103
HIST1H4C	3.98895e-107	1.76523	1	0.943	6.20321e-103
H2AFX	2.45481e-106	0.848961	0.933	0.282	3.81748e-102
HMGB2	1.34398e-104	1.15773	0.985	0.466	2.09002e-100
HJURP	4.87986e-102	0.428862	0.513	0.071	7.58866e-98
CENPA	2.29582e-101	0.423234	0.513	0.072	3.57024e-97
KIFC1	3.78032e-101	0.532896	0.656	0.12	5.87878e-97
SPC25	6.6424e-100	0.481344	0.595	0.099	1.03296e-95
CCNB2	7.756e-100	0.693693	0.821	0.206	1.20614e-95
CDCA8	2.48249e-99	0.520149	0.595	0.101	3.86053e-95
CCNB1	1.90657e-98	0.924628	0.979	0.355	2.9649e-94
HIST1H2BF	2.8997e-98	0.540447	0.61	0.106	4.50932e-94
CDKN3	9.17814e-98	0.894591	0.949	0.319	1.42729e-93
HIST1H2AE	1.91598e-96	0.625301	0.759	0.174	2.97955e-92
HIST1H3G	2.38519e-96	0.552926	0.621	0.113	3.70921e-92
KPNA2	3.2302e-96	0.698231	0.846	0.22	5.02328e-92
PSRC1	4.44978e-96	0.518403	0.615	0.112	6.91986e-92
HIST1H3F	7.92187e-95	0.479067	0.538	0.085	1.23193e-90
UBE2S	3.73891e-94	1.11175	0.99	0.617	5.81439e-90
SGO1	3.77369e-94	0.524687	0.646	0.125	5.86847e-90
BIRC5	4.88972e-94	0.781473	0.882	0.259	7.60401e-90
TUBA1B	6.14365e-94	1.15875	1	0.866	9.55399e-90
KNSTRN	1.38108e-93	0.473962	0.59	0.104	2.14772e-89
HIST1H1A	3.31698e-89	0.509589	0.615	0.113	5.15824e-85
KIF14	3.77726e-89	0.364176	0.436	0.058	5.87402e-85
PIMREG	5.4673e-88	0.422425	0.503	0.079	8.5022e-84
NEK2	1.52661e-87	0.359721	0.477	0.07	2.37403e-83
CDC20	1.74653e-84	0.735611	0.897	0.278	2.71603e-80
KIF18A	5.18033e-84	0.403182	0.487	0.078	8.05593e-80
TUBB4B	3.80907e-83	0.947455	1	0.823	5.92349e-79
CKAP2L	2.77985e-82	0.382441	0.487	0.078	4.32295e-78
CKS1B	4.4549e-82	0.86946	0.969	0.51	6.92781e-78
PTTG1	1.70963e-81	0.873744	1	0.732	2.65865e-77
HIST1H2AK	7.34821e-81	0.494417	0.579	0.113	1.14272e-76
SMC4	3.8906e-80	0.763642	0.892	0.323	6.05027e-76
BUB1B	4.35934e-80	0.373022	0.482	0.079	6.7792e-76
KIF20B	6.17281e-80	0.665998	0.759	0.213	9.59934e-76
TUBB	6.39283e-80	0.79208	1	0.912	9.94149e-76
HIST2H2AC	3.41789e-79	1.01376	0.954	0.534	5.31515e-75
KIF2C	9.82147e-79	0.423326	0.528	0.096	1.52734e-74
NUF2	1.38584e-77	0.376051	0.472	0.078	2.15511e-73
ANLN	1.36206e-76	0.411238	0.549	0.105	2.11813e-72
PRR11	7.09695e-76	0.442865	0.559	0.112	1.10365e-71
STMN1	4.70457e-75	0.776385	1	0.918	7.31608e-71
HIST1H2AH	1.12908e-74	0.421735	0.579	0.117	1.75583e-70
KIF11	4.12273e-74	0.537333	0.626	0.147	6.41126e-70
CKAP2	1.89212e-73	0.747596	0.877	0.345	2.94244e-69
HIST1H2BH	1.15106e-72	0.521976	0.723	0.196	1.79002e-68
CCNA2	1.68023e-72	0.377386	0.544	0.106	2.61293e-68
TUBA1C	9.91596e-71	0.758378	1	0.846	1.54203e-66
H2AFZ	2.9299e-69	0.784037	1	0.927	4.55628e-65
FBXO5	7.28405e-69	0.416317	0.533	0.111	1.13274e-64
HIST1H1D	2.66533e-68	0.856706	0.974	0.638	4.14485e-64
SMTN	7.34292e-68	0.320898	0.41	0.067	1.1419e-63
HIST1H1E	3.64731e-67	0.815995	0.949	0.629	5.67193e-63
ARHGAP11A	5.1704e-67	0.368353	0.446	0.08	8.04049e-63
TACC3	2.61531e-66	0.416472	0.579	0.131	4.06706e-62
ECT2	5.30007e-65	0.401497	0.549	0.121	8.24214e-61
CDC25C	8.11143e-65	0.276131	0.354	0.052	1.26141e-60
BUB1	3.78838e-64	0.385258	0.421	0.075	5.89131e-60
KIF22	1.08078e-63	0.587899	0.8	0.289	1.68072e-59
NUCKS1	6.50397e-63	0.57699	1	0.972	1.01143e-58
KIF15	1.02519e-62	0.328209	0.41	0.072	1.59427e-58
FOXM1	1.84396e-62	0.422785	0.605	0.152	2.86754e-58
HIST1H3I	3.60069e-62	0.332219	0.451	0.086	5.59943e-58
HIST1H2BB	6.31006e-62	0.28376	0.359	0.055	9.81277e-58
UBE2T	9.34864e-62	0.47914	0.656	0.184	1.45381e-57
HIST1H4D	1.56138e-61	0.344836	0.431	0.08	2.4281e-57
HMGB1	2.1867e-61	0.584788	1	0.994	3.40054e-57
MAD2L1	4.51338e-60	0.427512	0.641	0.175	7.01876e-56
UBALD2	5.83448e-60	0.593528	0.826	0.321	9.0732e-56
DBF4	6.62433e-60	0.443659	0.595	0.155	1.03015e-55
DEPDC1B	1.66137e-59	0.301574	0.369	0.062	2.5836e-55
HIST1H4E	2.62468e-59	0.494924	0.651	0.191	4.08165e-55
ARL6IP1	4.41104e-59	0.477366	0.667	0.194	6.85962e-55
HIST2H2BF	4.6331e-59	0.375831	0.436	0.085	7.20494e-55
CENPW	6.75572e-58	0.602411	0.959	0.487	1.05058e-53
JPT1	1.10192e-57	0.604193	1	0.929	1.71359e-53
RAD51AP1	2.71874e-57	0.361729	0.528	0.124	4.22791e-53
HIST1H1C	6.06916e-57	0.777387	0.959	0.746	9.43815e-53
APOLD1	1.36363e-56	0.339072	0.415	0.081	2.12058e-52
ZWINT	3.73719e-56	0.42461	0.662	0.194	5.8117e-52
RACGAP1	7.06047e-56	0.335201	0.426	0.085	1.09797e-51
HIST1H2BC	2.0894e-55	0.350704	0.467	0.101	3.24923e-51
TMPO	6.50059e-54	0.662864	0.897	0.48	1.01091e-49
FAM83D	1.05183e-53	0.377271	0.513	0.126	1.6357e-49
BUB3	1.85886e-52	0.61644	0.877	0.45	2.89071e-48
INCENP	2.30943e-52	0.308208	0.385	0.074	3.5914e-48
SAP30	1.10831e-51	0.430251	0.6	0.18	1.72353e-47
CALM2	1.90509e-51	0.601686	0.985	0.821	2.9626e-47
HIST1H3C	2.76768e-51	0.298207	0.379	0.073	4.30401e-47
CENPM	5.01243e-51	0.544451	0.815	0.33	7.79483e-47
KIF4A	1.77994e-50	0.304742	0.415	0.087	2.76798e-46
DTYMK	3.11446e-50	0.585387	0.933	0.532	4.8433e-46
PTMA	9.4516e-50	0.389714	1	0.999	1.46982e-45
KNL1	1.11208e-49	0.330695	0.415	0.09	1.7294e-45
UBC	1.72281e-49	0.427467	1	0.999	2.67914e-45
SKA3	1.31162e-48	0.266442	0.364	0.071	2.03969e-44
MIS18BP1	2.1146e-48	0.503968	0.718	0.266	3.28842e-44
DIAPH3	3.83822e-48	0.322907	0.462	0.11	5.96882e-44
SPAG5	6.2234e-48	0.292263	0.374	0.076	9.67801e-44
KIF20A	1.36066e-47	0.252153	0.338	0.063	2.11597e-43
NCAPH	3.17765e-47	0.288183	0.415	0.092	4.94156e-43
HIST1H2AB	1.23794e-46	0.28164	0.364	0.072	1.92512e-42
G2E3	3.80186e-46	0.337454	0.477	0.124	5.91227e-42
SPC24	1.21688e-45	0.326621	0.431	0.104	1.89236e-41
CEP55	1.83764e-45	0.302858	0.467	0.114	2.85771e-41
ANP32E	3.72847e-45	0.500092	0.764	0.317	5.79814e-41
BRD8	7.21323e-45	0.454638	0.636	0.226	1.12173e-40
HYLS1	1.34158e-44	0.261042	0.328	0.063	2.0863e-40
PCLAF	1.39183e-44	0.55281	0.949	0.684	2.16443e-40
SMC2	2.11913e-44	0.452912	0.749	0.297	3.29545e-40
TK1	1.32667e-42	0.549712	0.862	0.435	2.06311e-38
CDCA5	3.40792e-41	0.264845	0.364	0.081	5.29965e-37
RAD21	1.0776e-40	0.545725	0.872	0.511	1.67577e-36
CDCA4	1.37545e-39	0.33559	0.508	0.154	2.13896e-35
CKAP5	1.59333e-39	0.316564	0.462	0.13	2.47779e-35
RANGAP1	2.53988e-39	0.384097	0.641	0.237	3.94977e-35
CIT	3.14194e-38	0.255633	0.349	0.08	4.88603e-34
HIST1H4H	7.68817e-38	0.293334	0.359	0.086	1.19559e-33
GPSM2	1.04817e-37	0.377448	0.544	0.185	1.63001e-33
HMGN2	2.26519e-36	0.505495	0.995	0.924	3.5226e-32
NCAPD2	1.35273e-35	0.320254	0.472	0.145	2.10363e-31
HIST1H3H	2.03884e-35	0.25616	0.344	0.082	3.1706e-31
CENPN	5.34169e-35	0.361583	0.6	0.223	8.30687e-31
REEP4	1.20496e-34	0.310202	0.497	0.162	1.87383e-30
CCDC34	1.87421e-34	0.48429	0.856	0.52	2.91459e-30
MRPL51	3.84128e-34	0.359929	0.995	0.94	5.97358e-30
TYMS	6.82118e-34	0.393806	0.646	0.26	1.06076e-29
POC1A	2.3297e-33	0.278767	0.451	0.138	3.62292e-29
CDC25B	2.38898e-33	0.33622	0.508	0.171	3.71511e-29
HIST1H2AC	3.61727e-33	0.375698	0.723	0.312	5.62522e-29
PHF19	3.79024e-33	0.405585	0.713	0.319	5.8942e-29
RNF26	4.74304e-33	0.29366	0.456	0.142	7.3759e-29
TROAP	5.17785e-32	0.265852	0.385	0.107	8.05207e-28
MT2A	3.67849e-31	0.569842	0.954	0.801	5.72041e-27
MIS18A	3.52612e-30	0.276835	0.467	0.156	5.48347e-26
EMC9	3.88866e-30	0.314373	0.487	0.174	6.04725e-26
DEK	2.22504e-28	0.39912	0.99	0.901	3.46016e-24
TUBG1	2.23567e-28	0.346892	0.615	0.266	3.4767e-24
MND1	2.29085e-28	0.278346	0.446	0.152	3.5625e-24
HMGB3	2.6815e-28	0.36546	0.769	0.382	4.17e-24
LMNB1	2.90978e-28	0.306324	0.492	0.179	4.52499e-24
HP1BP3	8.06527e-28	0.452824	0.846	0.651	1.25423e-23
DDX39A	1.08637e-27	0.345914	0.785	0.411	1.68941e-23
BARD1	4.9334e-27	0.262858	0.431	0.145	7.67193e-23
CBR3	5.30541e-27	0.428385	0.821	0.519	8.25044e-23
UBB	9.83792e-27	0.291621	1	0.998	1.52989e-22
GGH	8.39663e-26	0.276557	0.477	0.18	1.30576e-21
H2AFV	1.02126e-25	0.39481	0.949	0.786	1.58816e-21
TEDC1	1.30054e-25	0.26404	0.426	0.147	2.02247e-21
C12orf65	1.4351e-25	0.316476	0.667	0.308	2.23172e-21
RRM2	1.62256e-25	0.281753	0.523	0.204	2.52324e-21
BRCA1	3.35241e-25	0.281056	0.441	0.157	5.21334e-21
CENPK	4.39953e-24	0.268903	0.456	0.172	6.84171e-20
HIRIP3	1.09201e-23	0.284196	0.492	0.198	1.69819e-19
SIVA1	3.59529e-23	0.32448	0.985	0.879	5.59103e-19
H1FX	4.50658e-23	0.432682	0.877	0.729	7.00818e-19
CDK5RAP2	5.72453e-23	0.254096	0.472	0.188	8.90222e-19
NUDT1	6.42995e-23	0.368978	0.887	0.633	9.99921e-19
BCL2L12	2.3718e-22	0.299302	0.585	0.271	3.68838e-18
CMC2	4.57858e-22	0.256319	0.482	0.2	7.12016e-18
WSB1	1.06566e-21	0.281492	0.595	0.282	1.65721e-17
USP1	2.45872e-21	0.289305	0.595	0.282	3.82355e-17
ITGB3BP	8.5879e-21	0.295599	0.585	0.288	1.3355e-16
CTCF	1.19237e-19	0.256369	0.579	0.28	1.85425e-15
EXOSC8	3.7693e-19	0.257216	0.621	0.317	5.86163e-15
SH3BP5	6.0515e-19	0.282983	0.641	0.339	9.41068e-15
IKBIP	1.42266e-18	0.291739	0.605	0.317	2.21237e-14
SRSF3	2.0806e-18	0.286624	0.979	0.916	3.23555e-14
SNRPB	2.46817e-18	0.268798	0.969	0.923	3.83825e-14
RNF5	1.19537e-17	0.255164	0.477	0.225	1.85891e-13
ANAPC11	1.24741e-17	0.254689	0.99	0.929	1.93985e-13
IER5L	1.36088e-17	0.265165	0.554	0.274	2.11631e-13
WEE1	2.86735e-17	0.336753	0.636	0.359	4.45901e-13
MGME1	1.85082e-16	0.250503	0.538	0.273	2.87822e-12
WDR34	2.3277e-16	0.255241	0.605	0.328	3.61981e-12
DNMT1	2.42006e-16	0.269306	0.646	0.356	3.76343e-12
RBBP8	6.58753e-16	0.258196	0.574	0.295	1.02443e-11
RANBP1	7.06239e-16	0.304528	0.769	0.492	1.09827e-11
SKA2	7.17437e-16	0.297646	0.759	0.507	1.11569e-11
PHGDH	7.46207e-16	0.273983	0.954	0.879	1.16043e-11
PMF1	1.43259e-15	0.275096	0.805	0.592	2.22782e-11
DYNLL1	1.48787e-15	0.274517	0.979	0.967	2.31379e-11
HNRNPDL	3.59201e-15	0.295909	0.856	0.692	5.58594e-11
CENPX	2.07878e-14	0.268353	0.897	0.734	3.23272e-10
LSM3	6.19869e-14	0.257636	0.938	0.823	9.63958e-10
KIF5B	6.60678e-14	0.283908	0.831	0.653	1.02742e-09
DUT	1.569e-13	0.257989	0.851	0.629	2.43995e-09
PNRC2	6.90123e-13	0.258545	0.692	0.455	1.07321e-08
AKR7A2	2.10011e-11	0.251766	0.826	0.689	3.26588e-07
SYT8	9.18604e-10	0.254782	0.544	0.327	1.42852e-05
BMP4	4.1576e-09	0.253299	0.81	0.696	6.46549e-05
IRX2	3.54936e-08	0.260742	0.646	0.48	0.000551961

## Sheet: Acinar
	p_val	avg_logFC	pct.1	pct.2	p_val_adj
SLPI	1.91972e-267	2.22925	0.921	0.247	2.98536e-263
SPINK5	2.76378e-246	1.45476	0.584	0.07	4.29796e-242
SERPINB3	5.14119e-240	2.17063	0.788	0.174	7.99507e-236
KRT13	3.08573e-224	2.79306	0.991	0.756	4.79862e-220
CYP4B1	1.70319e-223	0.674205	0.509	0.054	2.64863e-219
RHOV	1.05535e-209	0.874924	0.749	0.16	1.64118e-205
RHCG	6.4244e-203	1.55717	0.814	0.227	9.99058e-199
SERPINB1	1.01521e-188	1.60516	0.949	0.487	1.57875e-184
LY6D	2.28853e-186	1.46679	0.993	0.762	3.55889e-182
TCN1	2.07784e-174	0.579864	0.363	0.032	3.23124e-170
S100A9	2.05992e-171	2.84762	0.991	0.956	3.20339e-167
DEGS2	1.32306e-170	0.833251	0.749	0.199	2.05748e-166
S100A11	1.03541e-169	0.88254	1	1	1.61017e-165
CLDN4	6.54891e-167	0.798506	0.663	0.152	1.01842e-162
CLCA4	2.98185e-166	0.582331	0.507	0.078	4.63708e-162
SERPINB4	4.96233e-163	0.877123	0.414	0.05	7.71691e-159
HSPB1	5.60234e-161	1.0608	0.998	0.942	8.7122e-157
KRT19	4.73254e-150	0.630246	1	1	7.35957e-146
LYPD3	1.37785e-149	0.522131	0.488	0.081	2.14269e-145
SERPINB13	9.11566e-145	0.450577	0.458	0.071	1.41758e-140
TSPAN1	5.56553e-142	0.892284	0.905	0.452	8.65495e-138
S100A6	6.3707e-130	0.709656	1	1	9.90707e-126
CSTB	1.32291e-128	0.899668	0.995	0.949	2.05725e-124
S100A8	3.35457e-128	2.73125	0.756	0.291	5.21669e-124
ANXA2	5.26995e-128	0.682545	1	0.993	8.1953e-124
IGFL2-AS1	1.49547e-127	0.519106	0.505	0.1	2.32561e-123
S100A14	5.08116e-126	0.684832	1	0.986	7.90171e-122
FAM3D	2.26082e-123	0.341167	0.172	0.006	3.51581e-119
SCGB1A1	9.10733e-116	2.38095	0.765	0.351	1.41628e-111
DEFB1	4.79814e-113	0.598246	0.6	0.165	7.46159e-109
TACSTD2	8.17746e-113	0.76808	0.96	0.696	1.27168e-108
AKR1C2	9.28377e-108	0.764596	0.881	0.439	1.44372e-103
TMPRSS4	6.82643e-103	0.51386	0.679	0.234	1.06158e-98
COLCA1	3.96374e-97	0.419926	0.516	0.136	6.16401e-93
FAM84A	4.64955e-96	0.446677	0.579	0.174	7.23052e-92
CXCL17	6.72398e-93	0.369239	0.198	0.017	1.04565e-88
DBI	3.00532e-92	0.53966	0.995	0.973	4.67358e-88
ZNF750	3.43797e-91	0.419764	0.512	0.139	5.34639e-87
S100A2	3.83812e-90	0.67661	0.991	1	5.96866e-86
SPRR1B	5.62614e-90	0.750554	0.279	0.042	8.74922e-86
PERP	1.2598e-88	0.516331	0.998	0.972	1.95912e-84
IL1RN	1.50291e-88	0.359476	0.249	0.032	2.33718e-84
AKR1C3	2.17716e-87	0.471516	0.477	0.126	3.3857e-83
SMIM22	3.83848e-87	0.389572	0.433	0.105	5.96922e-83
ANXA1	6.87654e-87	0.786258	0.988	0.87	1.06937e-82
SAT1	8.53479e-87	0.728634	0.993	0.934	1.32725e-82
NDRG2	2.45457e-86	0.45786	0.56	0.176	3.8171e-82
FXYD3	4.75792e-86	0.436987	1	0.995	7.39904e-82
DAPL1	4.61247e-85	0.629827	0.73	0.324	7.17286e-81
S100A16	6.08186e-85	0.541036	0.998	0.986	9.4579e-81
CTSD	9.70892e-80	0.630536	0.963	0.825	1.50983e-75
SH3BGRL3	2.03945e-78	0.551826	0.986	0.87	3.17155e-74
CSTA	2.85465e-78	0.885209	0.947	0.769	4.43927e-74
KRT4	2.78056e-76	1.43469	0.365	0.089	4.32405e-72
CDKN1A	6.63399e-76	0.555025	0.609	0.231	1.03165e-71
KRT6A	1.17948e-75	1.03816	0.774	0.432	1.83421e-71
FABP5	5.02729e-74	1.10243	0.877	0.658	7.81794e-70
TMEM40	5.0999e-73	0.443719	0.6	0.231	7.93086e-69
LGALS3	5.55844e-73	0.642391	0.835	0.519	8.64392e-69
GBP6	9.2589e-73	0.498159	0.667	0.291	1.43985e-68
KRT16	1.04214e-72	0.503194	0.326	0.071	1.62064e-68
PRDX1	2.18673e-71	0.49134	0.998	0.97	3.40058e-67
PHLDA2	2.60552e-71	0.472459	0.421	0.119	4.05185e-67
SUSD4	6.92962e-71	0.292384	0.36	0.085	1.07763e-66
MAL2	1.22253e-70	0.413366	0.574	0.213	1.90116e-66
CLDN7	1.34157e-70	0.512603	0.872	0.558	2.08628e-66
KLF5	2.18901e-69	0.503847	0.73	0.357	3.40412e-65
NOTCH3	3.29827e-68	0.261389	0.363	0.088	5.12914e-64
SFN	1.32089e-65	0.505098	0.988	0.987	2.05412e-61
GSTP1	2.26454e-65	0.359698	1	1	3.52159e-61
ELF3	5.8671e-65	0.642117	0.847	0.579	9.12393e-61
TMEM213	1.61687e-64	0.311886	0.188	0.025	2.51439e-60
CIB1	1.09338e-63	0.469724	0.944	0.814	1.70031e-59
SLC9A3R1	1.23905e-63	0.459388	0.784	0.428	1.92685e-59
PPDPF	2.55655e-63	0.433811	1	0.993	3.97569e-59
EFHD2	2.64e-63	0.506322	0.698	0.352	4.10547e-59
TMSB4X	4.61828e-63	0.596854	0.977	0.918	7.18189e-59
ARL4D	6.80709e-63	0.382852	0.435	0.137	1.05857e-58
CYSRT1	2.59103e-61	0.300034	0.193	0.028	4.02931e-57
NEAT1	1.10327e-60	0.644304	0.993	0.988	1.71569e-56
AGR2	2.2119e-60	0.649488	0.844	0.576	3.43972e-56
AQP3	4.61894e-60	0.550462	0.979	0.978	7.18291e-56
ID1	1.13609e-59	0.7721	0.633	0.299	1.76674e-55
CLCA2	1.94614e-59	0.407894	0.626	0.279	3.02644e-55
CAST	2.26013e-59	0.50501	0.97	0.867	3.51472e-55
NUPR1	2.50348e-59	0.557139	0.949	0.804	3.89316e-55
CAPNS2	2.11352e-58	0.317891	0.384	0.111	3.28674e-54
SERF2	4.12663e-58	0.308109	1	1	6.41732e-54
TNFSF10	9.92845e-57	0.502792	0.695	0.358	1.54397e-52
C19orf33	4.93282e-56	0.298244	0.367	0.108	7.67102e-52
AQP5	3.022e-55	0.549865	0.153	0.019	4.69951e-51
AKR1C1	3.33346e-55	0.5083	0.633	0.289	5.18386e-51
SMAGP	2.76709e-53	0.297868	0.393	0.126	4.3031e-49
RAB11FIP1	1.19096e-52	0.298523	0.312	0.084	1.85205e-48
GJB5	3.50395e-52	0.275363	0.449	0.159	5.44899e-48
F3	4.63268e-52	0.341816	0.377	0.118	7.20428e-48
BHLHE40	5.3215e-52	0.328277	0.44	0.155	8.27546e-48
LCN2	5.51383e-51	1.13982	0.628	0.315	8.57455e-47
AHNAK	7.99888e-51	0.46835	0.912	0.692	1.24391e-46
GPX2	3.79663e-48	0.521737	0.784	0.528	5.90414e-44
MVP	4.12167e-47	0.283068	0.379	0.128	6.40961e-43
MSMB	7.32341e-45	0.332708	0.112	0.012	1.13886e-40
CLIC3	1.96466e-44	0.5641	0.414	0.163	3.05524e-40
CAMK1D	1.45762e-43	0.259105	0.356	0.12	2.26674e-39
ABLIM1	3.59267e-43	0.250148	0.33	0.106	5.58695e-39
GGT6	7.15833e-43	0.268499	0.423	0.162	1.11319e-38
TACC2	2.70699e-42	0.2955	0.433	0.17	4.20964e-38
KRT6B	3.0415e-42	0.314445	0.305	0.092	4.72984e-38
S100A10	6.44658e-42	0.57831	0.958	0.964	1.00251e-37
SPRR3	1.24721e-41	1.26046	0.202	0.047	1.93954e-37
GLTP	1.45394e-41	0.329574	0.593	0.306	2.26102e-37
HEBP2	2.04876e-41	0.386823	0.921	0.79	3.18603e-37
CRABP2	3.65773e-41	0.420896	0.53	0.259	5.68813e-37
GDF15	2.56861e-40	0.361386	0.27	0.078	3.99444e-36
CEL	5.89641e-40	0.491623	0.514	0.246	9.16951e-36
CAPNS1	1.19075e-39	0.328639	0.914	0.77	1.85173e-35
JUNB	1.54341e-39	0.381244	0.93	0.797	2.40016e-35
SERPINB5	2.91879e-39	0.274049	0.458	0.194	4.53901e-35
VAMP8	1.09218e-38	0.363508	0.951	0.858	1.69844e-34
C9orf16	2.56628e-38	0.367277	0.981	0.966	3.99083e-34
TXN	6.72675e-37	0.470803	0.97	0.946	1.04608e-32
ITM2B	1.38042e-36	0.290653	0.991	0.992	2.1467e-32
KLK11	4.98745e-36	0.362808	0.849	0.65	7.75598e-32
MGST1	6.59762e-36	0.362666	0.879	0.743	1.026e-31
TMEM238	2.76615e-35	0.326681	0.847	0.616	4.30164e-31
LAD1	1.04198e-34	0.328968	0.616	0.344	1.62039e-30
CEBPD	8.53904e-34	0.326945	0.63	0.356	1.32791e-29
GIPC1	1.88738e-33	0.32362	0.623	0.373	2.93506e-29
COA3	6.19963e-33	0.326242	0.779	0.573	9.64105e-29
CTSC	7.93539e-33	0.301829	0.607	0.332	1.23403e-28
H2AFJ	3.59074e-32	0.288185	0.97	0.897	5.58396e-28
MPZL2	3.38005e-31	0.272232	0.556	0.297	5.25631e-27
CLINT1	6.31819e-31	0.295091	0.572	0.313	9.82542e-27
KLF3	7.5689e-31	0.349204	0.74	0.513	1.17704e-26
ATP1B3	1.11515e-30	0.287071	0.97	0.987	1.73417e-26
RAB25	2.75517e-30	0.303938	0.858	0.695	4.28456e-26
EZR	3.60297e-30	0.320909	0.663	0.427	5.60298e-26
MGST2	9.80682e-30	0.285606	0.663	0.41	1.52506e-25
KRT7	1.12746e-29	0.689167	0.812	0.769	1.75332e-25
TP53I3	1.40354e-29	0.307925	0.644	0.394	2.18264e-25
CLTB	1.54818e-29	0.337363	0.835	0.66	2.40757e-25
COMT	1.11062e-28	0.283855	0.886	0.727	1.72713e-24
PDCD4	1.98251e-28	0.31619	0.705	0.457	3.083e-24
CLEC2B	3.18352e-28	0.259527	0.412	0.192	4.95069e-24
JUP	1.98836e-27	0.290116	0.877	0.696	3.0921e-23
WFDC2	2.38341e-27	0.842925	0.87	0.902	3.70644e-23
PGD	5.1318e-27	0.292261	0.702	0.471	7.98046e-23
DLG1	6.58873e-27	0.289935	0.521	0.293	1.02461e-22
NR2F6	7.95403e-27	0.269123	0.719	0.494	1.23693e-22
CAPG	1.07459e-26	0.272113	0.619	0.381	1.67109e-22
S100A4	7.86057e-26	0.620422	0.619	0.382	1.2224e-21
CAPS	1.01452e-25	0.275166	0.279	0.111	1.57768e-21
B4GALT5	1.10158e-25	0.338655	0.553	0.337	1.71307e-21
SELENOP	1.56318e-25	0.337833	0.695	0.485	2.4309e-21
IER2	4.10847e-25	0.309254	0.97	0.94	6.38908e-21
EHF	2.02234e-24	0.283959	0.877	0.736	3.14493e-20
MDM2	9.43764e-24	0.30539	0.435	0.23	1.46765e-19
MKNK2	3.65486e-23	0.263579	0.563	0.348	5.68367e-19
GCHFR	6.82468e-23	0.296035	0.821	0.644	1.06131e-18
CALML3	7.28297e-23	0.32645	0.988	0.985	1.13258e-18
SDC1	1.43502e-22	0.274913	0.674	0.476	2.2316e-18
C4orf3	2.71645e-22	0.255496	0.693	0.498	4.22435e-18
DSP	1.13115e-21	0.358322	0.895	0.804	1.75905e-17
BAG1	3.39722e-21	0.263721	0.835	0.713	5.28302e-17
SCD	1.20515e-20	0.268028	0.505	0.304	1.87413e-16
TUBA4A	1.03578e-19	0.254345	0.491	0.294	1.61074e-15
DSC2	3.08023e-19	0.26219	0.623	0.425	4.79007e-15
CST3	3.71739e-18	0.250087	0.944	0.894	5.78092e-14
ATF3	6.66996e-17	0.266802	0.405	0.233	1.03724e-12
HBEGF	2.66379e-15	0.284898	0.402	0.248	4.14246e-11
FGFBP1	6.18519e-15	0.407924	0.57	0.403	9.61859e-11
XBP1	1.53635e-12	0.281782	0.6	0.465	2.38918e-08
